# Supplementary material for: The de novo genome assembly of Tapiscia sinensis and the transcriptomic and developmental bases of androdioecy
Source: Hortic Res. 2020 Dec 1;7:191. doi: 10.1038/s41438-020-00414-w (PMC7705024; doi:10.1038/s41438-020-00414-w)
Supplement: Supplementary file 2 — Supplementary Tables1–26 [file 41438_2020_414_MOESM2_ESM.xlsx]

## Sheet: Supplementary Table 1
Table S1. Characteristics of Tapiscia sinensis genome primary assembly based on Illumina, Pacbio, and 10X Genomics.
Pair-end libraries	Insert size	Total data (G)	Read length (bp)	Sequence coverage (X)
Illumina reads	350bp	59.3	150	131.97
Pacbio reads	20 Kb	39.96	--	88.93
10X Genomics	--	54.93	150	122.25
Total	--	154.19	--	343.15
Note: The sequencing data of the pepper tree includes the second generation Illumina reads 59.30 G, Pacbio reads 39.96 G, 10X Genomics 54.93 G; the total sequencing amount is 269.7 G, and the coverage depth is 343.15 X.

## Sheet: Supplementary Table 2
Table S2. Major features of Tapiscia sinensis genome.
Annotation	No./Copy (w*)	Total size (bp)	Average	% of genome
mRNA	22251	125716483	5649.93	29.2332
CDS	22251	26928130	1210.2	6.2616
Exon	121508	36757581	302.512	8.5473
miRNA	364	45283	124.404	0.0105
tRNA	497	37165	74.7787	0.0086
rRNA	590	205762	348.749	0.0478
18S	203	205762	348.749	0.0478
28S	208	153688	757.084	0.0357
5.8S	75	28787	138.399	0.0067
5S	104	10987	146.493	0.0026
snRNA	383	43401	113.319	0.0101
CD-box	222	21583	97.2207	0.005
HACA-box	39	4994	128.051	0.0012
splicing	122	16824	137.902	0.0039
LTR	312244	126936015	406.528	29.5168
Tandem repeat	228544	22156005	96.9441	5.152
TE protein	183816	51141225	278.22	11.892
Transposon	459973	223757717	486.458	52.0311
5′-UTR	16066	3657136	227.632	0.8504

## Sheet: Supplementary Table 3
Table S3. Comparison of the Tapiscia sinensis genome to other sequenced plant genomes.
Genome features	Tapiscia sinensis	Morus notabilis	Vitis vinifera (Grape)	Cucumis sativus (Cucumber)	Cajanus cajan(Pigeonpea)	Ziziphus jujube (Jujuba)	peach (Prunus persica)	Solanum lycopersicum	Fraxinus excelsior	Olea europaea	Citrus sinensis	Arabidopsis thaliana	Carica papaya
Assembled genome size (Mb)	409.73	128	487.1#	243.5	605.78	360	224.6	900	875.24	1480	367	125	372
Number of contigs	836436	/	/	/	/	/	224.6 Mb	760	235463	33 00.	323340	/	47483
Number of scaffolds	600519	/	3514	47837	6,534*	351115537	227.3Mb	91	89514	3,3 00	4811	/	17764
Contig N50 (bp)	1757	34476	65.9	19.8	21.95	34020	294 Kb	55730	5700	373000	49890	/	167000
Scaffold N50 (bp)	4747	390115	2065	1140	516.06	754884	26.8Mb	4453255	104000	364.6	1.69	/	235000
GC content (%)	33.41	35.02	34.55	32.29	32.8	32.6	/	0.3431	/	38.8	34.06	35	35.3
Percentage of assembly (%)	95.78	95.1	100	70	72.7	98.3	0.999	0.844	80.5	0.93	0.8	/	0.921
TE rate (%)	0.427	/	0.414	0.2401	0.5167	0.388	/	/	0.359	0.43	20.5	0.1	0.434
LTR rate (%)	0.1706	/	0.1432	0.1043	0.3712	/	0.1856	/	0.58	/	18.21	0.28	/
Predicted protein-coding genes	22251	29338	26346	26682	40071	27443	27852	/	38852	50684	29445	25498	24746
Average gene length (bp)	4990.45	2849	6454.02	2685	2348.7	1136	/	6881	1506	1040.9	1817	2232	2373
Average CDS length (bp)	1210.29	/	1137.11	1046	959.35		/	1057	50743	4.64	1255	433	/
Average exon number per gene	5.23	4.6	5.95	4.39	3.59	4.83	/	179		4.75	/	5	4
Average exon number	231.6	/	/	/	/	/	/	2901	93019	235149	258142	31226	114244
Average intron number	892.94								93019	184465	213755	25352	85615
Sequence anchored on chromosome (%)	0.7032	/	0.8765	/	/	0.836	0.961	0.963	/	/	0.747	/
Genes anchored on chromosome (%)	0.8462	/	0.8976	/	/	/				/	0.873	/	/
*：Longer than 2 kb；										/	/	/	/
/：Information is not available.

## Sheet: Supplementary Table 4
Table S4. RNA sequencing (RNA-Seq) of the Tapiscia sinensis for six tissues.
Tissues	Read length (bp)	Number of reads (M*)	Clean data (Gb)	Accession numbers
Male flower	150			PRJNA284864
Hermaphroditic flower	150			PRJNA284864
fruit	150	47262896	7.02	/
root	150	44294190	6.56	/
bark	150	43938802	6.5	/
leaf	150	53007804	7.76	/
young stem	150	45438880	6.74	/
mature stem	150	47114930	6.98	/
Total
*M represents millions.

## Sheet: Supplementary Table 5
Table S5. Evaluation of the Tapiscia sinensis genome assembly with Unigene.
Dataset	Number	Total length (bp)	Bases covered by assembly (%)	Sequences covered by assembly (%)	with >90% sequence in one scaffold		with >50% sequence in one scaffold
					Number	Percent	Number	Percent
>0bp	255086	136558157	67.85	48.819	117270	45.973	123112	48.263
>200bp	255086	136558157	67.85	48.819	117270	45.973	123112	48.263
>500bp	58870	80360483	85.846	78.4	43562	73.997	45747	77.709
>1000bp	25460	57570688	92.44	89.976	21622	84.925	22770	89.434
>2000bp	11094	37601620	97.255	98.044	10264	92.518	10840	97.71
>5000bp	1192	7484086	98.205	100	1093	91.695	1190	99.832
					197284

## Sheet: Supplementary Table 6
Table S6. Functional annotation of the Tapiscia sinensis protein-coding genes.
Database [2,1]	Annotated Num	Annotated Percent (%)
NR [2,1]	21406	96.2
Swiss-Prot [2,1]	17654	79.3
KEGG [2,1]	16544	74.4
InterPro [1,3]	18571	83.5
Pfam	17370	78.1
GO	12829	57.7
Annotated [2,1]	21431	96.3
Total [2,1]	22251	-

## Sheet: Supplementary Table 7
Table S7. Summary of simple sequence repeats (SSRs) identified in the Tapiscia sinensis genome.
Types	number	Percentage
Dimer	54655	59.69
Trimer	25718	27.93
Tetramer	7713	8.38
Pentamer	2469	2.68
Hexamer	1217	1.32
Total Number	92073

## Sheet: Supplementary Table 8
Table S8. Simple sequence repeat (SSRs) found in T. sinensis.
Motif	Type	Position	Scaffold name	Number of repeats	Sequence
AAAAACAAAAACAAAAACAAAAAC	AAAAAC	27370	scaffold45705 75.7	24	GAGGAGCAGATGGGAGGATGGCCAAGCTGCTTTGGGTTGCGTGAGGGCAGTTCATCCGTAATAGAGAAACAACCTCAAACAGAAAGACAAGAAAAACAGG[AAAAACAAAAACAAAAACAAAAAC]AAATCTTAGCAGAAAACATGAGCAGTCATGGTAAGCTCAAGACATCAAGCTCTGAGTTGGACCTGGATCGCCCCAACCTAGAAGATTACCTCCCTTCCGG
AAAAACAAAAACAAAAACAAAAAC	AAAAAC	13621	scaffold49767 73.9	24	TTTCTACTTCTTGAAACACATCAAGCAACTGCTTGCCACTTAAACTAAAATAACAGGAAATTTTCTGCCTATCAGCATATCAGCATTACAAAAATATATA[AAAAACAAAAACAAAAACAAAAAC]AAAAGACCAAAAAAAAAAAACAAAATTAAAGTTATAACTTTCCATAAAACAATAGCACATTACTAATAGATATGAAGTTTTCTTGTCTTGCCATCTCTAT
AAAAACAAAAACAAAAACAAAAACAAAAAC	AAAAAC	31168	scaffold70473 74.8	30	AAACATATAAAAGTATAAGAAAAAAAAAACACTTTATATGTACAACAAGAAACATAAGTAAATCAAAACCAATAAAGATGCATTCAAAGTTTCAAACCCA[AAAAACAAAAACAAAAACAAAAACAAAAAC]AAACACAAAAAACAAAAAACAAAAAACAGAGAGAGAGAGATAGAGAGAGAGAGAGAGAGAGAGATGACTGACCTGGATGGTGTTATTGAAAACAAGGAAT
AAAAACAAAAACAAAAACAAAAAC	AAAAAC	32867	scaffold74025 75.8	24	GCATACTTGTAACAGGGATGAAACCATGTGATAACTATGAGTGTTGATCCCCAATTCCAAAAGGTAGTATAAACCTCCATAACAATGAAAAAAAGAAAAG[AAAAACAAAAACAAAAACAAAAAC]AAGAACAATTTATGGGCTTAAACCACAAATCCTTGTTCTGTGACGATCACCACACCTAAACATGCCAACAAATGGCAAAAAGAAAGAAAAAGGTCCAACA
AAAAACAAAAACAAAAACAAAAAC	AAAAAC	22978	scaffold113981 75.5	24	TGATTTAGGGCTGATTTTTCGATTATTTCTGTCTGTCATTTTAGTCATTATCCCTTTCTCAAGAAAATTTTCTTGATTTTGTTTTACATATTTAAAAACA[AAAAACAAAAACAAAAACAAAAAC]AAAAGCATTTCAATTTTTTTCAGAAAAACAGACACGCAAAAAAAAGTTGACACGCCCAAAAAGTTTCGGACATGTCTCCAAGCCGTGTCGGGCGCGTGTC
AAAAACAAAAACAAAAACAAAAAC	AAAAAC	75742	scaffold171787 73.2	24	TTAACTCTTGGAAATGAAAATTATTTTCTAATTATTTCCCATAACTGTTTTCTAAAAACACTCTCTTTTTACTCAGCCAAAGTACTTTTTGATCTTCACT[AAAAACAAAAACAAAAACAAAAAC]CGCTTACATTTTTACAAACCAAAACATGACATGGGTTTTAAATAAATAAATAATCAAAAGGGTTGTGTTGTGTATAGTAAGACTTGTTCAAGATTTCCAT
AAAAACAAAAACAAAAACAAAAAC	AAAAAC	56367	scaffold200859 75.2	24	GCTGATTGTATATCAAGAAAGATACTCATAAATAATAGATCTGATACAACTGATCATAAAACATCTAAAATACGTATCATTAAATGCAAAAACAAAAACA[AAAAACAAAAACAAAAACAAAAAC]AAAAATAACAACCACAAAGCAAAGAAGAAATAATTAAATTGAAAAAAGCATATTTTCAGCGAAATGTAAAATATACTCACCTGCCCAAACCGAAGAGACT
AAAAACAAAAACAAAAACAAAAAC	AAAAAC	2100	scaffold252949 39.3	24	TTTTATGAGGTGCATCTGAGTGAATGTCATGCATCTCACTTGGGATTGTCTTGTTCTTTACTAAGTAATGATCGTCTATATATTCCCTAATCTATGAATA[AAAAACAAAAACAAAAACAAAAAC]AAAATAAGAAAGTAATGAGTATCTATGAAGGCTATTGATTATTTGTAATCTAACTTTGTGTTGTTTGAAGAAAATTGTGTTGTCTTATTTACTTAAGTAA
AAAAACAAAAACAAAAACAAAAAC	AAAAAC	1953	scaffold265051 71.5	24	ATAAATTAAAAACTTGCAAATTTTAATATGGAACATGTTGTATGTACATAATGTTAATTTCAAAACACACAACATAAATTACAAAAAATTAAAAAAACAA[AAAAACAAAAACAAAAACAAAAAC]AAAAAACAAAATCATAGATGGAACTAAGCTAGTGAATATTAAGAGAACTAAGCTGGTGAATATGAGATGAGTTATATTACATAAAAAGAGAAAGCAAATA
AAAAACAAAAACAAAAACAAAAAC	AAAAAC	2587	scaffold268079 76.3	24	TATATGCAACTTTGAGGACTAAATTAACAAAATTAAAACATAAAATATCCAAATAACAAGGATTCCAAATTTTGAGGGACCTAAATGTATTTTAGTTTAA[AAAAACAAAAACAAAAACAAAAAC]AAAGAAGAGAGAGAACACTTGAAAAACCGCAAGGCACGAATTAGTCAAAAAACCAAAATTAAAACGAAAATGGAGAAAACTTTCACACTAATTCAGACGA
AAAAACAAAAACAAAAACAAAAAC	AAAAAC	558	scaffold854642 77.0	24	GACTTTCTCCTCCTGTTACATTCCACAACTACCCTGTTAATTTCAGACACAGAGACACAGAGATGGGTTGAATTTAAAGCACTACTACCCCCAACACCCA[AAAAACAAAAACAAAAACAAAAAC]AGAAACAGAAACAGAAAACAAAAAACAAAAAACAGAAATCAGAAAGATGGGTTAATGTCAAGAAACTAACCTGTTTAGGCGGCGGAGTCGAAGGTTGAGT
AAAAAGAAAAAGAAAAAGAAAAAGAAAAAGAAAAAGAAAAAGAAAAAGAAAAAG	AAAAAG	3035	scaffold50433 73.3	54	TATATATATATATATATACATATAACAATTATTCTAGATATATGCATTTTAATCACTTAGATGCATATATCAAATCTTTTCCTGTCTTTCTAACAATGAA[AAAAAGAAAAAGAAAAAGAAAAAGAAAAAGAAAAAGAAAAAGAAAAAGAAAAAG]AGCTCATCTTAATGTCTTATAAAGTTATACTCCATTAGAGTGTCATTAAAAAGGTATATTGAAAAACTTGCAGGTCTTTAAATCTCACAGTAATCTCACA
AAAAAGAAAAAGAAAAAGAAAAAG	AAAAAG	4133	scaffold90453 76.1	24	TTTTGAAGCTTGTCCAATAAACATGGTCCATGAAAAGCTTTTGAGATCATTCATTCACGAAGTGTGGCATGACACACCTTCCCACCCCACCCCCTTCCCA[AAAAAGAAAAAGAAAAAGAAAAAG]GATACGTCTTGAAAAGAATTGCATTACTTGCAGATTCTTCGGATATTCCAATGTTGATAAATATTATACAATGAAACTAAGTGAAATATTTGGCCACTGT
AAAAAGAAAAAGAAAAAGAAAAAG	AAAAAG	1878	scaffold110227 37.9	24	AAGTGAGAAAAAAAATGTAATATAAATAAATACGTTACTGACAAACATGTCTTTTGAATGCGTGTTTATCAATCACACATTCTAAAGGCGTGTTTGGTAA[AAAAAGAAAAAGAAAAAGAAAAAG]AAAAAAAAAACGTGTTTACCATTAAAGCCTTAAGATGTTTTTGTTATTTTTTTAGATTTTAAAAAAAATAAATTGTTTTGAGTATGTTTTTTTCTTATAG
AAAAAGAAAAAGAAAAAGAAAAAGAAAAAG	AAAAAG	5508	scaffold140181 68.1	30	AAGTATGAAATTTCATTGCATCTAACCCCAACCCCAAATCAAGATAATAAGATAAGATTCCAATTTTTAATGTATGATGAATTGTCAGCTATCAAATAGT[AAAAAGAAAAAGAAAAAGAAAAAGAAAAAG]AAAGCTTCAAATCTTAGCATTCTATTAAATTAATTATTAGTGTGCAATATAAGGCATAATCACATCAACCACTTTCCCTTTTTATTTTCCTTCTTCTGTA
AAAAAGAAAAAGAAAAAGAAAAAG	AAAAAG	6058	scaffold254883 69.2	24	GCCACTTGTGAAATTTGGCGCCAGTGAGTCTAAGTATGGGCTCAGATAACTGAGGTTCAAATGTTCACCTACCACAGATTAATACAATGCTATTAGTGCA[AAAAAGAAAAAGAAAAAGAAAAAG]GGAAACTTCCCTAAATTTTAAATTTTCTTATCTTGTTATTGGTTAGCCTTTTTTCAATAATTACTAAAAAAAAATAAAAAAAATAAATAAATAAAGTCAA
AAAAAGAAAAAGAAAAAGAAAAAG	AAAAAG	2581	scaffold256129 73.9	24	ACTGTAGGTGGTCGAGGGAGCCACTCTCTCTTCATTCAAGATCTCTGCAAGGGAATTTTGAGACAATATCACATTTTTTTTAATTTTAATTTTTATTTAA[AAAAAGAAAAAGAAAAAGAAAAAG]ACATTAAGGATGGGCTAAATGAAATTATTGAACTATTTTATTGCTCATAATAAAGAACAAACAAGGATATAGCATTCAGACGAATAAGAAGACAAAATCT
AAAAAGAAAAAGAAAAAGAAAAAG	AAAAAG	71124	scaffold272131 86.3	24	AGTTAAATATTTATATTATAAGAGACAAGAGTGGCTCCTAAAAGGTGTCTGACAGCGAAAAGTTTGTGAAGCAATTGGAGTTTTGAGTAATGACAAGACT[AAAAAGAAAAAGAAAAAGAAAAAG]AAAGAAGGAAGATGGGTGTGATAGAGTGAATGTGTGGATATGGACGTTCCTGCCACACAGCCTTGGTTGTGTTTGTAGCCACTAATTTACCCTCTCTATG
AAAAATAAAAATAAAAATAAAAAT	AAAAAT	1343	scaffold8857 71.7	24	TTTGTTTTTTTAACAACCAAATTATGCATAATAAAACAAACAAAACACCCAATTGAGGACAACAAGAACCAGCAAAGACAATTTCATATAACAAGACTAC[AAAAATAAAAATAAAAATAAAAAT]AAAGATAAAGATAAAGTATGTAGTAACCTGTCTAGTTGTCATAACCAATTTCATCTGTTGTGTGTATCTCTCGAGCTTAGCTTCCCTCTCTGCATATTTT
AAAAATAAAAATAAAAATAAAAAT	AAAAAT	1100	scaffold9095 61.4	24	GGGGTTCCACATCCATGTTAGCTGCTTAAAATTAGCTTTTAATATCAATAATATATTCAATTTCCAGATTTGTTTAAAATTAATTTTTTCTTAACAAAAG[AAAAATAAAAATAAAAATAAAAAT]AGTTATATCAATTAATCATTTCACAATTTCTTATTCCAATGTTTACAATTAACAAAAAAGTTGTATGTGTCCAGAAATTACTCATAATTACCACTCTATC
AAAAATAAAAATAAAAATAAAAAT	AAAAAT	12788	scaffold13869 71.7	24	TCTAGTTTCAACTTTAAAGCTATAGGGCTTTGGGCTGCACGTACATAGGCCTAAAATTATATTGGGCTTGGTATTTTTGTAACCTTCTTGTAATGACCCA[AAAAATAAAAATAAAAATAAAAAT]AAATCCTGACCTTCATGGGCTAGCAGGTCCAAACCCAAATTGTGTGCTTTATGCAATAAACTAAAACAAACCTAACTTCTTCAATCCGATCCTTTACAGT
AAAAATAAAAATAAAAATAAAAAT	AAAAAT	179	scaffold21407 80.2	24	TAGTAATGGGCATACGAATTTATATCAATTTTCTATTTTCACATTATATATTTTCCCTGCAAATTATAAAAGTATTCAATTACAAATATAGATTTTTTTA[AAAAATAAAAATAAAAATAAAAAT]AAAGGATAAACCATGCATATATACTTATTTTTATTTCAAGAAGAAGATGAGAAAAAGAGTTTAGACAATCTCACTCTCTTACAATACAAGAAAAGTAGAA
AAAAATAAAAATAAAAATAAAAAT	AAAAAT	9512	scaffold24367 73.7	24	AAAAGACAAAATAACCCACAAACCAAAAACCGTTATGTTGGTTAAAAGGAAAAGGATTAAGAGATCAAGAGACTGAAAGACACAAACAGAGGAAAACCCA[AAAAATAAAAATAAAAATAAAAAT]AAATTGATCAAATGACCTCATTGCAGAGATCATCTGTTTCGTTCCGGCGACAGGGCTCTTCCGGACGCATATGGGGCGATCTCCACCTTCTTGATCCCAG
AAAAATAAAAATAAAAATAAAAAT	AAAAAT	9939	scaffold24875 72.3	24	CCCCAAAAATAAAGACCTCTCAATTCTAAAATTAATTAAAATCCAACTATATTAAAAGGATCAAATTCAAATTAAATCTTTGAAAAAAGAAATTTGACAA[AAAAATAAAAATAAAAATAAAAAT]TTAATTTCCAAAGTTCAAGTTCAACTACATTATAAGGCTCTAATTAAATTATAAACTAAATAATTAGAAAAAGTTCAAAAAAAAAATTATTTGACTTTTA
AAAAATAAAAATAAAAATAAAAAT	AAAAAT	3282	scaffold36607 75.1	24	TAAGAATTCCATCAATTTAATCATTAAAAAACAGTCAAAAGTTACTTGTTGATGACTAGAAGTACCTCGGGGGCTTCAGCTTAAAAGCAATAAATTTTTA[AAAAATAAAAATAAAAATAAAAAT]GACGAGTTATATAATCTTAATACCCATTACATCCTAACCTTATAGTCACTCCTCAGATTCATCATAGTGGTGACTTCTCTGCAAGATCATCAACGCCAAC
AAAAATAAAAATAAAAATAAAAAT	AAAAAT	7124	scaffold37055 68.3	24	GTAGGAATTCATCACAGCTGGATCACAAACTTCACACATAAAAAATCGAATCCTCTAAATCAAAACTTAAATTCTTTGATAAACCACAAATTCAATTGCA[AAAAATAAAAATAAAAATAAAAAT]ATGAACTCAATAAACCCAAATATCTCAAAAAAAAATTGAACTTTCTTCTGTTATCCCGCAAACACAACTTGTCGTCTCGCATCACCACCTGCGGCTCAGG
AAAAATAAAAATAAAAATAAAAAT	AAAAAT	1762	scaffold37219 71.1	24	GAAAATGTTTCACATTTACTTTTTCAGGCTATTTGTGGAAGATGTGAAATCGTTTTCTCATCAATTTATCCTGCTAACTTTCTTTTGTCTCGTTTTCACC[AAAAATAAAAATAAAAATAAAAAT]TTGGCTTTCAACCAACTCAACTAGTTTTCGTACCACATTTTGAAGGCTTTCTCCAAAATTGTAATTAGAGGAACATCAAAATAAAAAGAAAAAGAGCAGG
AAAAATAAAAATAAAAATAAAAATAAAAAT	AAAAAT	1359	scaffold37493 66.2	30	TTGAAACATTATTGGGCAGGAGGCCAATATATAACAAATATTATTGCTAATGTTACAAAATTAAATTAATTCACTTATGACCAAAATGACAAAAGCCTAA[AAAAATAAAAATAAAAATAAAAATAAAAAT]GTCTAAACACTTGTTTGAAGAATACTCGTTTAGAAGACTTAAAAGTGTATTTGTCAAATATACCTTTTTGTATTTTTTTTTTCAGCAATAAAAAAAAATA
AAAAATAAAAATAAAAATAAAAATAAAAAT	AAAAAT	31405	scaffold44305 74.7	30	ACCTCTGTACTGAAGTGAAAAGGAAACAAGCATCAAAAGATTCGTGACATGAAATTAGACATATAATGGTTCTCATGGGATTCAATTTAAACCTCCAGAA[AAAAATAAAAATAAAAATAAAAATAAAAAT]AAAAACCTAACCAAATTGTATCAAATTAATTTTCTTACAGATTATATCAGGTTTAGGACTAAATCTTGAAGCTTCTTGGGACCAGAAAAGGGGAATTGAA
AAAAATAAAAATAAAAATAAAAAT	AAAAAT	1085	scaffold46417 58.1	24	TTATTTTCCCACGTAGATAAGATATGTAAGTTCGGTGAGGGGAAGTAAGTTTAATCATCATTTTCATGTTTGAGAGTCTCCTTGTGTATTATATGATGAA[AAAAATAAAAATAAAAATAAAAAT]AAAATTTGCACGCGTATATCCAAGTGGTAAAATGTAAAAATTTAATTTTATAAAATTCAAATTTTGAATTTCAATTTTATTCTTGAATTTAATTAAAATA
AAAAATAAAAATAAAAATAAAAAT	AAAAAT	397	scaffold46825 38.1	24	TGGAGCAGGTTAGATTCCTCCATCGTAGCCGACACAAGTAGGCTCATTTACGCAATCTTTTAAGAACCTTCTTTGTACAAAAGTTGTCAACCAAAAAATA[AAAAATAAAAATAAAAATAAAAAT]AAAACCAAATCAGTTGATTGTTGTTTCACTCCAGATATGATGACATTGTTTTATAACAACCATATATTAGATTTAAATATACATGTAAGACAACTTTATT
AAAAATAAAAATAAAAATAAAAAT	AAAAAT	28817	scaffold48159 68.1	24	AATCTAACCAAATGGGCTTACACTTGTAATTTTACTGGGCTTGTACAAAGTCAGAACCGAATGGATTCAGACATTTTCCTCTTGCAAAATGCAAAGAGAG[AAAAATAAAAATAAAAATAAAAAT]TAAAAAAATGTCAACATTATAACCATCACAGTCACCGTTATCGCCACTGTCACCATAACCACTGTTGTCACTGTCACTACTAAAATCATTGTCACCACCG
AAAAATAAAAATAAAAATAAAAAT	AAAAAT	23350	scaffold55133 73.4	24	TAACCATGAGAAATTAAAGTGACATTTGGGCTCATAAAAATGGCCCGGTGAACTTTAGGATTCTCACAGCTGGCGACTCCACTAGAGATTTTTCTTTTAA[AAAAATAAAAATAAAAATAAAAAT]AAAAAAGAACTAGAAGACTAGACTTATTGTTTATAACTTAATTGATTTAATTTAGGATTTTCATGTTGCATTTGCACCTCTGCATTATCCATCATTATTC
AAAAATAAAAATAAAAATAAAAAT	AAAAAT	12252	scaffold58291 68.5	24	TGATGGGCCACACAGGAGTATTAATTAGCAAATGATGTATTCTCTTACAACCAATGATCATGACCAGCCAACCATAGTGCTGCCATGACCATTATCACTG[AAAAATAAAAATAAAAATAAAAAT]TTAGGTTAGTCATCAGGTGAAAAAGCATCTTGAACTGATGAGGTGAATTATTTATTAAGTTCTCATGTTGGGGTCTGGGTCTGGGTCTGCGAACAAATAT
AAAAATAAAAATAAAAATAAAAATAAAAAT	AAAAAT	4416	scaffold62127 73.0	30	CTGGCCTTTTTACTCCATATACTCTCCCTTCTGATTGTTTGAGAGTGTTGGAGTCTTTGTTGTTTGGTTTTTAATTTATAAAAAGCCTTTCCCTCATCAA[AAAAATAAAAATAAAAATAAAAATAAAAAT]AAAATCAAAGTGGAAGGATGAGTTTCCTTAGAGGAAGGAAAGATTGTTTCCTTCTCTTGTGTTTGGTAAAACGGATAGAAAGTTAGATGAATTGTTTATT
AAAAATAAAAATAAAAATAAAAAT	AAAAAT	3319	scaffold65697 59.2	24	ATCTAATTAATTAATAAATTTTTTTATAAAAACTTATTTTTGTTAATAAGTAATGTTTGTGGGACAGTAAAACTGTAAATGCTGGACTAATTAAATAATC[AAAAATAAAAATAAAAATAAAAAT]TTGAACATATTATTAGTATTAAAAAAAAAAAAACACGAAGATACCCTTTATGAACCAATAATTGGGCAAGTACTCGTTATTTTTTTTTTTTTCTTTTTTC
AAAAATAAAAATAAAAATAAAAAT	AAAAAT	90026	scaffold74025 75.8	24	GTAATTACATAGAATGAATTTATATAAATTTTATATAATAAAATAATAATAACGTGAATACAATAGTACCTTGTTAGGTTTAACAATGTTAAAATTTTAC[AAAAATAAAAATAAAAATAAAAAT]AAATAAAACATCACGGAGGCACGGAAGGAAAAAAAAAAAATCTCTTTGCATGTAGCTACCATTGACTAATGAGGGGGCTCTTAAATCAGTTCAATTGAGC
AAAAATAAAAATAAAAATAAAAAT	AAAAAT	4467	scaffold78659 35.7	24	CATTATTCATAACAAGATTGAAAGAAACTTTTGAATTCTAGAAAATTCAAATTGTATCATCTCTTAAATTAATTTCAGACCTTTCCAAATATAAAAAATA[AAAAATAAAAATAAAAATAAAAAT]TACAGCGCTATTCTTCATTATTCAGCTACATACACCAAAAATGATTTCAGTGATATTTCCAAGGTTTATAGAATTATAAACACAAAACTGAAACCATAAC
AAAAATAAAAATAAAAATAAAAAT	AAAAAT	7965	scaffold81109 72.1	24	AAGGCATAAGTCTACTTTTTGAAAATTATTTAGTTAAAAGTTTAAATTTAAAAGATAATATCTTTTAATCTCTTTTTTATTATTTTATATTTGAAATATA[AAAAATAAAAATAAAAATAAAAAT]TGTCGGTGGTCTGAGAACATCGTGTGCCGACACTACATCAGCAGTGGTGGCGGCGGCGGCTATGGCTGTATTAGTTGCTGCCAAGCTTAAGCTCTCACTG
AAAAATAAAAATAAAAATAAAAAT	AAAAAT	41697	scaffold88543 71.3	24	CTCCTGTTGCTTTGTCTTTAGCAAATAGTACTAAACTTTCATAGTTTTCAATGTGTGTAGTCCTCCATTTTTTTGCTTCAGGATTTGACTAATGTAAGAA[AAAAATAAAAATAAAAATAAAAAT]AATTAACCAGTATAATGCAAGAAAAAAAATAAAAAAAATCAATGATTTTGGAAACATACTTCTATTAGTGCCTCCCAAACTTTTGGCTCTGCAATTAATA
AAAAATAAAAATAAAAATAAAAAT	AAAAAT	31907	scaffold95887 75.3	24	AGCTTAACTTTTTAATTTTTGTTTTTTTTTACTGTTTTTGAACACATCCCATGTTCGTTTGTATTTCTCTTTTTTCCTTTTAATGAATTATTATTTATCA[AAAAATAAAAATAAAAATAAAAAT]CTACTGCTACTACTCGAAATTTAGCTCAAAAAATGCACTGTTAATCTGAAAAAGTGCCATTTTATATACATGGGCTACACGGGTCCATTTAGGCTGGGTC
AAAAATAAAAATAAAAATAAAAATAAAAAT	AAAAAT	190	scaffold96251 38.9	30	ATGTTTTTTGAANNNNNNNNNNNNNNNNNNNNNNNNNNNNNNNNNNNNNNNNNNTAAAAAATAAAAATAAAAATAAAAATATTATTAATAAATTATANAA[AAAAATAAAAATAAAAATAAAAATAAAAAT]ATTATTAATAAATTATATAATTTTTTCAAAATATAATTTTTTTATGAGTATCTTAAATTATTTATTTAAGATTAATTTTATAAATTTGTATAATTATTTA
AAAAATAAAAATAAAAATAAAAAT	AAAAAT	309	scaffold115849 29.5	24	CCTTTAGCGAAGAATGTAAAATTTCGTCATTAAAGGGTTACCCTTTAGCGACGAATTACAAAGATTCGTCACTAAAGGTCTTTTTTGCTTTAAATGTATA[AAAAATAAAAATAAAAATAAAAAT]AAAAAAAATAAAAATTGGACTAATTGTCAAAACGACGCTGTTTTGGTGCAACTAAATTCTTGGGACGGACCTTTAGCGACGAATGTTTGAGATCAGTCGC
AAAAATAAAAATAAAAATAAAAAT	AAAAAT	2098	scaffold117463 68.1	24	ATGTAAAGAGAGTGTGTGAATACCAAAACATATATAGTAATGAGATGTCAGAATATAGCATGATAGTTATTATATAATGATATATAAAATGTATTTTTAA[AAAAATAAAAATAAAAATAAAAAT]TTAAACACGTAACGTTATGTGTGCTAATATAAAAAAGTAAAATTAAAATTAAAATAGAGAATAGATTTATAGTTTGCCGCAGTCTTTGGCAGCAGTGAAG
AAAAATAAAAATAAAAATAAAAAT	AAAAAT	2367	scaffold122371 72.7	24	NNNNNNNNNNNNNNNNNNNNNNNNNNNNNNNNNNNNNNNNNNNNNNNNNNNNNNNNNNNNNNNNNNNNNNNNNNNNNNNNNNNNNNNNNNNNNNNNNNTG[AAAAATAAAAATAAAAATAAAAAT]AAAAACTGAATTAACAGAATTACAGATTCTGATTTAGCTTCTCTACTTTTAGATTTTCCACTTTGGATTTTAATTCCATTTTATCAATATGAGAGGCTAT
AAAAATAAAAATAAAAATAAAAAT	AAAAAT	4357	scaffold122781 70.6	24	ACGTGGCTTTATGGATTAATTGGATAATAAGCATTGTGCAAATAGAGACCTTCATGTGCGGATGACATCTCTCTTTTTAAAAATAAAAAATAAAAAATAA[AAAAATAAAAATAAAAATAAAAAT]AAAAGGAGACCTCGGCTTCTAATTAAGTCGAGAGAAAGAAAAAAAAAATGAACACAGTAACAAAATTGTTTTTATGTTAAAAGTTAAATATTGATGACTT
AAAAATAAAAATAAAAATAAAAAT	AAAAAT	747	scaffold132451 48.2	24	NNNNNNNNNNNNNNNNNNNNNNNNNNNNNNNNNNNNNNNNNNNNNNNNNNNNNNNNNNNNNNNNNNNNNNNNNNGAAATCTTAAAATATGTTGGAGAAAC[AAAAATAAAAATAAAAATAAAAAT]GCATTCAACCAAATATAATATCCAGTGATAGTTTGAAAAATTGAGAATCACTTACATATATAATTTCAAATAAGACCGCACAAGATCAAGAGATCTATAT
AAAAATAAAAATAAAAATAAAAATAAAAAT	AAAAAT	2821	scaffold132661 75.9	30	ATAAGGCTAGGCATGATAATGTCATATGTAAAGGAATAATGAAATGTTTCCTACATGAGCATATAATCTATCTAGGTCACTGATAAAATCTAGGCTCAGC[AAAAATAAAAATAAAAATAAAAATAAAAAT]AAAAGCGCCTCTAGGTCTGATGGAAGCAGTTCAGAGAAGCTTCCTTTCTGTCACTGACAGTCCCATAAGAGCGTTTTCAGAATTATTCACAGGGGCCGAT
AAAAATAAAAATAAAAATAAAAAT	AAAAAT	38249	scaffold136551 73.8	24	ATAACAAAAAAGTTGATAGCTAAGCTGATTTGGCTGTGGCTCACATAAGCCATTCCTTCAGTTTAACTTCTGTTTGAGCTGGAGACTGAAAGGCCATCTC[AAAAATAAAAATAAAAATAAAAAT]AAAATAAAAAATAAAATAAAAAATTTGAGGTTATCAGCTTTTATACTGATTTGTATTCGTTGAATCAACATTAATTAATTTTTAGAATTTAACTGATTTA
AAAAATAAAAATAAAAATAAAAAT	AAAAAT	459	scaffold137831 80.1	24	GACTGATTATCATAAAAAGCAAAGAACAATCATTATGAAATAAAACACAACTTTATATTAAATTATTTCAAGTTGAAACAACTTGAATTACAAAAAAATA[AAAAATAAAAATAAAAATAAAAAT]AAAACACTTAACTAAAGTTCATAAAACACTCATTAGTAAGCATACATGCTAGATATAAAAACACACCATTTTTAAATAAATGAAAATACTGGGTTATTAT
AAAAATAAAAATAAAAATAAAAAT	AAAAAT	2221	scaffold143999 72.7	24	TAGACACTTAAGATAGATCAAGTTTGGTGTTTACTTGAGATGCGAGAATCTTACGAGGTTAAGAATGAACTATGTCTTCTCATGTAATTCATCATGACAA[AAAAATAAAAATAAAAATAAAAAT]AAATTACACTTCTTTTTTTAAGTATTAAATCATTTATAATATTTTTTAAAAAAAATTTAATTATTGTAATATCTTTTCTAAACAATTTAAATTTTATACA
AAAAATAAAAATAAAAATAAAAAT	AAAAAT	981	scaffold148409 62.1	24	GAAAAAATAAGGTTGAATTAATGTTGCCCCCACTACCATGACAAAAATAAAAATAAAAATAAAAAGAGTTGGGAATGGGATTCNGCCCCACTACCATGAC[AAAAATAAAAATAAAAATAAAAAT]AAAAAGAGTTGGGAATGGGATTCTATGAGCTAAAGGAACATGTGTTATATTAACGAATCTATCTTGAATTTAATGAAATTATTCATAAACCTATTTATGT
AAAAATAAAAATAAAAATAAAAAT	AAAAAT	538	scaffold152787 83.2	24	AAATATATACCTCAAGAGAATTTGATTCTTTCATTTATGAAAGGAATGAGGTCCAATCTCCGACACCAAGGATGAAGTTGTTATCTATTGAATTTAGTAG[AAAAATAAAAATAAAAATAAAAAT]AAAAAATTTTAAAAAGGGAAAAAAAGTGTCTTATTAATTAATGAGAGTCTAAAACCATCGTTTTTAAAATTAAGGGTAAATTACATCGATAGTCGCTAAC
AAAAATAAAAATAAAAATAAAAAT	AAAAAT	66127	scaffold153595 71.0	24	TTATGCTAAAAGCATAAGTTTTCTTTCAAAGTTACAAGATGTAACAAACAGTGATGGTAACCTCTTACCAGATCGTACACTTTTTCATCAAATATCCAGC[AAAAATAAAAATAAAAATAAAAAT]TAGAAAATCAACGCAAGTTTCACCCTCAGTCCTAACATCGAACCGAAGCAACCATTTCGGGGAAGGCGGAAAAGGAACTTAACACAAGACAATTGTCCAC
AAAAATAAAAATAAAAATAAAAAT	AAAAAT	1614	scaffold163439 63.2	24	TAACTGAAAAAAATAAAAATAAAAATAAAATTTTGAAGCTTTTAACAGACTAGGGTTTATTTGAAGCTACCCCAAACTATAGGGTTCAANGTTAACTGAA[AAAAATAAAAATAAAAATAAAAAT]TTGAAGCTTTTAACAAACTAGGGTTTATTTGAAGCTACCCCAAACTATAGGGTTCAAAATGTTATTTTCCTAAACTTTATTTATTTATTACCTGTAACAA
AAAAATAAAAATAAAAATAAAAAT	AAAAAT	2398	scaffold174249 68.0	24	ACCTTTTTTGCCTTTCTCAGTAAAGCCCTGCCACGGTGCCACCTCTCTGTTAGATCCACCTATTATTTAGTTGACTTTTCATGACCAAACACTCTTGTCA[AAAAATAAAAATAAAAATAAAAAT]AAAAAACTAATAAGCTAGTAATGGGACATAAGGATAATATGGGATTTGAAATTCTTCAAAAAATATAAAAATTCAACGGTCCCATGTCATGTCTATCTCA
AAAAATAAAAATAAAAATAAAAATAAAAAT	AAAAAT	1911	scaffold176037 69.5	30	CAACAATTCATTTGATATTTATACTAAATTAAATTTACTATTTCAATTTATCACATTTGTAAATAAAATTTTTCTTATATAATTATTGACAACAAAACAC[AAAAATAAAAATAAAAATAAAAATAAAAAT]AAAATAAAAAATATTTCTAAACAAACCCTTAATTTATTCATTTTAAGCATGTTACAGTTACATTCATAAATTAAGACAATTAATTTTAATTTAGAGAAAA
AAAAATAAAAATAAAAATAAAAAT	AAAAAT	1028	scaffold189181 76.7	24	ACCCACTAAGTTTCCCCACGTACCAACAATATATATGGGGCAAAAATTAGACCATCATCTTCACAGATTCTCCTGTAACATCAACTTCAGAAAAATACAA[AAAAATAAAAATAAAAATAAAAAT]AAGCCCTAAATACATAGATTAACATGTTGCATACCATCATTGTGCAGCTGGGGTTTACCTTTATATACCCAAAATCAAGCACCACCCCCCCTCCCTCCCT
AAAAATAAAAATAAAAATAAAAATAAAAAT	AAAAAT	51752	scaffold198729 75.4	30	ACTCAATTCATTAGCTATCCCTCTGAAATCAACCATTTTCCTGTACGCTCTGGTCCGTTCATCCTACAAACATTCACCAAACACAAAAAATACATGAGAA[AAAAATAAAAATAAAAATAAAAATAAAAAT]GTGACAATATGATGTAAAAAACCATCAAAATCAGCCATGACAAGCAGTGAAAGAGAATAATGATACTTACAAAGATCAATCTCTGCCCATTAGAAAATGC
AAAAATAAAAATAAAAATAAAAAT	AAAAAT	18337	scaffold201397 72.1	24	AAGCTTCACACATTTTCCATGAAAGTGACAATGGAAGTATTTTAGGGACCACATTTTAGGTCTAACATTCACAGCCAAACAAAAAACAAACAAACAAAGA[AAAAATAAAAATAAAAATAAAAAT]CTATGACTAATGCAATAATTAAAACTTATTTGACTCAGCAACCTAGTTCATTTCCTTTGAGTCTTTAGTATTTTTCTCTTATTAATTACTTGATAATGAT
AAAAATAAAAATAAAAATAAAAAT	AAAAAT	55892	scaffold201591 72.9	24	CTTATGTGGTATCATTTTTAATTTAGAAATTAATTTTAAATTGACCGTAATGTATTATCTCATTTAATTTAGTTTGATTGAGAGAAAAATTGAGATGATG[AAAAATAAAAATAAAAATAAAAAT]AAAAAAGACAAAAGAAAGTAAAGTATATTTTCGTTTAATGATAAAAGAAAATATTAATAAATAGAAAAAGAAAAAATGATTAGTTTTTTTTAAAAAAAAA
AAAAATAAAAATAAAAATAAAAAT	AAAAAT	600	scaffold205063 38.4	24	GCAAGTTGTATAAGTTTTTGAAAGGACAACAACATCCTATATTTGAAATATATAAACTTTACATATGTAAGTACAAAGACTTGTCAGCTATTTATCCCAA[AAAAATAAAAATAAAAATAAAAAT]AAAAGACTTGTAAGCTTCCTTTGTTGCCACTGTAGAAAGTATAATTACAATTTACTTTTAACAATAATCAATGAGTTAATCCACATTTTTTTCTAAAATC
AAAAATAAAAATAAAAATAAAAAT	AAAAAT	4945	scaffold207953 72.6	24	AAAAGAAACTCAAGGGAATCATGCTAGGAATAATTGCGAGAAAAATGAAAAAAGAAAAGAAAAGAATAAAATATTTTTGTCAAAAGAAAAAGAGTTTGCA[AAAAATAAAAATAAAAATAAAAAT]CATGGAATCGAAAGAAGTTTTTTTCATTACTCTGACTCTTTCAAAATTGTTGGTTCAATTAGTAGTCACTTGGGTTAGTTAGGGCATCTCACCACTCATT
AAAAATAAAAATAAAAATAAAAAT	AAAAAT	11995	scaffold208165 72.3	24	TTTTATTTTTATTTTTTATGAGCGATTTATTGATATGATCATAACTAGAGGAAAAAAAGGAACTCTACCATAATTAATTAACCATGGCCATGCCCAGCAA[AAAAATAAAAATAAAAATAAAAAT]AAAAAAAACCATGCCATGCCCTTACTCTGTCCTTAATTATGTCCCTTAATTAGGTGCTTTTATTTCCGTGTTGTGAAGAAATTAATATGGTCGATTAAAT
AAAAATAAAAATAAAAATAAAAAT	AAAAAT	7013	scaffold208373 72.4	24	AATAACAAAAATGTTACTTAAAATTTCGATGAATGAATTGTACTTTTTTAAGCAGGGAAGAACTTCACAATTCACATTCTTTGAATTGTGTTTAAAGTAA[AAAAATAAAAATAAAAATAAAAAT]ATTAAAGGGGCAATTGCCCCTAGTGCTTTACCTGCATTGTCCTTAGTATTGTATTATTATCACCATTATTATTATCGTCACCGCATCAATACCACTTTCA
AAAAATAAAAATAAAAATAAAAAT	AAAAAT	902	scaffold210181 59.6	24	TAAATAATAGGCACCATCATGCTACAATTTCATAGTTAGATAAAACTNNNNNNNNNNNNNNNNNNNNNNNNNNACTATACCATATAACAAGACAAGCAAC[AAAAATAAAAATAAAAATAAAAAT]ATTTAGATATACAATACTAAAACACAATGACAATAAATATAGGCACCATCATGCTACAATTTCATAGTTAGATAAAACTAAGTTTAAATTTGATAATTTT
AAAAATAAAAATAAAAATAAAAAT	AAAAAT	9393	scaffold216013 74.5	24	TTCCTAATAGAGTCTTTAAATGATAATATGTACGAAAAATGGTAGGATTTAAACCAGGTAATTGGGTGGAATGACTGGGATCAGGCCTAATAACAAGGCG[AAAAATAAAAATAAAAATAAAAAT]AAAAAGGAATATGCTCTATGTGAAAATAAATTATATTTTCCATGGTTAACCTTGTTTCTAGGGTTGTGGCCTTGTTAGTGAAGTCAAAGAGTTTGAGTGG
AAAAATAAAAATAAAAATAAAAAT	AAAAAT	9298	scaffold216481 61.6	24	GAAGTTGAATTTTATGTGAATTTACCCTCAAAATTAATTCATCTAATTAGCTACTAAGCTAGAATTTTTTAATTGAGGGTCAAACTTTATAACAATATAA[AAAAATAAAAATAAAAATAAAAAT]TGTAATTAATTTAAATTCAATTGTATCATTTAAGAGCATGTATTATTATTTTTAAATTGTTTTAATATTGTTCAATTTAATTACGTTATTATATTTTGTT
AAAAATAAAAATAAAAATAAAAATAAAAATAAAAAT	AAAAAT	21084	scaffold221037 75.1	36	TTAGAAATTATTAGGGCAATGATTTTCATTTCATAACATTTACCATACACATCAAAAGCGCAAGGTGATCAAACTGAACATTTTAAAGCATCATCAGCAG[AAAAATAAAAATAAAAATAAAAATAAAAATAAAAAT]TGAACCTTCTAAAAACAAACTTTTAATTTGGAAAAACTTAGAATGGGCCCGTACAATGGGGGGCCCATATTGCAGTCGCAATTTGCCGCCTATATCCACT
AAAAATAAAAATAAAAATAAAAAT	AAAAAT	2393	scaffold234829 70.7	24	TATTAATGTAAATTGGTAGCTCTAAGAAAAGTCACATGTTTGCATGTAGATTGCCATCCTCTAAGAGACATTGGATTTATTGGCCATTAAATAAAAGAAC[AAAAATAAAAATAAAAATAAAAAT]AAATAAAGAAATGAAGGAACTGACAGAAAATGATTGTGAGCCGTTGATCATACATTATCTTTGCAATAGTTGAATATATGAGGCAGTGGAGGTGATTAAA
AAAAATAAAAATAAAAATAAAAATAAAAAT	AAAAAT	4977	scaffold235909 71.8	30	CTTGATTCTAGAAGTAGTTCTGAAACAGAGGAGTAACACTAAGATAACTGGGTAGAGGGTCGAGACTAGCGCGGTAATGAAAGATGAAAAAAGAGAAAAG[AAAAATAAAAATAAAAATAAAAATAAAAAT]AAAAAAGAAAAAGAAAGAATTATTTGCATTGTTGGTATATAATTAAGGCGCTAGATCTGAAACTCAAGTGGAGAGTTTTTGCTGGATTGTAGACTACTAC
AAAAATAAAAATAAAAATAAAAAT	AAAAAT	16902	scaffold237757 77.8	24	ATTATAGGGAAAAAATAAAAATCAATTTTTTTTAAAAAAGGGAATTTCAGATTTTGTTATTTTATATTTATATTGTTTTTTTTTAAAGGACAAATATACA[AAAAATAAAAATAAAAATAAAAAT]GCAAAAACCTAAAACTATAAAAGGAAAAATAAAAAAGCCATAGGAAAGAGGGGATGACTGTATAGCTTAACTAATTAAATTGATTATATATGTTACAAAT
AAAAATAAAAATAAAAATAAAAAT	AAAAAT	854	scaffold240269 29.6	24	AGAGGACCTCGTCGCAAAGTGTACTATTCAAGATACCGTGCCTTAGAATAAGGAAAGAAAAAGAAATGAGTGAAGGGAAAAGTTGGTGTCACTAAGAAGA[AAAAATAAAAATAAAAATAAAAAT]AAAGTTAGACAATGTTCTTTGTTTTTGGTTATGTGCAATTATTATTTGGAGTAAGAACAAAATACTGTTGTTTGGAAAACAACAAAAAAAGTGTGTATAG
AAAAATAAAAATAAAAATAAAAAT	AAAAAT	138	scaffold242701 55.5	24	ATACATATATAAAGAAAAAAAATATTATTTATGAAAAAAAAATGTAATAAAGCGAGAAAAGAAGAGTTAGAAAATATTATAATTATTCCAATTGAGTGAA[AAAAATAAAAATAAAAATAAAAAT]AAAATGGTCATATAATAAAATGAGTTGATTAACATAATTAAGCACTTGGTATTTAAAACAATTCTATATAAAGTAGCCAAGTATGGGGTTTGGTTTTTGC
AAAAATAAAAATAAAAATAAAAAT	AAAAAT	186	scaffold245295 31.5	24	TGGTAGTAGTTTATTCAGTTAGGTAATGCTCTTAGGCTCAACTTATTTAAGTAGTTGATGTTGTCATGCAGGACATGGCTCATTAATAAGCTTTTTTTAA[AAAAATAAAAATAAAAATAAAAAT]AAAATTAAGCACTTGCATTAATTAATTAACCACAACTCAAGCTTACATGTGAAGTTTTTATTAATTTCTTGTTGAAGGATATGCAATACCAAGCTTAAAT
AAAAATAAAAATAAAAATAAAAAT	AAAAAT	2862	scaffold245515 67.1	24	TTAATTTTGCCCCGAAGTGCGAGAATTAGGAGAATACATTTTTTCTTTTGTTTTTTCAATTGGGTAATTTTGTTAAGAAAAATGATAGAAATAGAAAATA[AAAAATAAAAATAAAAATAAAAAT]TTTTACACAATAATATAATATATATTACATTCATAAAAATTAAATAATTATTAAAAATTATATATAATTATTGTGAATGTAAACTATGTTATATCAATAT
AAAAATAAAAATAAAAATAAAAAT	AAAAAT	4155	scaffold249479 68.8	24	CCATTAGTTGTAAGAGTCATAGCATAATTAGTAATATTTGGGACATTAAAATTAACAGAATATGAAACTAATATAGCTGAATTTAATTTTCATTTTTGTC[AAAAATAAAAATAAAAATAAAAAT]AAATACATTTTGGTTATCAAAAATGAAAATGAAATTAATAATAATTTTAAAAACGTGGTAATAAATATGCATAATACAATTAATTGTGATTTTTATCTTT
AAAAATAAAAATAAAAATAAAAAT	AAAAAT	9346	scaffold251025 75.8	24	GGAAGAGGAAAAAAAAAGAAAGGGATGGCTGGGGGTGAAACGAAGAAGACATGTTTGACAAACACAGCTTTAAGTTTTTGTTTCCCTTTTGATTAATTCC[AAAAATAAAAATAAAAATAAAAAT]AAAAAATAAAAAAGCGACAAAAGCATCAAAAGAGTGTTTGTCAAACATGATTTACCCCATTTTTGTAAAAAGAAAATTGAAAAAAACCCCATTTTACAAA
AAAAATAAAAATAAAAATAAAAAT	AAAAAT	3763	scaffold253549 68.5	24	GAGTATTTGTAGTTCATGAGCTGTTGTTTATACAAATCCATTGGTGTTTATCCAAACCCATTGTTTGTTGTTTATTCTGTTTCAATGAGCCCATTAGCTA[AAAAATAAAAATAAAAATAAAAAT]AAAATAAAAATAAAAATACAAATGGAAGCCTAGAATAGTTGTTGGAATGTATCCATTATCCATGGACTATTGTTCATCTAAACCAATTTTCAATACTCTC
AAAAATAAAAATAAAAATAAAAAT	AAAAAT	2176	scaffold253881 73.5	24	TCAGGCTGGGCCAGGCAAGGCTGTGTTTGGCTAGGCTAGGCCAGGCTGGGGGAATGGGCTGAGTGAGTTGTGCAGTGGGCTGAGGGGGAAAGTTAAAATC[AAAAATAAAAATAAAAATAAAAAT]AAAATAAAATAAAAACATTTAATTAAATTCATATTATCTCTCTCAAAAAATAAAAAAACAATGAGTCAAAAATGGGGTGTCTACAAGTTTTAATTTCAAA
AAAAATAAAAATAAAAATAAAAAT	AAAAAT	174329	scaffold257123 72.9	24	AGTTGTTTTAGACTTTTAGCCTTATATCAAGGGAGGGAGAGAGAGTGAACGGGTGGTGAGAGGCGTGCAGACAAAGAAAGGAATGGATGACACAGTTGAA[AAAAATAAAAATAAAAATAAAAAT]AAAATTGAAGGGTGAAGGTCACACGAGATGCTCTGTCTTTAAGGGAACCGGTGGGTCACACCCCACGTGATGTGCCCATGGGAATGGCCCTTCCTTTTTA
AAAAATAAAAATAAAAATAAAAAT	AAAAAT	3401	scaffold257963 75.1	24	ATAGTGATGAATATAGAAATTAGATACTATTACCGCAATATTATAACACGTAAATTTAGTGTATTGTAATTTATATTAAGTTAATAATATTATTTTTTTA[AAAAATAAAAATAAAAATAAAAAT]GCACACTTAACATTATATTTTTTAATATAAATAGAGGGATTGAGTATATATCAATTTGAAAGTTACCGATAAAACATAATAAAACATAACAAAACATTTT
AAAAATAAAAATAAAAATAAAAAT	AAAAAT	33614	scaffold260103 73.0	24	TGTCCCATCCATCCATCACATTTAGCTGATCTATCATTTTATTCTTCACCGACATCAAAGCAGCCACTGTTTCATACAATATTAACAACAACAAAAAGGA[AAAAATAAAAATAAAAATAAAAAT]CAATACCAACAATTACAACTCAACAAATGAAGAAAAAAATGAACTAAAAGCCAGAAAAGAAGTATTTTTTTTTCTTTTCTTTTTGGGAAAAGGAAACCTT
AAAAATAAAAATAAAAATAAAAAT	AAAAAT	2016	scaffold261775 65.6	24	ATCAAATAAGGTAATTAAATCAAGATATATATGTTTGAAGGAGTTTTTACAAGATCTTTGGAATATGTTCTACTTCTATCCAATAACATAAAATATTCAA[AAAAATAAAAATAAAAATAAAAAT]ATAATTCAAATTCTCTCCACTAATTTTATTTTTACTGATCTACTATGACTAAATGTAATAGTGATAATTTAGTTAGTTAAAAGATCTAATAATCATAAAT
AAAAATAAAAATAAAAATAAAAAT	AAAAAT	19983	scaffold266487 66.1	24	AGGAAAACCGTTCATCAAAATCTTTGTATAAAATAAAACAGCCATTAATTCACAATAAGTGAATTTTAAACAAATTAATGATATCTCATTAGTAACAACA[AAAAATAAAAATAAAAATAAAAAT]AAAATCAAGAATAATATTACCTCTATATTTAGATCAATACATGAAAAAAAAAATAGAGAGAGATATAGAACATTTTCTAACTTACAATGGGTAAAGATTT
AAAAATAAAAATAAAAATAAAAAT	AAAAAT	639	scaffold269871 67.8	24	ATTATAAAAATTTTAAATTTAAATATATATGTATATATATTAACTATTATATTTAATTCATAATTTTATAATTTATTATTTTTAAAAATAATTTAAATAA[AAAAATAAAAATAAAAATAAAAAT]TTAAAAACTTATTACTTATATTTAACATATTACAAATTAATTATATTATATTTTTTACCAAATCATCCGCCACTACAAAATCTCCAAAAACAGCGGAATT
AAAAATAAAAATAAAAATAAAAAT	AAAAAT	38391	scaffold271211 73.2	24	AAAATCATTTAAAGTGGAACAAAAGTTTAAAAATTAGGCAGCGTTAAGTTTAAGTCAAAATTGTTTTAAATCTCAACTAGGCAAACCTGCGACGAGTTCA[AAAAATAAAAATAAAAATAAAAAT]GTCATATTCATTTTCTTTTGTCTACGCGCGGTACGGAAAACCCAAATTAAATTATTCAATCACTTGCCTAAATCTCAATATGTCTCTTAAGAAAAAGCAG
AAAAATAAAAATAAAAATAAAAAT	AAAAAT	1271	scaffold271807 72.7	24	TGTGTCAAACGGAGCCATTACATGACTAAGTAAATTAATAAATGGTTTTAGATATAAATTGATAGGATAATGTGATTTTAAAGTCTTTATTTTGTTCAAC[AAAAATAAAAATAAAAATAAAAAT]AAAGAAGAAGAATTAGTGTCTGTTTGACAACAGACTTTTAATCCTATTTTCTTAACTCAAAACTTGAAAGTNNNNNNNNNNNNNNNNNNNNNNNNNNNNN
AAAAATAAAAATAAAAATAAAAAT	AAAAAT	30228	scaffold272145 74.4	24	AAAGTGTTTCACATTGAGCATGGTGCTTTCACACAATTTACAAGATAGTAATCAAAAACAGAAATCGAGTTTATTTTGCCTCAGACAATTATTATTTTTC[AAAAATAAAAATAAAAATAAAAAT]AAAATGCAAGAGTCATATTTAATGTTTACTCTCACTATATAAAGGTTGCACAGGCAAAAGACACATGATATTAAGGCATGCTAGTAAATTTCACCTGCAA
AAAAATAAAAATAAAAATAAAAAT	AAAAAT	76126	scaffold272217 77.1	24	GCTGGCAAGAGAAAGTTGAGCATAGAGTTATTATCCCTTTGACATGGTTGAGGTAGGTTGGTTGGGTCTTCAAAAGTGTGAAGACATTAAAGAGCTTTAA[AAAAATAAAAATAAAAATAAAAAT]AAAAAGAAATTGGGGATGAATATATAATTGGAGTACTAGTGGTAATTAAATTGTGTTTATGTACTTCAAAGTTTTCTTAATTTTATAATTACTAGAGTGC
AAAAATAAAAATAAAAATAAAAAT	AAAAAT	12936	scaffold272349 70.4	24	AAGGGGGGAAATGGCGAAAAAAGCATTGCAATTTGCATAGCAGCATGTCATATGAATGCAAAAAGATGAGACATGTGATCTGCAGGCTTAGCCAAACTAA[AAAAATAAAAATAAAAATAAAAAT]AAAAAAGACGAGATGTGTGGAACAAATTGAAAGGCATGAATTTATAAGTGAGGGGTTAAGTCATGAGATGGGGTCAGGTTCTTAACAAAATTTTTTAGAT
AAAAATAAAAATAAAAATAAAAAT	AAAAAT	70424	scaffold272499 74.7	24	GTAGCTATCAATTATGCTTTGCTTTTAAAGTTGCAAGGTAGGGATTCTTATTTGGGTTCAAATTTAAGGAAGATCAATTTTACCCTCCCTCCCATAGACA[AAAAATAAAAATAAAAATAAAAAT]TCTTTTCTAATTTATTTTCTTCAAATTATTTTTCACCTATTTATTTGCTTACAAAATTTGAAATTAATATTTAAATTAGTGACATAATGAACTTATCAAC
AAAAATAAAAATAAAAATAAAAAT	AAAAAT	6653	scaffold272633 70.9	24	AGTTAGGCTTCTTGAGTTGACTATGGGTACTCGTATAGACTCGTTTTATTTTTATTTTGAGTTTAATTTTAATGTGTTTTATTTTTAATGATTCGGATAA[AAAAATAAAAATAAAAATAAAAAT]TAATGATTGTTTAAAAAAATTAATTTGTAAAAATAATAAATTTAAGTAAAAAAATTATTTTATATAAATGTTAAGTGAATAATAATAGTGAATATAAAAT
AAAAATAAAAATAAAAATAAAAAT	AAAAAT	597	scaffold859382 70.0	24	TATCTATGGTGAGGATTTGTGATAAAGACCCTCAACAAGATCTAAAATTTGACCATTAGAGGATTTGCAATACATAAGAGATAACAGAGAGGGAGAGGAA[AAAAATAAAAATAAAAATAAAAAT]AAAGAATGAGAAAATAGAGAAAGTGAGTGGCAATGGTCAATGATAATTTTGGTATATTTGTGAGTGAAAAGAGAGTAAATTAAAATTTTAAAAGGGTTAA
AAAAATAAAAATAAAAATAAAAAT	AAAAAT	119	C13173006 30.0	24	CTAAAATTGTAATGAGATATTGCTATAATATAAAACGTAGGAGGTCATGTGCCATCCCTATAAAGCTAATTCAACATCTACATTTTTGGTTTTGATTTTC[AAAAATAAAAATAAAAATAAAAAT]AAATTAAAAAAATTCAAATTTTGTATTTTGTATTTATACAACTGATGATTCTACCAGTGGAGTGACAGGAAAGCAATTGACAATTCTACCAGTTGTTTCA
AAAACAAAACAAAACAAAAC	AAAAC	4621	scaffold16005 70.4	20	TCATGTTTTTATCAAAAGTGTGATTAACAACTATACTTTCTTAATATCTTTTTAATTTTTGCATATGAATTTGATTCACAAAAAAGTATAAATAAAAATA[AAAACAAAACAAAACAAAAC]GTGTTTGACAAATATATTTTCTATGAAAGCACTATTGTTAAACACGTTTTTATTGAAAGCGTAATTTTCAATCACTTTCTTAATTTCTTTTTAATTTTTA
AAAACAAAACAAAACAAAAC	AAAAC	615	scaffold19633 54.4	20	CTCTCGATTCTGCCATTTTTAAAAAAAAACTGGTGTTGATTCGTGCCTGGGCTCTCAAGACTGTTTATTTTATATGAATTTGGCTTCTGGTGCTCGGCGG[AAAACAAAACAAAACAAAAC]AAAATCCTTAACCCTTGGGTTGCCTCGCAAGAACCGCTAAATTTAATGTCTTTAGCAGGACAAGCTCTGGAGCTCAATGGTATATTGGGTCCATCAATGA
AAAACAAAACAAAACAAAAC	AAAAC	29231	scaffold21985 85.3	20	GTCCGTTTTTTATAAAATTTATATTTTTAAAATCTACTCATCAAGATCTATCAAATAAGGGGTGTATTGAATAAGAAATTCTAGAAAAAATAAAAACAAA[AAAACAAAACAAAACAAAAC]AAAAAAACAAAAAAAAATTTAATATTACCATCTGATCTTTTGCTTATATAAAACATATATTTTTGTCAACAAGGTTTATTTTACATTTCCGTTTTCTTAA
AAAACAAAACAAAACAAAAC	AAAAC	4495	scaffold39565 34.0	20	AATTTTACGAAAAATAAAAACAAATATAATTTGGTTCAAAAGTAAGGCTATTTGAATCTAATTTGTTGTAAACTCGGCAGTCGAATTTGTCCAAAAGAAA[AAAACAAAACAAAACAAAAC]AAACGCATGTTGCATTGTACAATATATATTGTTTTTTGTTTGTAAAAAACCTTTTACGTCATTTTCATTATATAACAGTTTTGGGTAAAAAATTTATGAA
AAAACAAAACAAAACAAAAC	AAAAC	74628	scaffold74601 74.5	20	GTAATGGGGGGTGAAAAATATCTCTCACGCATATACTAAATTAAAAATTTTAATCCAATTTATTATTTTTACAAATTAAATTTTTCTTGAATAATTATTG[AAAACAAAACAAAACAAAAC]ATTTTAAAATGAGGCATAAGGTTTCATAGACCTTTATCCAATTAGCAATTGTTTGAGTATTGTGTTTTTGTGAATTTCACATTCATTTTCCACCTCACCA
AAAACAAAACAAAACAAAAC	AAAAC	9186	scaffold106003 72.1	20	CAGAGGCTTTGGAGTCAAGCATCATAGCCTCCACGGTCAAATCTGCAGAGTGCTCGATCCAGTAATTCTTCTGTATCTCACGCTCTACTTTCCCTACCAA[AAAACAAAACAAAACAAAAC]AAAAAAAAAAAAAAGATAAAATCAAAACACATAAAAAAGAGTCGACTATTAAGCCTTAACAAGAGAAAAATTCAAAGAAATACAAAATTAGCAAATCCTT
AAAACAAAACAAAACAAAAC	AAAAC	693	scaffold116487 72.8	20	TGAACTTCATTTTCTTCTCATCATAGCCCATATTTAGTAAAAAAAAAAATATTATCATTTATATAACATTTAAAATTAATAAAATGGACAAATATAAATA[AAAACAAAACAAAACAAAAC]AAAAAATTGAAAATGAAACCCACTGTCTACGAGGACCTATACAATAGACGTCACCAGTTGTCGATGGCCTCTTAGATCGCCAGTCGAACTGAAAAACTAC
AAAACAAAACAAAACAAAAC	AAAAC	4736	scaffold127689 66.4	20	ATGCGATTTTTTTATAATAGAATTGCACAATGTGATTTCATTTAACTTGTCTTCCACTGAACATTTTATTGGGCACCGCCCCATTACGAAAACATAAAAT[AAAACAAAACAAAACAAAAC]AATGTTCATCGGATTCCACAACGTTTAACTCCGGCAGGATAGATATTCGTATCGGCCTAAAAAAAGGCCATTCGCTTGAAATTCATAAATGTTGGCTTTG
AAAACAAAACAAAACAAAAC	AAAAC	744	scaffold133341 76.2	20	GTTTTCATTTTTATAGGTAATCAGAAACAAAACAAAACAAAACACGGATCTTAGTTTAGTTATTGNNNNNNNNNNNTGTTTTCATTTTTATAGGTAATTA[AAAACAAAACAAAACAAAAC]ACGGATCTTAGTTTAGTTATTGAAGTGTTTAATCCAGTTCCCTGGTGATATTTTCATTGTTGCTGATGATCATTGATTCATTTTTGTCTTAATTATTTTG
AAAACAAAACAAAACAAAACAAAAC	AAAAC	39452	scaffold134215 75.0	25	AACTCAAATTTTAAGAAAATTCTCAATTTCTTGAAAATTGCAAGGTTAGGAAAATGAGATGTCTACAGCTACGTAAAAAATAGAAGGAAACAGAAAACAT[AAAACAAAACAAAACAAAACAAAAC]AAAAACAAAAACAAAAGAGAGAAATAATTTGTTTGAAAATAATTTATCTTGTTTATTAACTTTAAATTCAATATTTTCACCTCTCCATAATAATACTTCA
AAAACAAAACAAAACAAAAC	AAAAC	6949	scaffold137259 78.7	20	AATTTGTATTAAGTTGACGAATTAATTTGTTTTATAAAGATAAAAAAATACACATACTTGACATCATATTTTTAATGTAAATATAGAGAGTTATTACAAT[AAAACAAAACAAAACAAAAC]GATTATGGAGGAGGTATAAATCAAAGGACAACATATAATCCGAGAAAACACTGGACCCGACCGCGTCGATATCCCCAAGGAGACATAAGACCATACCACA
AAAACAAAACAAAACAAAAC	AAAAC	19286	scaffold150665 75.4	20	TAAACGTAAGCCTGCAACAACTACACATTTTATTAAAGAAATTCCAAATCCTTTGCTAAGATGCATTAGAAAGTGATTGCATAAAAAATCCAATAAAATT[AAAACAAAACAAAACAAAAC]GAAATTTACGTAACATACATATTCATAGCTTAAAGGTTGTGATCGTTAGATCCCCAACTTTCCTTTATTTTTCAACAGTAAAAGAACAGACCTCAAAAAC
AAAACAAAACAAAACAAAAC	AAAAC	3464	scaffold162815 75.1	20	TAATTTTTTTTTATAAATAATGAAGTTTATTGAAGAAAACCTCTAGCAAGGGATGTATACAAAAAGATCCCTGAAAGAAACAAAAAAATAAATAAAAATA[AAAACAAAACAAAACAAAAC]AAAAACAAAAGTTTACAAATTAGTAGCAAACTAGTCCCCTAGTTCAACAACACAATAAACATCATCATTTCCCAGCAAAAAACAAACCATTCTACCAAAA
AAAACAAAACAAAACAAAAC	AAAAC	8591	scaffold191853 64.3	20	AGCAAAATAAACCTTTTAGAAAAGGCCAATGCAAAAAAAAACTCTTGGGCTTTTTCCTTTAAAAAATTCCTAAAAGTATAGAAATTTTTTTTTTCAAGAA[AAAACAAAACAAAACAAAAC]AATAAAAAAATGGCTTTTAAATTGACAAAATTAATATTTAAGGGATCATATTGAGAACTGACCCAGACGTTAAGGGAGCAAATTGTACTTTAGCCCTATT
AAAACAAAACAAAACAAAAC	AAAAC	1235	scaffold194847 76.0	20	CAACACACGTTCACCTCAAGATCAACGATCATCTTCCTAAGGTGAGAACTTTGCTCAGATTGTAGAAAAAGCTGTACAATGTTGAACCTTCAGCCCCAAA[AAAACAAAACAAAACAAAAC]AAAGAAGCATGAATGTGACTGGGTTAATTGCACACATCCTTAGACAGCACATAATAATTCAAGACAAGTAACTAATATCTTAGAGTGGTTTGAAATTATA
AAAACAAAACAAAACAAAAC	AAAAC	502	scaffold199461 41.1	20	GTCAACCCACAGGTCAAAACGTTGGACCATAAGGCCCAACACGATTGTCCATGGAGTAATAAATATATGCTAAGTCGGACATTATAAGCACATTTAACCA[AAAACAAAACAAAACAAAAC]CAACATACAAGGTTGAAATACCTAAATATTAACCTAATGAAATAAAAGCAAATTAGAGAAAAGATCACATGGTAAAAAGATATTGCAGGGAAAATCAGAT
AAAACAAAACAAAACAAAAC	AAAAC	10891	scaffold206023 71.1	20	TTAAATAGGATAGACCTAATAAGCCATAAAGCCCAAACCGTCTTTAATACTAATAATACTCTTCAAACCACTAAAAAAAGCGGGACAAATAAAAAAATTG[AAAACAAAACAAAACAAAAC]AAAATCCTGATCACATACGGTTACAATATATGTTAAAAAAATCTCAAATTTTCGATAATTTCTCTCTATTTCTGAAACTCACCTACATTTTTGTTTTTTA
AAAACAAAACAAAACAAAAC	AAAAC	8425	scaffold217291 77.9	20	CCACGATCAACTTTATTGTCATTTATATGTTTTTCATATGCCGTTTATGACTCCCCCTTTTTTTCCTTTTGTTGTGAAAACTGTTAAAACAAAGATGGAG[AAAACAAAACAAAACAAAAC]ACAAAACAAAATACAATCAAGAACTTCTAAAACAGAAGGCCTCTCAGTGGCAAAACTAAGCTCTGGTTGAGAGCTTGCTTTTTTAAAACAATTGAGATGA
AAAACAAAACAAAACAAAAC	AAAAC	7340	scaffold230561 74.1	20	TAAGGTTTAAGACCCAAAACACCGCAACCAAAATAGGTAAAATTCCACACCAATAATTAAAATAAAATATCATGAAATTAAATAATGAATTAAAGGAAAT[AAAACAAAACAAAACAAAAC]AAAATGTCACCACCTAATAGAAAATTTAAAAAGTTCAAAACTGGGAGGAATGTCACAAATATTTTTTAATTCAGAATGAAATTTCATTGAATTAAAATTC
AAAACAAAACAAAACAAAACAAAAC	AAAAC	10777	scaffold256195 74.5	25	ATTATTATTCATTTTACACATATATTAAATTAAAATTTTCACTTTACAAATTATATTTCTTATAAATAACAATTGGTGACAAATTAAAACACAATAGAAT[AAAACAAAACAAAACAAAACAAAAC]GTTTCAAATGAGATTTTATCCTTTTTTTTTTTGTTTTTGTTTTTGTTTTTTTTTTTTTTTATTGTTATCAGTCTATTTGGGTTATACGGGCATAAATTTT
AAAACAAAACAAAACAAAACAAAAC	AAAAC	2854	scaffold261721 74.0	25	AAACAAAACAACACAAAAGGAAACAAAAAAAAAAACAAATTATTATAATTTTTAAAATTGGAATTTCAAAATTCAACAAAAGTAAAACAAAAATAAAACA[AAAACAAAACAAAACAAAACAAAAC]AAAAGGAAACAAAAAAAAAAAAACACGAAAAGTTGTGTATTCCCAAATGTCCACTTAGTGACATAAACAAAGAAGCTCCCTAGCATAGACGTTGCTCTCA
AAAACAAAACAAAACAAAACAAAACAAAAC	AAAAC	1718	scaffold265743 74.3	30	CAAATCATAAAATCTCTTCTTCTTAACTGTAGTAACACCCTAGTGGCCTAATTTGCCGCTCTCAAATGCATTACAAATGCTCCATGAAAACAAAAAACAA[AAAACAAAACAAAACAAAACAAAACAAAAC]AAATGAAGAAATTTCCCTTTTTATTATTTAAAAAAAAAAGTTAGTTGTGCCGCCAAATGTCGTCAAACAGCTTAGATGAAGGGCCCTGGGAACGACTTGG
AAAACAAAACAAAACAAAAC	AAAAC	3131	scaffold272911 73.0	20	TTTTAAATAAGCATTCATAAAAAATTATAAGTCATAAAAGTACTTATTATAAAATATGTTAAACGCACTCTAATACTTTATCATAGAAGAATGAGCGCCA[AAAACAAAACAAAACAAAAC]AAAAATAATAGTTCAACTTGATAAATTTTACGTCCCGATATATATATATATGTTACAATGATGACATGTCATATCTCCAATTAAATAATGTAATAAACAT
AAAACAAAACAAAACAAAAC	AAAAC	347	scaffold856658 77.0	20	CCTGAAGGGCCATAACCTCTGCTGTCAATGCTAAAGGAAAATAGTAATAAGAAGAGTACACCATTATATTTCTACAGTAAATGACCAAAATTACAGAAGG[AAAACAAAACAAAACAAAAC]AAAAACAAAAACAAAAACAAATATGGAGAATTTGGCTACCATGCTACTTTATTACTTTTTTTTGTTTCTTTGTCAAATACAAGTAACAAAACAAGAAATA
AAAACAAAAACAAAAACAAAAACA	AAAACA	60737	scaffold140157 72.0	24	ATAATTACACTGAAAAATGATCCGAGTTCTATGCTTTCCAAAAAAACTGGCAACCAACAAGGCAACTAACCCGTTTTCCGTTTACTACAAGGGCAACATG[AAAACAAAAACAAAAACAAAAACA]AAAAATAAAAATCAACGAAAACGTTTTCGGTATTTTGTGTAGTTACCTAAGACGTCGGCGGCCAGCTCACGGAAGCGGATGTGGCGGCGACCGGCTTGCT
AAAACTAAAACTAAAACTAAAACTAAAACT	AAAACT	65005	scaffold206163 71.8	30	TTTAATTCATAAACATAACAGTCTAAAATGTAAAGAAAACTAGAAGCAGACTCATAACAACTAGGGAAACAAACCACAACAAAGTCCATTCTATGAGAAA[AAAACTAAAACTAAAACTAAAACTAAAACT]AAACAATGACATAGAAAGTGAGGTTAAGAATAAAAAATAAACAGATGCATGTTGATTTATGAGGACATTCCGTTAACAAAGAAAATTGTGCTTAGTTTAA
AAAAGAAAAGAAAAGAAAAGAAAAG	AAAAG	16491	scaffold9239 69.8	25	CTGAAGCTTAGCTAGGTGGACCAAATTAAAAAAAAAAAAAAAAAAATTGTACCATGATACTCACATGCACTTAAAATAATTCATTGCAAAAGGAAGGCAA[AAAAGAAAAGAAAAGAAAAGAAAAG]AAACTCTTACCACCTGTCATAATACCTCACTAAAGGAGGCTTCAGGAAATTAAGTACAAATCGTCCCGAATTTGCTTCCAAAAACTGGATCTCTTTCTTT
AAAAGAAAAGAAAAGAAAAG	AAAAG	41001	scaffold22181 73.4	20	ATATTTTATGCATGAGATTGCGGGGTGACTACGAAATTGAGAGAGAAGACCGTTGAATTTCAGAAAATGTAAATAATTTTCGTTAATTACCCAAAAGCAA[AAAAGAAAAGAAAAGAAAAG]AAAAAAAGAAAGTATGACCGTTGACTTTATGGGTGATGCATGGGACATGCATAAGGAACTATCCCAGAAGTGAGCTTATCCAAAATTTTCAAGCCTAAGG
AAAAGAAAAGAAAAGAAAAG	AAAAG	20595	scaffold23421 72.7	20	GTTGATAATGTATATAATATGTGAGATAGAGCAGTGTGTTGATGAATAGATTTCAAAATTATACATATATGATATATCAATTACTTTCCCCATTAAGGCA[AAAAGAAAAGAAAAGAAAAG]AAAAATATTGGCTTAGAAAAATAGAAGAAGAATTAAGTTGCGCCGTTGGGGGTCTAGTTAAGTAGTCTTTTTATTTTTTGGAACTTGCTAGTACACTAGA
AAAAGAAAAGAAAAGAAAAGAAAAG	AAAAG	178	scaffold34063 65.3	25	GATGAATATCACTCCAAAAATCATGTGAACAATGAGATCTTTGCCCTTCTTTTTTTGCTTTTCTTCTCCATTGAAAGTAAAAAGGAAGAAAGAGAAAACT[AAAAGAAAAGAAAAGAAAAGAAAAG]AAAGGAAAGAGAAGAGAAGAAATAAAAAAAGAAAGGAAAAATTAGAAATGGAGTAGGACCCATGAGGATTGGGAAGAGAAGGCTTGGTTGGGTACTTAAG
AAAAGAAAAGAAAAGAAAAG	AAAAG	1409	scaffold36245 56.9	20	AATCCTTCATCGTTAAAACTTGGAGCATCCATGTAAATTCCTAGTAATTAACATTGGTTACATTAATTATTTTATAGCAACATAAGTAGAAAAGAAATAA[AAAAGAAAAGAAAAGAAAAG]AAATAATGGGTATTTGAAGTATTTTGACCTGTATCCACCAAACCAACAATAGTATCACTCTCTCTTTGAGAATTTCTCTTGGCTGAGAGAGGCACTCTCA
AAAAGAAAAGAAAAGAAAAG	AAAAG	817	scaffold42887 38.2	20	TGTTATTAGTGCTCTGTGAATGAGGGGATAAAGAGGGGGAAACAAGAATGGGAAAAAGAAGAAGAACAGTAGAAAGATCAAAAAACAGAGAACAAAAGGA[AAAAGAAAAGAAAAGAAAAG]GGATATAAGACTAAAAAAACAGAGAAGAAAAGATGGGGGAGAAAGAGAGATTTTACCCCAGAAGAGGCTGCCATCTGGAATACTGGACCTGGAGGCAGGA
AAAAGAAAAGAAAAGAAAAG	AAAAG	46298	scaffold45705 75.7	20	CTCATTTTCACCTTTGGTCCTAGAAATCTATGCATGATATCCAGCGACTGATTCTTTGTTTGTTTTGATTGCTAACAATTGCACGGGTTTTTATGTATAA[AAAAGAAAAGAAAAGAAAAG]AAAAAGAAACAAAAACCATTATCACCTAAAGAAACTTCATTAAAAAGTTGTCTGCAATTTTTGACTGTTTTTGCTTACTCTTAGTGAGTCTGCCTTGTTT
AAAAGAAAAGAAAAGAAAAG	AAAAG	48763	scaffold58421 73.2	20	AACCTAAATTGAACAATTTTTTTTTTTTGTAAAAAAAAAAATGAATACTAAATTAGAGCTATGAATACAGTCTATGAAATTAAGCCTGTTCAGTGAAGGA[AAAAGAAAAGAAAAGAAAAG]AAAATAAAATAAAATAAAATAAAATAAAATAAAAGTTTGATTACGTCTTGAGAGGAGATTTTGAGCCAGCTGGGAGGGGTGCGCTTGTAGGGCAACGCAG
AAAAGAAAAGAAAAGAAAAG	AAAAG	231	scaffold72125 72.2	20	GTAACATCTCGTCTCTTGTAAAATGTAAAGAGAAATCTTTTGATTGGATTCAAAATTTATTGAAAAAATAAATCTCTTATCTTAGGGGATAAAAAGATAA[AAAAGAAAAGAAAAGAAAAG]ATAAAAAAAAAAAAAGGAATATAAAAAAATGTCCTATGTAGATACAGAGAATTTCCAAAAGCCCAGTAATTATTGTGTTGGTTAATGTTGATTTCTAACC
AAAAGAAAAGAAAAGAAAAG	AAAAG	10232	scaffold79623 79.6	20	CAGGGAACACTATCAACAAATGCTTATTGCACACATGGTATGAAAGGAATCCTGAGGCACACAACTGTAAGTCTGTAACTTCCCCGTCCCAGTTGCCAAA[AAAAGAAAAGAAAAGAAAAG]TCGCAATGTAAAGCTTGATGAATGTTGCCAATTCTAGAAGGATACTGTAATTTTAAATCGCTAAAAACATTCTGAGACTCAAAGATAAGTGGAAGCACCG
AAAAGAAAAGAAAAGAAAAGAAAAGAAAAG	AAAAG	5991	scaffold80835 71.7	30	TCAGCCTTTGAGGACACGTTCATAACGTTGTGTGTCCCATTCCAGAAGAACGCTGATTCATTCATTATTAAGTATAATAACACAAACCTCGTTTACGAAA[AAAAGAAAAGAAAAGAAAAGAAAAGAAAAG]AAAAAAAAATAACACTGACGTCCATCCATCCATTTATCAACTAGAATATAGATTTTAGGTTTAATAGGTGATTGGCTATAAATAAGAAATATTAGAGCCC
AAAAGAAAAGAAAAGAAAAG	AAAAG	2388	scaffold93507 83.5	20	GCTGGATTTTCTGGCCAAAAGTTTTGACTGGCAACGTTAGAATTAAAAATCATACCTTGGTAATAAAAGAACTTGATGAGTCTTGGCACATTTTATCGGA[AAAAGAAAAGAAAAGAAAAG]AGAAAGAATGATTTACAATCTTAAACATCTTTTTATTTTTTGGGTAGGAAACAATCTTAAATATCTTAATTCAATTTAACTAAACCTTAATCCCAAACTA
AAAAGAAAAGAAAAGAAAAG	AAAAG	93380	scaffold94533 73.1	20	CCCCCCCAAGGGTCTTATTGATGTTTTGTTAGCTGGATTTTCTCTTGGATCTTAGGTTCTTATGTATCTGCACTGTTTCTGTTTTGCTTCCTTTGACCAA[AAAAGAAAAGAAAAGAAAAG]AGTACCGTGGTTGGTGGGTATGTCTTTTAATAAGCATGTTTGTCGGGATGTCCAAACTCAGCAATTGAGAGCATGTTTGGGTTTGACTAATGTTAATGTT
AAAAGAAAAGAAAAGAAAAG	AAAAG	18764	scaffold97087 71.1	20	TTGATATTCAGCTAAGAAGGATCATGTGATTGTGTTCATCTTCAATACTTTATGGTATCACTTCATATTCAGCTAATGTTTAAGTACCATATGATCTTCA[AAAAGAAAAGAAAAGAAAAG]AAATGAAAACAACTGGTCATTTGTTCCTTGCAGTACAAATAGATAGATCCAATTTCCTTCAGCAGAAGGACAGATTCATTCTCTGTATTGGATTCCATAC
AAAAGAAAAGAAAAGAAAAG	AAAAG	69580	scaffold97157 73.7	20	ATGACGAGGGAGTGCACCAAATGTTAGTGCTACCAAATTAAGGTGTTGGATGAAGAGTGAGCGCCCACTAGGTGCGAGTTGTCTTTAATGTTTTTGAGAA[AAAAGAAAAGAAAAGAAAAG]ACGAAGGAGAAGAGAAATAAAGGAAACGCGGCACACGTTGGGACCGATTGTAATGATTCATTTAGAACCGGTGGTCATGGATCATCGTGTCCCCTTTTTC
AAAAGAAAAGAAAAGAAAAG	AAAAG	21324	scaffold104137 73.4	20	TTCCTTAATTTTTTTTTTTTGATAGGAAACGGAAATAATTCTTCCTTGAAATTGTTTCAGAACACACTCCATAAAAGTAATTTGAATATCCAAAATGGGA[AAAAGAAAAGAAAAGAAAAG]AAAAACAAGAAAATCAGTTTGCAAAGCAAAGAAAATCATATCGTACCATGTAAGAGCTCCTCCAGACTTCCTAAGCAAAAGTACTCATATAGAACAAAAG
AAAAGAAAAGAAAAGAAAAG	AAAAG	59633	scaffold111579 71.5	20	AAAATAATGAAAATGAAAGCCCATCAATATCCACATCCACAACAACAGGCAACAGCACCAACAACGAAATAAAAAGAAAATAAAATAAAAAGAAAAAGAA[AAAAGAAAAGAAAAGAAAAG]AAAAAGAGAATCCAACGGTGGAGGGACAACCATCCGCGGAAACACGGAGCCGCTCGCGCCCAAGTCTTTGGAATCAAACAATCCCCTAATCCAAAGTCCA
AAAAGAAAAGAAAAGAAAAG	AAAAG	7446	scaffold124517 80.4	20	AAAAAAAAAAAAGAAATAGAACGTGATCTACAATTATTGCTTGATGCGATACAACAAGCCAGAGAACAAAGGCTAACAAGAAATAAATCTTCAATTTCAA[AAAAGAAAAGAAAAGAAAAG]AAAAAATAAGTAGCAAAATCAATTATTGATTTGATAACGAAAGAAATGCAGCAGTCAAGTAGCGTAGACAGAGCAGGGGATTTAAGAAACTTACTGAGAA
AAAAGAAAAGAAAAGAAAAG	AAAAG	6616	scaffold138155 35.6	20	NNNNNNNNNNNNNNNNNNNNNNNNNNNNNNNNNNNNNNNNNNNNNNNNNNNNGCCTGCAGAACATTGTAGCGGTACTTGTTGAATCTAAAATCTTCGAAA[AAAAGAAAAGAAAAGAAAAG]CAAGATTGAGAATGTTAGTAGATAATAAATAATACAACTTAAAATTAAAATTTATGTAAGACTCGATTTGGACGTTAAATTTGAAATGAAAGAATTTAAA
AAAAGAAAAGAAAAGAAAAG	AAAAG	2365	scaffold138299 83.4	20	TGACCAAACTTAAGGAGTACGGAACCAAGGCCCGATAAGAAATGGACATTACAGATAGCAAACGACGTACTAGTCAGGATATATGCCCGAGCAGAAAGAA[AAAAGAAAAGAAAAGAAAAG]AAAGTAGTAAATTACAAATTAAGAAGCATGTATTATCCTGGATCCTTAAATCTCCAATAAAACAGCCCTGCCCACAAAAATGATGTCAATGCACGTTGAT
AAAAGAAAAGAAAAGAAAAGAAAAG	AAAAG	7378	scaffold157763 70.5	25	TTATTTTCTTTTTTATTATTATTTTTCTTATTAAATAATAAAATATATTTTTATTCTATTATTTTTTGTCATCTAACTAACAGTAAATAAGAGAATTGAA[AAAAGAAAAGAAAAGAAAAGAAAAG]AAAATGCCATTCATAATATGCTCTGCACTTAAAAAGTGTGGATGATCCCTACTGCTTTTTTGCTTTATGGCATTGTTGTGCTAATTACTCATAAGAATAA
AAAAGAAAAGAAAAGAAAAGAAAAG	AAAAG	11854	scaffold160057 66.7	25	GTCTACACCTTGTTGATTTACTCCCCCGCTGATTTTCCCCTCTAAGGACAAAAAGTTCCATTAATTAGTTTAAATCACAGGTGGGAATCTTTTGTTCCAA[AAAAGAAAAGAAAAGAAAAGAAAAG]AAAATTAAAGCAATAATCTTACTAGGTAATAGCCTGGACCATGAGATGGAGAATCTAAAGGAGTCAAATCCCAATTCTTTGATTAGGGCCACGTCCTCCT
AAAAGAAAAGAAAAGAAAAGAAAAGAAAAG	AAAAG	23427	scaffold160375 71.1	30	GTTCCAGTTACAAACTCAACATACACTAACACTATGTTTGGGAGTTTAGGCGAGAAAAGAAAAGAAAGGAAAATATTATTGTGGAGAGAAAAGAAAAGAA[AAAAGAAAAGAAAAGAAAAGAAAAGAAAAG]ATTATAGTTTTCTCTCTTATTGTTTGAGAGTTTTTATGAGAGAAGAAAATTTTTCTTTCTCCATGCGTGGAAGTTGGAAAGACACATTTGTAAGATATTT
AAAAGAAAAGAAAAGAAAAG	AAAAG	22457	scaffold186001 73.8	20	AGTTTATGACAAAAAAGAAAAGAAAGAAAAACATTAAGGGAGAAAAAAAGAAGAAGAAAATATGGTAAGTTTTATTTCTCATGTATGGGAGTTGAAAAGA[AAAAGAAAAGAAAAGAAAAG]AAATGTTTAAAAAATTATGGTTTGAGTTTTGTGATATATTTGTAATATATTTTTTTTTTTATTATTTTATAGGTTGAATGATCATTATGAAAATTGTATT
AAAAGAAAAGAAAAGAAAAGAAAAG	AAAAG	1396	scaffold188413 72.1	25	TTGTAAAGGAGCTAAAAAAAATGGAAAAAAGAAGGAAGTGACACGTGGCCATTTTAGGATAGAAATTGAGTGGCTGTTAAGAAGTTAGCCGAGAGAAAGA[AAAAGAAAAGAAAAGAAAAGAAAAG]AAGGAAAAAGAAAGAAAGGAAGGAAAGATATAAAGAAACAAAAAGAAGAGAGAAAAAAAGAAAGATGAGAGAGAAAGAAAAAGGAAGAGAGAGAAAGTCA
AAAAGAAAAGAAAAGAAAAGAAAAG	AAAAG	292	scaffold197105 57.3	25	GATAAAAGAAAAAAGAAAAATACGAATTATAATTTTCTCTCTTCTTGTTTGAGAGTTTTTATGAGAGAAAAGAAAATTTTTCCTTCATGCGTGGAAGTTA[AAAAGAAAAGAAAAGAAAAGAAAAG]CAAAGAAAAGAAAAGAAATGTCTAAAGACAATTTATTTGGGATTTTAGGAGACATTTGTAATATATTATTTCATATTTATTATTTGATGGGTTGGATGAC
AAAAGAAAAGAAAAGAAAAG	AAAAG	29471	scaffold201487 72.4	20	ATATTTTCCGAACTATCACATAACCACCACCTCTAGCGTAGATGGCATTCCTTACTTATTCTATCATCATTATTAAGAAAGAAAAAAGAATAGAGAAAGC[AAAAGAAAAGAAAAGAAAAG]AAAAATTGAAGGTAAAACACGCACAGATTTGGAGTGACATGCTTGGGGTGCTAATTTGGAAAATAGTTTAAAAATAGTGGTTGAATGAGAAATAATGATA
AAAAGAAAAGAAAAGAAAAGAAAAG	AAAAG	14448	scaffold205245 73.9	25	CGATATAAAATATTTTTTTTAAGTATATTATAATTGAATATGAAATTTGTTTTTAATACTTAAATATGCATAAAAATTAAGGTCAGTATTTTAATATAAA[AAAAGAAAAGAAAAGAAAAGAAAAG]AATGGCTAGTCTCTAGTGCGCTTAGCTGACTGGACCATCTAGTCCTGCCCATTTGGGTCAGACTTCTAACAAATTTTGAGACAGTTTAACACTGTTAGAT
AAAAGAAAAGAAAAGAAAAGAAAAG	AAAAG	1568	scaffold210309 45.6	25	CCTTTTCTTTTTCTTTTCTTTTCTTTTCTTCTGGTTGATTAGTGGAGATGGGGCGGGCCACGCCGCCGCGGGACGTGACGCCTCTGTTGTCGACCGTCCA[AAAAGAAAAGAAAAGAAAAGAAAAG]AAAACGAGGTAATCTAACGCCAAAAAAAAGTTAGGCTATGATAGGTGGGGGACGCACCACCTGATCTTTGATCCTTTGGGGATATGCACTTTTTTAATTT
AAAAGAAAAGAAAAGAAAAGAAAAG	AAAAG	1584	scaffold233955 73.2	25	TCAGTGTGTTGGTAAACTGATCACATGAAACCAACTAGTTCCTCAATCGAAATTCTCAATGATCTTACTGTAAAAGTAAATCCACCCCAAAAAATCCAAA[AAAAGAAAAGAAAAGAAAAGAAAAG]AAACCGAGCCCTGTTAAGTGTGGTTTTGCAGTGAAAAATTGTAATTCCAAACAACTGCTATAGTCCTAGCACTCCATTTGTTTACAAATTTGTGAATGGA
AAAAGAAAAGAAAAGAAAAGAAAAG	AAAAG	12250	scaffold234351 68.2	25	AATTACCACGAGATCCATGATTAATATAGAAAATCAATAAAGTTAAGACAATCAACCCAAATCGAATGATCGATCATCACGGATCATTAATATGTACTAC[AAAAGAAAAGAAAAGAAAAGAAAAG]AAAAAGGAAAATGGAAAATGATGATCATCATAACTAATTAACAAAACCCAAAAGAACATAATGATTGGGATCATTGGGGAGACACATCTTTGGTGGACCA
AAAAGAAAAGAAAAGAAAAG	AAAAG	19251	scaffold252817 68.9	20	GTTGCTGAGTGTGTATTGGAGGTGCTCTGTGAATAAGGAGATAAGGAAGGGGAAGGAAGAAGGAGAAGAAGAAAAACAGTGGGAAGAACAAGAAAAACAA[AAAAGAAAAGAAAAGAAAAG]GAAGATAAAACCAAGAGAGCAGAGAAGAGAGGATGGGGAAGAGAGAGAGAGAGATTTTACACAAGAAAATGGTGGCTGCTCTTAGGTGTACTGGACGCAG
AAAAGAAAAGAAAAGAAAAG	AAAAG	13357	scaffold253459 78.7	20	ATCATCATTCACTTAAAATTTATATTAAATTAAATTTTTTTATTTTAATTTATTAATTTTATAAATTAAATTTTTCTTAAATAATTATTAATAATAAAAT[AAAAGAAAAGAAAAGAAAAG]GTTTACAAAAGAAACTTGTCTACATTGAATCTCTTTAAAAGCCTATGCTTACCTCGTTGGACGGGCTGAGATGACTATGAGAGAGTCACTCACTAATTAG
AAAAGAAAAGAAAAGAAAAG	AAAAG	81421	scaffold254393 73.1	20	AAGAATTTAATAACTGTTTCAACTACAAATGAAACCCAAGGAAAATCAGATGGACACAAGGAAATATCCCGACCCTTCCCTCCACCTCTAAAAAAATGAA[AAAAGAAAAGAAAAGAAAAG]TAAAGTAAATAGAATAGAAGAGGATACAAAGTAAAAAATGACATCATTTCCAACCTCTAGAGCAGTGGGTAGACACTGGATGGGGCTGAGCCACTGCTTA
AAAAGAAAAGAAAAGAAAAG	AAAAG	179560	scaffold255133 76.0	20	TCGTAAGATGAGGTATTCCTACAGACCTGAGTGGGTGTAGTTGTTGGCATCAGAGCATTATATTAGTCCTCAACAAGATAATTTTTAATTATTTAGTGTT[AAAAGAAAAGAAAAGAAAAG]AAAAAAATAGTTATAGGGAAATGTATACGATTTAGACGAGTTTTCTTTAAGGAAAAAAATTTGAGTAAACAGGACTGAGTATTTAGGAAGTATTTAGGAG
AAAAGAAAAGAAAAGAAAAGAAAAG	AAAAG	176	scaffold255973 76.2	25	CCGTTTTAGATTATACCCCCAGAATTCAAAATCTGAAAACGATTTCTCCAATAAACACAGAAACACCCTAAGCAATTTCACAAACCAGATTTCACCCACA[AAAAGAAAAGAAAAGAAAAGAAAAG]ATTAAAAAGGAATTCAAATCACAGTTCTGGCATCTCAGAACAGTCTCCAATCTCTGTCCAATCCGTACTCGAAATTCCGTCAAGAAACCAAAAGATCAAA
AAAAGAAAAGAAAAGAAAAG	AAAAG	67775	scaffold260109 70.3	20	ATATTACTACACTCTGTTCACTGATCTGCCACATTCATCTGTTGATGAATCATGATTCATTTGAATTACATGGGGGCTTTTGAATTAGTTTTCTGACTTA[AAAAGAAAAGAAAAGAAAAG]AAAATGAATATGAATGGAGCTCGGCCTACATTAATTTTGGGAGGAAAGAAGGAAAAGGATTTTAATGTCTATTTGTTGACCTTGCTTCGGCCGTGGTGGC
AAAAGAAAAGAAAAGAAAAGAAAAGAAAAG	AAAAG	471	scaffold260899 73.6	30	TCATTAAAATATTAATTCAACTGTTATTTTTATAACTTATTGTTACAACCTCAGTCTAATATTTCTTATATGGCTAGAATTCAAAGTTCAGTTGCTTATA[AAAAGAAAAGAAAAGAAAAGAAAAGAAAAG]TTCAGAAAAGAAAAGTTCGAGTTATTTGTGTAAAGAAGGGGAGGACTTTGCACAGTACATAATTCAAACCAGAGCGCCACGTTTCTTTCCCCCCAATTCA
AAAAGAAAAGAAAAGAAAAG	AAAAG	5701	scaffold261049 75.6	20	AGGAAAGTATAAGCAAAATATATGATTTTTGTGAACAAAAATTATGCATATTTGTATGAGTATAGAACAAGAAAAGTTGTGTGATGCCCATTAGAAGAGA[AAAAGAAAAGAAAAGAAAAG]AAAACTTGAATTAACATTTTGCTTCCCTCATGTAGATTCTTCCTCAACCAAAAAATCTCCATTCGTCTCCCTACCAATATGTTATGCTCGGGACGGTAAC
AAAAGAAAAGAAAAGAAAAG	AAAAG	47557	scaffold261651 76.3	20	AAGGTAGGCAAAATTTGGAATAAACGAGTTTCTTCTCATTTCTAGAAGAGGACTAAAAGGATAAGGAGAGAGCCACGACGAGGGAAAGAAGAGAGGAAAT[AAAAGAAAAGAAAAGAAAAG]AGAGAGAGAAAAAGAGAGAGAGGAAAGTGAACTTGGGCAGTCTTGATGTAAAGTGGAGTGTTTCTACTAGTTGTTTTTCAGAGTTTTTAAATTTTATGGC
AAAAGAAAAGAAAAGAAAAG	AAAAG	3041	scaffold263087 75.4	20	TTTGGGGGAGAATTTAGAGGAGTTTACGAGGAGAAAAAAAAGAGAAAATATTAATGAGGAGAGAAAAAAATGAAATTCTACATACATGAGAGTTAGAAAT[AAAAGAAAAGAAAAGAAAAG]TTATAAGAAAATATGTTTTGAGTTCTATGACACATTTGTAATACATATATATATATATATATTTTAATTTGATGGGTTGAATGATTATTATGAAAGTTTC
AAAAGAAAAGAAAAGAAAAG	AAAAG	16244	scaffold268879 67.9	20	GAGGCACATGGAGACTAAAAGGTCATCCTCCCAGAAAAGGGTATAACATCACAACCAAAAAGATAAAGAGAAAAGAGATGAAAAGAAAGAGCAGGAAAGA[AAAAGAAAAGAAAAGAAAAG]AAAGAAAAAGAAAGGAAAAGAAAAGAGAACAACCCACGCTCCTTGTCTGTGTAGATAATTGTACTTTTTAACTCCATTTATTTTTATTTTTCTTCATTGG
AAAAGAAAAGAAAAGAAAAGAAAAG	AAAAG	22077	scaffold271387 74.5	25	CATATATATTTATTCTTTTTTAAAAATCAATTTTAGAAGCATTGTCATTTATACGAGGCAGGGTATAGAGGTTGAGTGATTTGGCCTTTTTCATTCAGAA[AAAAGAAAAGAAAAGAAAAGAAAAG]AAAGGGGTCATAACTCGTAAGACTTTCATTCAGGACAAAACACACTTTGCCCTTAATTTGTTCATAGGCCATCACACTGTCTAATCATCGTCAACTCTTA
AAAAGAAAAGAAAAGAAAAG	AAAAG	13609	scaffold271517 77.0	20	TTAAAATTAATATGTTCACTGAAAAACAAAGCATTAATTGTTACTACTAATCCATTACTTTCTTTGAACAGATTAACCTATTCTCTTCTCTCCTAACAAT[AAAAGAAAAGAAAAGAAAAG]AAAAAAAATCGTTTGTTGTATGAGAAATTATTGAATTAATACTCCCATTTATTTGTGCATTTATAATTCGAAATGCAATATTAATATAAATGATTTAATT
AAAAGAAAAGAAAAGAAAAG	AAAAG	23023	scaffold271923 70.4	20	CCATATGGCATCCAACCTCTTCAAAGTTCAAATTCCTGTGCATTTCAAAGGATGAAAGGGATCCAAGGTGTTATCAGTTATCACAGTGAAAGAAGGGGCA[AAAAGAAAAGAAAAGAAAAG]AACATGGTCAAGCCAACAAATTGGCAAAAAGGATTCAAAAAAAAAAAAGTATGAAGAATGGTAATTTCTACTGCCAAATGAAAATTATGGGCTGGTTGGT
AAAAGAAAAGAAAAGAAAAG	AAAAG	93417	scaffold272131 86.3	20	AGCGTAATGAATAAAGAGAGCTAAATCCTAAATGCAGGGATGCATAGAAAAACAGTGGAAATAAATGAAATTTAGGAATGAGAAATGGAATAAAAGGTAA[AAAAGAAAAGAAAAGAAAAG]ATACCAGAAGGGTTCCAAGTGAAAGCGTCTTTGTAGCGTTGGGCATCGATTTCAATGTCTAATCGAATTGGTACCAAATTATCGGCAGTTGGGCTGATCA
AAAAGAAAAGAAAAGAAAAGAAAAGAAAAG	AAAAG	12498	scaffold272259 75.5	30	CAATCTCTGTATTTAATAAAAGAAAAAAAAAAGTAAACGTTCAACAGTTTACACTACAAATCCCTGGAAAATACACTAATTTTACACACAAAAGAAATGA[AAAAGAAAAGAAAAGAAAAGAAAAGAAAAG]ATAAGAAAAGAAACCCAATAGACAAAATTCCCCATTACCAATACCACCACCATCAAAATTTAATACTGGTATCAGGTCCCAGGAACAATTGCAGCATCAG
AAAAGAAAAGAAAAGAAAAGAAAAGAAAAG	AAAAG	9424	scaffold272501 77.0	30	TCTGGACTTAACTTAAGACCCAAAGGCCACAAAAGGGCACCAACCCAACATTCTCCAAGGCATGGCATGAGATTCAAAGCAACCAAACAGCCAAAATTAT[AAAAGAAAAGAAAAGAAAAGAAAAGAAAAG]AAAGAAAAGGGAGAGACTATGTATCTTTCCTTTTACACATTCCGTTAGTATCCAAGTAATCCAACTCTCACCCCACCACCTTCTAATGTATGATTGAGAA
AAAAGAAAAGAAAAGAAAAG	AAAAG	20505	scaffold272599 71.8	20	TAATTAATTATACAAGATCACAATTCCAGCAAATTTTTAACATCTCACTTCTCAAAAATGATTAAATAAACACAAAACATAAGAACCCATGCATGATAAA[AAAAGAAAAGAAAAGAAAAG]AAAAAAAGGTGATGATCTATAAAATACTTTAACATGGTAATCTTACGTTACGCCCAACAACAAGTTCAAAACAAAAATTTAAAGCTTGACAAAGTGGTAA
AAAAGAAAAGAAAAGAAAAGAAAAG	AAAAG	12505	scaffold272865 71.4	25	ATATTTAAAAATTAGCTCGAAATTTTCAACCCATTTAGAGAAATCCCTCATATAAAAAAATAATTAAAGTAAAACAGGAAATAATAAATGGAAGAAAAGA[AAAAGAAAAGAAAAGAAAAGAAAAG]AATGAAAAACAGAATTATGGTAGAAAGCAAAATATGCACCTAATACACATCTTCTAAGTGAGAATTTACTGAAAATCTTCATACCCAGCCTCTAAAATTT
AAAAGAAAAGAAAAGAAAAG	AAAAG	112	scaffold854948 77.0	20	TTTATGCCCCAAAAAAAAAAGGTCAGAGAAAAAAGACAATAAAGCATGTAATGAAATTGATGAAAAGAGACATTAATAAAGAAGCATAATTTGTAAGGGA[AAAAGAAAAGAAAAGAAAAG]CATTAACATTTAAGGAAAGTGAATTCATATGCAAAATGCTCACTTGAGCATTAGGGAGGTGGATTTCAGGTTCCCTCAACAAAAATGCTTCCTCATACTT
AAAAGAAAAGAAAAGAAAAGAAAAG	AAAAG	220	C13172630 66.0	25	TTTTTTCTTTTTTCTTTTTTCTTTTTCTATATTTACATTATGTTTGAGAGTTTATGAGAAAAAAATAAAGAAAAAGAAAATATTAACGAGAAGATAAATT[AAAAGAAAAGAAAAGAAAAGAAAAG]AAAATATGATAGTTTTTTCTTTTTTTATTTGAAAGTTTTTAGGAGATAATAGAAAAGTTTTCATTCTCCATGCATGAGAGTTGGAAAGGAAAAAAAAAAA
AAAAGAAAAAGAAAAAGAAAAAGA	AAAAGA	9469	scaffold51063 73.6	24	TTAAGAGATTACACTTTTTCTTTAGTAAAATTAAAAAGTAATAATACACATGTAAAAATATAAAAATAAATAAATAAAATATAAATATAATAAAATAAAT[AAAAGAAAAAGAAAAAGAAAAAGA]AAATAAGTTTGATGAATAGAAGCTCAACCTTGAAGCTTTCTTATTGGTAGCTAGGTGAGCGGTGGGACCCACCACAAATATCATCATAATCATTTTATTC
AAAAGAAAAAGAAAAAGAAAAAGA	AAAAGA	30072	scaffold66489 71.0	24	AAATGTGACACATGTTCAACCCGTGTTGGACACGGACACCTCTTCTTCCCATGAGTGTCGGTGCTTCATGGTTTATCACTAATAAGTTGCAACATGAGTG[AAAAGAAAAAGAAAAAGAAAAAGA]AAAGGAAAAAGAAAAGGAAATAGCTTTATAGCATAGAACATCCAGTCTATGCCCAATTATTTAAAGGATTATAAGTCTTCGATTTCTTTTGTTTGTTTTC
AAAAGAAAAAGAAAAAGAAAAAGAAAAAGA	AAAAGA	4230	scaffold68391 69.1	30	AAAAAATAATATGAAAATGCTTGTTATAAACGTCACGCAATTAAAGAGAGAAATTATTGAAAGCAACAGTAGTAAATTATTGATATTTACATGATACATG[AAAAGAAAAAGAAAAAGAAAAAGAAAAAGA]AAAAAAGAAAGAAAGAAAAAATTATATGTTAAATAATGTGACATAATTCAAGGGTGTATATTTTATAGATATTATAAATGCAAAGATTATAGGGTTAATC
AAAAGAAAAAGAAAAAGAAAAAGA	AAAAGA	37016	scaffold205837 75.6	24	GTCACTAACAATTTTCTAGTAAAAAAAGCAAACTAGTTAAAAGCAATTGAGCAACAATGATACAAAAAATGAACAATGGGAGGCACACTAGTGACTATCC[AAAAGAAAAAGAAAAAGAAAAAGA]AAATGGACCAGAAAATGAAATAGTCACCACCTTCAAAGATCATGGACACAATAATCTAAATCAATTACCTTCTACACATAATTCCCAAATCAAACTAAAA
AAAAGGAAAAGGAAAAGGAAAAGG	AAAAGG	8559	scaffold175373 68.6	24	ATTCGTTTCACCACCATTAAAGTTAGCACAAAAATTAAGAACAAAGATCACCCCCGCATATATACATCTAGAATCTAGAATTTTCCTTCAAAAAATAGAC[AAAAGGAAAAGGAAAAGGAAAAGG]GAAAAAAACCCATAACAGAGAAATTTTTAAGAAAAAAATAGCACAAGAAAACGTTAAATGTTTGTTGTTACTTGTTACCCATCTCTACTAATGATTCAGT
AAAAGGAAAAGGAAAAGGAAAAGG	AAAAGG	4113	scaffold271753 76.7	24	AACATTACACCCTGCCCACCAGGCTCAATTGAAAAGTTGAAAATGAGAGTAGTCAAAAGAGGAATTTGAAGTTTGAAGAGTACGATTCAACCCCCCAACA[AAAAGGAAAAGGAAAAGGAAAAGG]AAAAACAATGAAGAAAAAACAGCAAATTGAAGTGCATATTTAAAATCTCAAAGATAATGGGAAAGATAGAATAAAGGATCTAATAGAAGAATGGGAAACA
AAAATAAAATAAAATAAAATAAAAT	AAAAT	71806	scaffold397 74.2	25	TTTATTTTAACTAATTAATTGAATTTAAAATGTAATATTTGTTTTTTTAATTTTTATTTATCATGTTCCACACAATGAAAGTTTATTGGTGAAATTTTAA[AAAATAAAATAAAATAAAATAAAAT]AAAAAGAACTCGGCAAGAAAGAAATAATGAAGACACGACACACAACCTCATTTTTTTTATTTTTTTAAAATTAACTCACAACAAAAGATAACAACCTAAG
AAAATAAAATAAAATAAAAT	AAAAT	95845	scaffold2089 74.8	20	TAATTTTTTTAATAAATTATTACTTGAAATCATATATTTAAATATTATTGTGTAAATTGTTATTTGAAATTACATTTATAATGTTAATATGTTAGTACGA[AAAATAAAATAAAATAAAAT]TGATAGTTTGAATTAATTCTTAAACTAAAGCAATTACACTTTTAGTTGAAAATCCCATGCTTTTAATTAAAACAGTGGTTCTATCTATTTTGAAAAATAA
AAAATAAAATAAAATAAAAT	AAAAT	1988	scaffold2537 71.2	20	AAAATCCACATCCCACAAAGCAAGATCCGACCAGATTTCCTCTCAAATCTTCCAAATTTTCCAAGTTGATTGAATTTGAATTACAGGGCAAGCAATGCAA[AAAATAAAATAAAATAAAAT]AAACAAATAATAAAGGAATAAAATAAGCAAATAAATCTATATGGAGGATTTTTAAGGAGAGATGGGAGGTGGGTTTTATTTATATATAGATGTAAAGACT
AAAATAAAATAAAATAAAAT	AAAAT	204	scaffold2797 29.2	20	NNNNNNNNNNNNNNNNNNNNNNNNNNNNNNNNNNNNNNNNNNNNNNNNNNNNNNNNNNNNNNNNNNNNNNNNNNNNNNNNNNNNNNNNNTGACCACTTCA[AAAATAAAATAAAATAAAAT]TCAAGTAAAACTAAATAATTTTTGAATATGGGTTTGTTTATAATTAATAATAAAAATGAAAATAAATAAAATATATATATATATAAAAAATATAAAATGG
AAAATAAAATAAAATAAAAT	AAAAT	49213	scaffold3183 73.7	20	TCTGAAAGAATTGAAGAGAGAAAATTTCTGGGACCCTCAATCATTAGTTACATGGGATTCATTCCTATGTTTTTATTCTTGTGTGTTTTGATTGATTTCA[AAAATAAAATAAAATAAAAT]AAAGGATAGCATACCCGTGATTGAATCTTTTAAGCCTTGAGTATCCCTTGGAAATTCCATAACCAACAATATGTGGAGGCCTGCTACTCAATTTTATTTA
AAAATAAAATAAAATAAAAT	AAAAT	11505	scaffold3545 68.2	20	TAAAGATTAACCAATTATACTCAATCATGTGTTAATAGATGCACAAAATTAAATGAAATTTGATTATAAGTGTTGCATGATTAAATGACTACTTCTGAGA[AAAATAAAATAAAATAAAAT]ATAAATAAAACAAAGCAAAAATAAAATAAAACACAATGTGATGAAATAAAATGGATAAAAAATAAATATATAAAAGAGAAGAGTGAAATAAATAATAATA
AAAATAAAATAAAATAAAATAAAAT	AAAAT	1622	scaffold4023 61.9	25	TGGTGTACACTTTATTTATTTTTAATAAAATTAATTTTCTTTTGCCAATAAAAAAACAATCATTCTTATATTTGTAAAAATTAAGGTTGAGTTTTTCAGA[AAAATAAAATAAAATAAAATAAAAT]TTGTGACTATTATGAGCAAGGTGTTTTACTGTTTTTTTTTTTTTTTTTGAAAAAGAAAATCAATCCTAATAAATTAGTTCAAGTGACAAGTCAAAATTGG
AAAATAAAATAAAATAAAAT	AAAAT	34176	scaffold5059 72.2	20	CTAGATGAGTACGAATGAAAACAAGTTTGTTACAGTAGATAAAACCTTCAAAGAATGTTGGTGACTGATGGGTGAATAAAGGAGTTGTCAATGCCCTCAA[AAAATAAAATAAAATAAAAT]GATAGGTCTCCTTTGGCTAAAAGTAAAAAAAAAAAAAAAAACAATTTCGGTGGCTGCCCATTGGTTTTGTCAAAACCTAAGTTCTAAATTTCAAGTTATT
AAAATAAAATAAAATAAAAT	AAAAT	1131	scaffold5767 74.5	20	TTTCTAGCACATAGATGGGATCCTCTGACCTCTCATAAGCCTGATTGTCATTGACAGATTTATTTTGGTACCAGAATACAGTGCATTGATCATTTTTCAA[AAAATAAAATAAAATAAAAT]GAAATCACGAGAAAGATTACCTTGGCACCTTTTGCAGCTTTTACTATGACATAAGGTACCCGATCCCCAACATTTGGAGCGGTGGCAGCATCTCGCTGTC
AAAATAAAATAAAATAAAATAAAAT	AAAAT	907	scaffold5933 31.5	25	NNNNNNNNNNNNNNNNNNNNNNNNNNNNNNNNNNNNNNNNNNNNNNNNNNNNNNNNNNNNNNNNNNNNNNNNNNNNNNNNNNNNNNNNNNNNNNNNCCCA[AAAATAAAATAAAATAAAATAAAAT]ATAAAATATAAAAAATCTCAACATTCTGCACCATCAAGATTGGACACGGAATCATCCTTCAAGAATTTCAACTTCTTTTTCAAACAGCATTCACTACAAC
AAAATAAAATAAAATAAAAT	AAAAT	1501	scaffold6615 49.2	20	TGCTGAGTGAGCTAGGCAGTGGGCTGAGTGAGTTGGGTAGGGCCAAGTCAATGGGTTCGGTTAGTTGTGGGCTAAAAGGAAAAGTTAAAATCAAAAATAG[AAAATAAAATAAAATAAAAT]ACAATAAAATAAAATAAAAACATTTAATTAAATTAAATTTATCTCTATCAAAAAATAAAATAAAAAAGCAATGGGTTAAAAATGGGGTGTCTACACATGT
AAAATAAAATAAAATAAAAT	AAAAT	119	scaffold6989 59.0	20	GGTTGAGTGAGCTAGGCAATGGCTTGAGTGAGTTGGGTAGGGCAAGGTCAATGGGTTCAGTTAGTTGTGGGCTAAGGGAGAAAGTTAAAATCAAAAATAG[AAAATAAAATAAAATAAAAT]ACAATAAGATAAAATAAAAAACATTTAATTAAATTCATTTTATCTCTCTCAAAAAATAAAATAAAAACAATGGGTCAAAAATGGGGTGTCTACAGCTCTA
AAAATAAAATAAAATAAAAT	AAAAT	1855	scaffold7311 70.3	20	TACCATAATGGATTTATTTTCTTTTCCTCAGCAATCAGGCAGGTTTACTTAATAGAATGGTATAACCTAATTGGTTTTTTCTTAATAAATAAAAACGAAA[AAAATAAAATAAAATAAAAT]AAACAAACATCCAATTAAGAACACCAAATAGATTTCAGAACGTTAAGGAATAAATGTATCAATCTTCTAATAAGAGCTGTTTCCCATAAACAAAGATCCA
AAAATAAAATAAAATAAAATAAAAT	AAAAT	2211	scaffold7505 73.4	25	GAGGAGAGTAAAAAAAAATTGTTTTCTTGTGTGATGTCTGGCGGCCTCCTCCTCCTCCAATGGTGGAAATGTTTTTTTATAGCTAGGTTTCTAGGGTAAA[AAAATAAAATAAAATAAAATAAAAT]GAATATAAAAAATCTCTAAATCACAGTGCCACATGGCGCTTCTGGGCAACGTCACATGACGACCAAAATTTTAAGAAAATTATTTATTTTATAAAAATCA
AAAATAAAATAAAATAAAAT	AAAAT	1418	scaffold9197 74.8	20	TTGGGCCAGGCTGGGGGAATGGGTTGAGTGAGTTGGGTAGGGCCAGGTCAATGGGTTCAGTTAGTTGTGGACTAAGGGGGAGAGTTAAAATCAAAAATAG[AAAATAAAATAAAATAAAAT]ACAATAAGATAAAATAAAAAAATTTAATTAAATTCATATTATCTTTCTCAAAAAGAAAAAAAATAAAATAAAATAAAAACAATTGGTCAAAATGTGGTGT
AAAATAAAATAAAATAAAAT	AAAAT	6733	scaffold9361 88.8	20	CACTATAACCAAAAATAGGTAAAAATTCACACCAACAATTAAAATAAAATATCATGAAATTAAGTCATGAATTAAGGTTTTCCAAGCAAGGTGGAACATA[AAAATAAAATAAAATAAAAT]GCCACCACCTAATGGAAATTTAAAAATAAAAACTTAGAGGGAACCCAAGGCTGGCTCAGGAAAATAAATAGGCGCCTTAGGATTTCTCTTTGAAGGCACT
AAAATAAAATAAAATAAAAT	AAAAT	4678	scaffold10023 68.2	20	GAATGATTTTCATTTACAGAAAAAGAATAAATTCTTATACATATTGAGTACAATAGATGGGTATATAAAAAATTGAATTAATTAATTTTTTTATTATTTA[AAAATAAAATAAAATAAAAT]AATATAAAATTAAATATTATTATCTACTTTATATTTATTTTTCTCTCAAGCGTAAGAGAAAACAATTTAAAACGTACAAAAAAAAAAAATTAAAGTTTTG
AAAATAAAATAAAATAAAATAAAAT	AAAAT	4374	scaffold11463 72.6	25	AATCCATTTTAATTTTTGGTTTGGTTGAAGAACTGATATGCTGCTTGCACAAATTATTTTAAGTTGACTATTTATAGTAATAGCTAGAAGGTGTTTTTAA[AAAATAAAATAAAATAAAATAAAAT]AATTCATAAATTAAAGTCAATTTGAATTTATTTATCAAATAAATAAAATTATGATTACTTATTACGCTTTCATCTTAAATGGTGATTGCTAACGATGCTT
AAAATAAAATAAAATAAAAT	AAAAT	1218	scaffold11613 72.9	20	AACACCAATAATCAATAAAATGGATTAATTTCTAAATAATATTCTCTGCCTCCACATATTGTCCATAACTCATTTAAATATGGAGTTTTACAGTAATTCA[AAAATAAAATAAAATAAAAT]AAACAATAAATTCATAAAATCTCCATAAATGCATAGTTAACTATGCATTAATATTGGTAAACTGGTCATCAATACATGTCCACTATTCCATCCATAAACT
AAAATAAAATAAAATAAAAT	AAAAT	354	scaffold12043 65.9	20	ATGGGTTGAACGAGCTAGACAATGGGCTGAGTGAGTTGGGTAGGCCAGGTCATGGGCTCAGTTAGTTATGGGCTAAGGGGGACAGTTAAAATCAAAATAG[AAAATAAAATAAAATAAAAT]ACAATAAAATAAAATAAAGACATTTAATTAGATTCATATTATCTCTCTCAAAAATAAAATAAAAAAGCAATGGGTCAAAAAATGGGGTGTCTACAACAAC
AAAATAAAATAAAATAAAAT	AAAAT	613	scaffold12763 74.5	20	TTTACTGATACTCCCGAATGACAACTAACCAATTATACTCAACATCGTGCTACTAAGCGAAATTTGATTATACATGTCGCATGATTAAATGGCTACTTCA[AAAATAAAATAAAATAAAAT]CAAAGTAAAATGAAATAATTTTTGAAAATGGGTTTGTGTAGAATTAATAATAAAAATGAAAATAAATAAAATGGAGACATATATATATACAAAAAAACAA
AAAATAAAATAAAATAAAAT	AAAAT	64817	scaffold12847 74.7	20	TCAATTAACAATAATTAATCATCATTATCATTAAATAAATGTTCTCCTATAAAAATTACAATATATCATTCATTTGTTAACGTATGCATTTTATTATTTA[AAAATAAAATAAAATAAAAT]CTAAAAAAAAAACATAAATTCTAACAAACTAACAATCCAAACTCAATGAGTTCAAAAAATCCAAACCTCAAATATGAATTCCAATCTCTAATTTCATCAA
AAAATAAAATAAAATAAAAT	AAAAT	400	scaffold14025 76.7	20	AATAAAGACTAACTAATTACACTCAATCACGTGCTAATAGATGCACAAAATTAAACGGAATTTGATTATAAGTGTTGCATGATTAAGTGGCTACTTCTAA[AAAATAAAATAAAATAAAAT]AAAACGAAAATAAAGTAAAACAAAATGAGGTAAAACGAAAGAAATAAAGAAATAACATATATATAAAAATGGTGAAATAAATAATAATAGAAAAAAGGTG
AAAATAAAATAAAATAAAAT	AAAAT	22248	scaffold14981 75.4	20	GTTAAATGGTCTTGGATCCAAGTCCAAGTCCAAGTCCAAGTAGAATTCCCTCCTAGTCTTACAAAGTCAAAAACCAAAATAAGTTAAATCCCATACCACC[AAAATAAAATAAAATAAAAT]TAAATAACATCAAATAAATTCAGGTATTAAAATTCTCAAGCAAGGGGGAAAATGAAACAAATTAAGAATGTCACTAAAAATGTAAAACAACTTCGAAATC
AAAATAAAATAAAATAAAAT	AAAAT	19678	scaffold15961 72.8	20	TTTCCGTTGGTGAGTTGCTTAAAACGACATAGTTTTAATTTATTCTAAATTTATAATTTTCAAAAATTATAGTAATATTTTTTTAACAAAACAATTTTAA[AAAATAAAATAAAATAAAAT]AAACCTTCAACAGCACGCTACCTTCCCCACCACTAAAACCTCAATAGTACTACCTCCATGGAGGGCATGATACTTGGAAATAAAACCTCACCACTAAATT
AAAATAAAATAAAATAAAAT	AAAAT	88365	scaffold17649 74.6	20	TAACAAACTTAATTTCTCAATAATATTATGTGTGTCCACATCTTGTCCATAACTCTTTTAAATAGAGAGTTTTACATTAATGCAAAAATAAAATAAAATC[AAAATAAAATAAAATAAAAT]CAACAATAAATTCATAAAATCTCCATAAATGCATAGTCAATGGTCATCAATGCAGGTCCACTATTTTTTTTATCAGCACAAAATAAGAATATATTAAAAA
AAAATAAAATAAAATAAAAT	AAAAT	301	scaffold17747 62.1	20	TGGGTTGAACGAGCTAGACAATGGGCTGAGTGAGTTGGGTAGGGCCAGGTCATGGGCTCAGTTAGTTGTGGGCTAAGGGGGAAAGTTAAAATCAAAATAG[AAAATAAAATAAAATAAAAT]ACAATAAAATAAAATAAAGACATTTAATTAGATTCATATTATCTCTCTCAAAAATAAAATAAAAAAGCAATGGGTCAAAAATGGGGTGTCTACATCGGGC
AAAATAAAATAAAATAAAAT	AAAAT	10094	scaffold18567 62.9	20	TCTCTCTCTCTCTCTCTGCACCCACGAAAAAATGCCCACCCTCCATCTTCTTCTTCAAGAGTACTGGGTAGAAGATGCCCACCATTCATCTTTTTTTAAA[AAAATAAAATAAAATAAAAT]ATTGTTATAATAGTGTTTCAATTTTTTGGGTAACTGACATTTGATCCCTTAAAGTTTGGGATAGTTGTCATTTTGGTCCTTCATATTCATTTTTGTCAAT
AAAATAAAATAAAATAAAATAAAAT	AAAAT	2963	scaffold19547 57.9	25	AAATCAAAATTATATTAATCAAATTATTTGTTCATGTAAACTTCATCATGACAATTAACGAACAAAATGATAACATTATAAAATAATTATAATATTACAA[AAAATAAAATAAAATAAAATAAAAT]AACTATGAGAAATAAAAGTTAAGATGCAAATAATGTGAATTATTAGTGGTGAAAGTAATTTTGTTACCAAAAATTGTTCCCAAGGACTTATTTGCAATTA
AAAATAAAATAAAATAAAAT	AAAAT	223	scaffold20225 31.4	20	TTTGTTCAGGCTGGGGAAATGAATTAAGTGAGCTGGGTAGAGCCAAGTCAATGGGTTGTAGCTCGTTATGGGCTAAGGGGAAAGTTAAAATCAAAAATAA[AAAATAAAATAAAATAAAAT]AAAACACAATAAAATAAAATGAAAAAATTTAATTAAATTCATTTTATCACACTAATAAAAAAAAAAAAAAAAAAACAATGGGTCAAAAATGGGGTGTCTA
AAAATAAAATAAAATAAAATAAAATAAAAT	AAAAT	2077	scaffold20723 74.7	30	ATTATAAAAAACATTTGAGATAATTTACGACCAAAGAGAGAATTTTAATAAAATTCAAAATTATTTAGAATTTTTTTAATATAAATTTGAATTTTTGTAA[AAAATAAAATAAAATAAAATAAAATAAAAT]AAAAATATGACTAGATTACACTTTTTTATACCAAAAGAAAGTGGAGATACTTCCACTTCAACCTCTTGAACAAATTTGTCTATGCAAATACTAATTACTA
AAAATAAAATAAAATAAAAT	AAAAT	250	scaffold20867 37.0	20	NNNNNNNNNNNNNNNNNNNNNNNNNNNNNNNNNNNNNNNNNNNNNNNNNNNCGCCAAACAAAATTTGATTATACATGTCGCATGATTAATGGCTACTTCA[AAAATAAAATAAAATAAAAT]CCAAGTAAAACGAAATAATTTTTGAAAATGGGTTTGTGTAGAATTAATAATAAAAATGAAAATAAATAAAATGGAGACATATATATATATACAAAAAATA
AAAATAAAATAAAATAAAAT	AAAAT	3889	scaffold25477 65.1	20	TGCGAATTTTTTAAAAATTTGCATAATTCACTCTAAACTTATAAAATCAATTTTATAATGTACATAATTGATATTCTAGTATCAAAACAAATAAAAATAC[AAAATAAAATAAAATAAAAT]TGGTAAATGCAATAAAATGAACTATTTACAGTAAAATTAGTCAATGCATAATGAGTAACGTGTCCGCAAAAATAATACACATGAAAAAAGTAATACTTAA
AAAATAAAATAAAATAAAAT	AAAAT	343	scaffold28889 77.5	20	TGAAGACTAACCAATTACACTCAACCACGTGCTAATAGATGCACAAAATTAAACGAAATTTGATTATAGGTGTTGCATGATTAAATGGTTACTTCTAAGA[AAAATAAAATAAAATAAAAT]ATAAATAAAATAAAGCAAAAATAAAATAAAACACAATGTGATGAAATAAAAGGAATAAGAATAAATATATAAAAGAGAAGAGTGAAATAAATGATAATAA
AAAATAAAATAAAATAAAAT	AAAAT	180	scaffold29751 66.7	20	GGTTGAGTGAGCTGGGCAATGGGCTGAGTGAGTTGGGTAGGGCCAGGTCAATGGATTCAGTTAGTTATGGGCTAAGGGGGAAAGTTAAAATCAAAAATAG[AAAATAAAATAAAATAAAAT]AAAAACATTTAATTAAATTCATATTATCTCTCTCAAAAAAGTAAAATAAAAACAATGGGTCAAAATGAGGTGTCTACAGCTGCTCCTCAGTTTGACATGT
AAAATAAAATAAAATAAAAT	AAAAT	4041	scaffold31385 77.9	20	TGGCAAAACAAGTGATCTTAGGTCCAAGTCTAAGTCTAATTACAAGTCCAAGAAGAAATCCCTCCTAGTCTTACAAGGTCCAAAACCAAAATACCAACCA[AAAATAAAATAAAATAAAAT]AACATGAAATTAATTATGTATTAAATAAAATTCTCAAGCAAGGGGGAAAAATAAAATAATTTTAAACTGTCACCATAAAAAATATAAAACAAAATTCAAA
AAAATAAAATAAAATAAAATAAAAT	AAAAT	611	scaffold32649 53.7	25	NNNNNNNNNNNNNNNNNNNNNNNNNNNNNNNNNNNNNNNNNNNNCCAGGTCATGGGCTTAGTTAGTTGTAGGCTAAGGGAGACAGTTAAAATCAAAATAG[AAAATAAAATAAAATAAAATAAAAT]ACAATAAAATAAAATAAAGACATTTAATTAGATTCATATTATCTCTCTCAAAAATAAAATAAAAAAACAATGGGTCAAAAATGGGGTGTCTACACATAGA
AAAATAAAATAAAATAAAAT	AAAAT	1407	scaffold32701 75.2	20	GCTGTGTTTGGCCAAGTTGGGGGAATGGACTAAGTGAGCTGGGTCGGGCCAAGTCAATGGGTTGTAGCTCGCTGTGGGCTAAGGGGGAAAGTTAAAATCA[AAAATAAAATAAAATAAAAT]AAAACACAATAAAATAAAATAAAAACATTTAATTAAATTCATGTTATCTCTCTCAAAAAAATAAAATAAAAAAGCAATAAGTCAAAAATGGGGTGTCTAC
AAAATAAAATAAAATAAAAT	AAAAT	772	scaffold34851 76.6	20	TTTACTTACACTTCCGAATAACAACTAACCAATTATACTCAACCCCGTGCTACTAAACAGAATTTGATTATACATGTCGCATGATTTAATGGCTACTTCA[AAAATAAAATAAAATAAAAT]TCAAGTAAAACGAAACAAAATAATTTTTGAAGATGGGTTTATGTTGAATTAATAGTAAAAATGAAAATAAATAAAATGGAGAAATATATATATATACAAA
AAAATAAAATAAAATAAAAT	AAAAT	42111	scaffold35439 75.1	20	ATGTTCTATTTTCGTGAAGATGAAGATCGCACCAAAGCTGTTGAAGTGCTTGAAAATGGAGGAGGGAAATGGGATGCCAGGTTATATAAAGTGTATTTTA[AAAATAAAATAAAATAAAAT]AAAACAAAACTTTGGATAAAATATTAAAATACGAAAATAAAAATTGTGTTGCTGTATTTTAATATTTCTATAATATAATTTTAATTGGTAATTTATTTTA
AAAATAAAATAAAATAAAAT	AAAAT	48090	scaffold35717 76.6	20	AGTCGCGGTGTAACGAGACGCGATGTATTGGATGCTGTAACGGATTGTTTTGGTGTCGCGGCGGTGAATTTTTATTAAAATATAAAAAATATAAAAAACA[AAAATAAAATAAAATAAAAT]AAGTGTATCGGTCTGATATGGGCCAATTTGGACATGTTTTCTTGAAAAATGGTGTATCATAGTCCGTATCAATATGCGTACCAAACCAAACTCGTCGAAT
AAAATAAAATAAAATAAAATAAAAT	AAAAT	9991	scaffold37045 70.3	25	ATACGTTGTATTTACTCATTAATGTATTAATTGTGGTATAATAAAATATAATAAAATATTTAAAATATTTGTATTATTATCGCGATTGTAAATTTTCATA[AAAATAAAATAAAATAAAATAAAAT]AAAAAATTAAGTGTATATCGATCTATACGTGATAAATATTTTCGTTATAAGAGTGATACATATCAATCGATATGAATTGGTACAATCATTTTTTTTTTTT
AAAATAAAATAAAATAAAAT	AAAAT	426	scaffold37223 75.0	20	GGGCTGAGGGAGCTGGCAGTGGGCTGAGTGAGTTGGGCAGGGCCAGGTCAATGGGTTCAGTTAGTTGTGGGCTAAGGGGGACAGTTAAAATTAAAAATAG[AAAATAAAATAAAATAAAAT]ATAATAAAATAAAAATATTTAATTAAATTCATATTATCTCTCTCAAAAAAAATAAAATAAAAACAATGGGTCAAAATGGGGTGTCTACAATGTCGTATTC
AAAATAAAATAAAATAAAAT	AAAAT	10017	scaffold38345 73.6	20	ATTCAAAAATTCAAAAAATACCTTTAGTGATTATCTAAGTTTGTCGCTAAAATTTAATAAAAAATATTTTTAACAACCAAATATTTTCATCGCTGAAAAG[AAAATAAAATAAAATAAAAT]AAAAGAAAAGAAAAATACCGTTAGCGACTAACAAATTTCATCGTTAATAGATGATACTAATTTTTAAAAAATTTAAAAAACCTTTAGTGACTAACTAATT
AAAATAAAATAAAATAAAAT	AAAAT	17185	scaffold39205 80.6	20	NNNNNNNNNNNNNNNNNNNNNCGACCTAGGCAAGAAAATCCTTCTTGCTTATAAGGTTAAATCTCAAATTCCATACCCAAAAATTGGTAAATTTTATACC[AAAATAAAATAAAATAAAAT]AAAAGAATGTAAATGCCATTAATTAACCAATTAAAATAAAACGATTACTCAAAGGGATGTCACAACCCACCCTCCTAACAAGAAGTGTCATCCTCGAAAC
AAAATAAAATAAAATAAAAT	AAAAT	8303	scaffold39675 75.8	20	GTTGGTGTGAGAAATTCTCAAACCAAATCATCTTATTTATAGAAAACCTTGGAGTGGTCATTACCCATTGGGTGAGAGTTTCCCTCCAAAATTTTCCCTC[AAAATAAAATAAAATAAAAT]TCCCACCAAAATATCATCTTTCCAATAACTTTTTTGACACATCTTACAAGTCTACATCGCTTTTGTAGACTTTGTAAGAAACTTTTCTTACGAGAATCTT
AAAATAAAATAAAATAAAAT	AAAAT	630	scaffold40481 46.2	20	NNNNNNNNNNNNNNNNNNNNNNNNNNNNNNNNNNNNNNNNNNNNNNNNNNNNNNNNNNNNNNNNNNNNNNNNNNNNNNNNNNNNNNNNNNNNTAAAATAA[AAAATAAAATAAAATAAAAT]AACAAAAATTATTTGATTAAATTCTGGGTTATCTCTCTTGGACAATGCAAAAAAACAGAGGGGTCGAATAGGGTGTCTACAGATGCCCCTCATTAGACTA
AAAATAAAATAAAATAAAAT	AAAAT	7622	scaffold41507 55.0	20	GCCCCTTTGTTGTTTTTTTTTCACTATCAAGGTGTCTAAGGCTTCCTTAAAAAAGAATTCATTCTTACATTTCTAACAACTTCAAATTTTAAAATTTTAA[AAAATAAAATAAAATAAAAT]AACAAAAAAAAAAAAAGAACAAGAACAAAAAAAGGATTCGTGCACATTACCTGATTCCGAAGAATAAGCCATCCTAGGCCAAAGTACAACACGCCAAATG
AAAATAAAATAAAATAAAAT	AAAAT	102	scaffold41913 73.1	20	GGTTGAGTGAGCTAGACAATGGGCTGAGTGAGTTGGGTAAGGCCAGACCAATGGGTTCAGTTAGTTGTGGGCTAAGGGAGAAAGTTAAAATCAAAAATAG[AAAATAAAATAAAATAAAAT]ACAATAAGATAAAAAACATTTAATTAAATTCATTTTATCTCTCTCAAAAAATAAAATAAAAACAATTGGTCAAAAATGGGGTGTCTACACATATGTTATT
AAAATAAAATAAAATAAAAT	AAAAT	2586	scaffold42415 74.0	20	AAAATAAAAACTCTCTATTCTAAAATCATACACACCCTTCTAAGGGTTATAAAAATAATTCTTACATACTCATGCGTCAAAACTATATTTACAAAAAACA[AAAATAAAATAAAATAAAAT]AAGTAGAATATTATGTAAATTCTCTTTATGTAATTTTAATATTTTCCTAAATATAAAGTTGTAGCAGGCATAACAAAATCTTGCTAATAAATTTCATGCA
AAAATAAAATAAAATAAAAT	AAAAT	226	scaffold42473 25.2	20	TAAAGGTTGCAATCCATGCTGTCTAAAACTTTTACGACCCCAAAACAATTTTTTTCGCTTCAAAAATAGGTGTTTAAAACCCAAAAGACGGTAGGTTGTC[AAAATAAAATAAAATAAAAT]TATTAACTATAAAAAATCTATTATTAAAATACAAAGTTACCTTTAAAAAATATAAAATTATTATAAAAAAGTAAAAATGAAAACTAATTTGGTAAAAAAT
AAAATAAAATAAAATAAAAT	AAAAT	155	scaffold43485 39.4	20	GGAGAGGGAGTCGTGAAAGAGACAGTGAGAAGAGATGATAGCCTTAACAGAGCTGTAGTGGAAAACTTACGAAGTGACGAATAAAGGGCAGCCCACATCA[AAAATAAAATAAAATAAAAT]AAATGGCAGCCCTTTTCAATTTCAGTTACTTTACTTTATGTTTTCTTCAGGATTTTCAATTTCAATTTATATTTTTGGTAAAAAAAAAAAAAAAATACTT
AAAATAAAATAAAATAAAAT	AAAAT	96915	scaffold45619 74.3	20	ATGAATTCACAAAGTTTTTTTGCAGAGTTCAGCCCACATAATTGTTTTATTTGCATGGCATGTCACACCAATATCCTAACTCAAAATTTTAAAAATAATA[AAAATAAAATAAAATAAAAT]AAAAATAAAATAAATAAAAGCTTCAAAAACTTATATTTAGTATTAGAGTTTAACATATATTATTGATTTATTTCTTAAAAATTATAAACTTTCGAGTTAA
AAAATAAAATAAAATAAAAT	AAAAT	239	scaffold46717 76.8	20	AATAAAGACTAACCAATTACACTCAATTACGTACTAATAGATGTACAAAATTAAACAAAATTTTATTATAAGTGTTGCATGATTAAATGACTACTTCTAA[AAAATAAAATAAAATAAAAT]GAAATGAAATGAAATGAAATAAAACAAAAATAAAATAAAACAAAATAAGGTAAAAAAAAAGAAATAAAGAAATAAAATATATATAAAAAAGGGTCAAATA
AAAATAAAATAAAATAAAATAAAAT	AAAAT	11988	scaffold46991 77.5	25	NNNNNNNNNNNNNNNNNNNNNNNNNNNNNNNNNNNNNNNNNNNNNNNNNNNNTTAGTCTTACAAGGTCAAAAACCAAAATAAGTAAAATTCCATACCACC[AAAATAAAATAAAATAAAATAAAAT]AACATGAAATCAATTCATGTATTAAAATTCCCAAGCAATGGGGAAAATGAAACAAATTACGAATGTCACAAAAAATGTAAAACAACCTCGAAATTCCAAA
AAAATAAAATAAAATAAAAT	AAAAT	419	scaffold47175 36.4	20	GGACTGAGGGAGCTGGCAGTGGGCTGAGTGAGTTGGGCAGGGTCAGGTCAATGAGTTCAGTTAGTTGTGGGCTAAGGGGGACAGTTAAAATTAAAAATAG[AAAATAAAATAAAATAAAAT]ATAATAAAATAAAAATATTTAATTAAATTCATATTATCTCTCTAAAAATAAAATAAAATAAAAACAATGGGTCAAAATGGGGTGTCTATAGTTCATGTGG
AAAATAAAATAAAATAAAAT	AAAAT	3168	scaffold47205 75.6	20	ATAAAAGTAAAAAGCTTCAAACTTTCTGAATATATTATCGATATTAATTCTCAGTTTTCTGGGCAACCAAGCAGAATCCAACAGACAATTAATATACAAA[AAAATAAAATAAAATAAAAT]ATATTTTTTGATGCATATGGAAGCCAAAGTGGAAGATAGTATATATACCTTTAAGAGGAAGCTCACCAGCTTCGATAATTTGAGGAATGGAAAAATAAGC
AAAATAAAATAAAATAAAAT	AAAAT	634	scaffold48561 78.0	20	GGTTGAGTGAGCTAGGCAATGGGCTGAGTGAATTGGGTAGGGTCAGGTCAATGGGTTCAGTTAGTTGTGGGTTAAGGGGGAGAGTTAAAATCAAAAATAG[AAAATAAAATAAAATAAAAT]ACAATAAGATAAAATAAAAACATTTAATTAAATTCATATTATCTCTGTTAAAAAAAATAAAATAAAAACAATAGGTCAAAATGGGGTGTNNNNNNNNNNN
AAAATAAAATAAAATAAAAT	AAAAT	1511	scaffold50959 73.8	20	GCAAATACCACATCTCCTACCTTTTAAGCTACTACCAATATCTTTACATATGTACTAGTAGTAACTTGCGCAATGCACGAGTAAATTTAAATAACATCTC[AAAATAAAATAAAATAAAAT]AAGCTAATATCAAATGCGTTACCATTTCACCACGCTAGCAAAATCCAAATTAAACAAATATTTCATAAAATTAAATTTGATTCACAACCAAAGTCAAAGT
AAAATAAAATAAAATAAAAT	AAAAT	314	scaffold51307 55.0	20	TTTACTGATACTCTCGAATGACAACTAACCAATTATACTCAACCCTGAACTACTAAACGGAATTTGATTACACATGTCGCATGATTAAATGACTACTTCA[AAAATAAAATAAAATAAAAT]CCAAGTAAAACGAAATAAATTTTGAAAATGGGTTTGTGTAGAATTAATAATAAAAAATGAGAATAAATAAAATGGAGACATATATATATACAAAAAAAAA
AAAATAAAATAAAATAAAATAAAAT	AAAAT	49574	scaffold51351 85.2	25	CTCATATTTATAGGCTAAAGGAAAGCCTAAATAAAGCCTAATTGATGTAGGAAACCCTAAAACAAATCCTAAACTAATTAGGAAACTAAAATACTGACAC[AAAATAAAATAAAATAAAATAAAAT]TAAAATTAAACGTATTTAAAATAAAATTTAACTCTTCCAATTCTACATCATTCTCCCCCAATTGAAAAAAACTCGTTCTCAAGTTCTAGAATTTGTAAGA
AAAATAAAATAAAATAAAAT	AAAAT	2092	scaffold53883 35.2	20	AAAAAAAATAATCTCAAATTTAATTTAAAATTATATTTTTTTAATAAAATTTGGATCTCGTTTACTAATAACGTAGAATCTAACACAACTAAAATAGAAA[AAAATAAAATAAAATAAAAT]TCAACATGACTAGTAAATTGTATTTGTCCTCTTCTCTTCTTCCAAACATGCAGTTACTCTTTTGGGACACCTACTTATCAAGCCCATTGGCCCATTTGAT
AAAATAAAATAAAATAAAAT	AAAAT	625	scaffold54755 63.0	20	TGTTAATAGATGTACGAAAATTAAAACGGAATTTGATTATTAGTGCTATTATGATTAAATGGCTACTTCTAAGTAAAAAAAGTAAAAATAAAATAAAATA[AAAATAAAATAAAATAAAAT]AAAAGAAATAAAAATAAAATATATAAAAAATGTGAAATAAATAATAATATATATAAAAAAGAAAACAAATAAGTGAGAATAAGAGTGTAAGTGAGATTTG
AAAATAAAATAAAATAAAAT	AAAAT	48643	scaffold55521 74.3	20	TACACTTGTCTTTTTTAAATAAAAAAAAAAATCATGCTCCACGTACTCTGCATGTGGTTTATATAATCTTTTACACTAAGTTTGGTTGAAAATATTGAAA[AAAATAAAATAAAATAAAAT]AAATACTAAAAATCATTTATTTGCAGATTTTTTAAATAAAAGAATAAGATAAAATAAAATAAATAATATGATAAAAAATTTTCTCTGCACTATTTTTTTT
AAAATAAAATAAAATAAAAT	AAAAT	310	scaffold55833 29.7	20	TTGTTCAGGCTGGGGGAATGGATTAAGTGAGTTGGGTAGGGCCAAGTCAATGGGTTGTAGCTCGTTGTGGGCTAAGGGAGAAAGTTAAAATCAAAAATAG[AAAATAAAATAAAATAAAAT]AAAACACAATAAAATAAAATAAAAATATTTAATTAAATTCATGTTATCTCTCTTAAAAAAAAATAATAATATTGAGTCAAAAATGGGGTGTCTACAGTTA
AAAATAAAATAAAATAAAAT	AAAAT	13953	scaffold57679 68.9	20	ACTTTTAATATAAATGTCCATTTTTTTTATAAAATTGATATTTATGAAATCTACTCATCGATATTTATTAAACAAGACTCATGACGACTATAAAAATATG[AAAATAAAATAAAATAAAAT]TTTACTATTTTAATAACTGAAATTTTACTGTTTTAGAAACTGAAATTTTACTATTTTATGAATAAAAAATTTATTGTTTTAGGAACTCAAGTTTAACTAT
AAAATAAAATAAAATAAAAT	AAAAT	15345	scaffold57709 78.1	20	GCATACATTTGATTTATAGATATATATATCCACCTGTATCCAAATACACCTCTGTCCAACCAAAATCCACAATTTAAAGGGTAAAAAATTTGTAAAATTA[AAAATAAAATAAAATAAAAT]AAGAAGAAACATAAACCACCACTCACTCAATTTAATCTGCGCAACTTTTTAAAGAGTTTCAAAATCTGTAAAATTAGAAAAACCAAAAGGAACACAAACC
AAAATAAAATAAAATAAAAT	AAAAT	306	scaffold57765 73.0	20	AGGACAAACCAATTACACTCAACCACGTGCTTATAGATGCGCAAAATTAAACGGAATTTGATTATAAGTGTTGCATGATTAAATGACTACTTCTTAAGAA[AAAATAAAATAAAATAAAAT]ATAAATAAACTGAAACAAAGTAAAATAAAACACAATGAGACGACATAAAATTTATAAAAGAGAAGAGTGAAATAAATAATAATAAAAATAAAAATAAATA
AAAATAAAATAAAATAAAAT	AAAAT	596	scaffold57887 71.1	20	TGGGCTCTGCTTGGCCAGGCTGGCCGGGCAAGGCTGTGTTTGGCCAGGTTGGGCCAGCCTGGGGGAATGGGCTGAGTGAGAAAGTTAAAACAAAAAATAA[AAAATAAAATAAAATAAAAT]ACAATAAACAACATTTAATTAAATTCATATTATCTCTCTAAAAAAGAAAGCAATAGGTCAAAAATGGGGTGTCTACACTTTGTCATTTTGATAATTAGTG
AAAATAAAATAAAATAAAAT	AAAAT	242	scaffold58975 69.2	20	CATAAAATGGTCATTGTATAATAAATCAAAGGTGTATATCAATACTACTAAAATCCAATGGTTAATTTTAATCATTAATTTATTTTTTAAAACAAAATTA[AAAATAAAATAAAATAAAAT]AAAACTCTAAAATGCTCGCTTTGAGCTTTTTAAAAAGGTCCTAAAAAGCGCGCCTTGCTTTAAAGGCGAAAAGCGTTAGAGCCTTTGCGTTTTGCGTTTT
AAAATAAAATAAAATAAAAT	AAAAT	23456	scaffold60813 72.1	20	TATTTTGACCGCACAACAAAAAAGACAAGACAGACTTTTAATTTAACAAGGTAATCGAGGAGTAGAATAAAGCATGTTTTTAGCATAACAAGACAGGACC[AAAATAAAATAAAATAAAAT]ATATTAATAAGTTTAAATAAATTAATATATATAATATTTAATTAAATATATTTGTTGCATACTCAAAATAGGTGAGACGAATCAGCTAAATTTTATCCCT
AAAATAAAATAAAATAAAAT	AAAAT	58126	scaffold60997 73.4	20	GATGCGAGAGCGGGTTTTCTAAAGAAAGTGTCCAACTGCAGGGCCAGGTCAATGGGTTCAGTTAGTTGTGGGCTAAGTGGGACAATTAAAATTAAAATAG[AAAATAAAATAAAATAAAAT]AAAAATATTTAATTAAATTCATATTATCTCTCTCAAAAATAAAATAAAAACAATGGGTCAAAATGGGGTGTCTACACTCCCCCTTATTCTCTTTGGTTTC
AAAATAAAATAAAATAAAAT	AAAAT	500	scaffold62159 62.6	20	TCATCGCAGTATAACAGAATGTAGTGTATCAAATACCGTAACAATTCGTATTAGTGTCGTGACCGTAAATTTTTAAAAAAATATAAAAATACAAAAAACA[AAAATAAAATAAAATAAAAT]AAATGATTCAATTAGTTGCTTTAATGGGACATAATTAGTTGCTCTAATGGAACATAAATGCTGTTTATGAAGAAAAAAAATACTTTTAAGATGACGATTA
AAAATAAAATAAAATAAAAT	AAAAT	8813	scaffold66971 77.3	20	TTGCTGCGATAGCCAGAAAAGAGCACCAAGAGGAGTCGTTGTCTCTGGCAGTAGCGCGGCTTGGCAGAAAAGGAAAGGAAGGAGAATGAAAAGAAAGAAA[AAAATAAAATAAAATAAAAT]CTGAGTTCGGTAACGAAGAAGTCTTATTTTCCAAACACGTCTTCTTTATTAAAACGTGCTTGACAAACACACTTTCTAAATACATGTGTTGCAAACACAC
AAAATAAAATAAAATAAAAT	AAAAT	93988	scaffold66987 76.4	20	CAGAAACAACGAACAAAATAATTTAGAATCACAAGTTGATTTCTCCTTCACTTCTTTCCCTTTCCCACATTTTCTCAGCAACCAAACAAAAACCACTTCG[AAAATAAAATAAAATAAAAT]AGAGAAAACTGTAGGATTACAGAATTGAGTACCTGAAGAAGGCAGGAACTTCGTGATAAAAGGGGTCGCGAACAACGGTGTCCATGATGTCGAATAGCAA
AAAATAAAATAAAATAAAAT	AAAAT	7554	scaffold67641 59.0	20	AAATAGGAAAGTATAGATTAAGGCATGGTTGAGTCAACTAGTCACATTGCAAATTATGACACTTTATGACTCAATCAAACATCTAACATTTGGTAAAATA[AAAATAAAATAAAATAAAAT]GTCCTTTCTCTGTCTATCGTCTTCTTATGAGTTAGTAAAATGGTGGGGTATATTAATTATTAGAAAATTTTATACTAAAAAAATCAAATTAATTAATAAT
AAAATAAAATAAAATAAAAT	AAAAT	1433	scaffold68067 86.7	20	NNNNNNNNNNNNNNNNNNNNNNNNNNNNNNNNNNNNNNNNNNNNNNNNNNNNNNNNNNNNNNNNNNNNNNNNNNNNNNNNNNNNNNNNNNNNNNNTCACA[AAAATAAAATAAAATAAAAT]CTACCAAATAAAACTAATAAAATTGTTCCGCGATGACGAAGATGGGTTTAAAGTTAGAAATTTTTTTGTTAAATTCACATGTTTTATGTTGTTTCAGTTT
AAAATAAAATAAAATAAAAT	AAAAT	4442	scaffold68909 69.3	20	AAAAAATTTATATAACTTTGTAATTATTTAATTTATATAGAATAGAAAGGTTGTTCAAGTTAGTTGAATTAATCTACTGATTGAGATATATTCATTTTAA[AAAATAAAATAAAATAAAAT]ATTATCATAAGCTAATTAAGTAGAATATACTAACAAAGGTCGGTAAAAGAAAAATAATAATATACGAAGGAAATCGTAAGCAGTAATTAAATAAAAAATT
AAAATAAAATAAAATAAAAT	AAAAT	1101	scaffold69713 71.7	20	CTATGGGCTGTGCAATGGGTTGTGCAGTGGGCTGATAAAGCCAAGTCAGTGGACTAAGGGGGAAAAACTGAAATCAATAACAAAAAATAAAAAACGTAAA[AAAATAAAATAAAATAAAAT]AATAAAATAAAAAATGTTTGATTAAATTCTAGTTATCTCCATCGAAAAATAAAATAAAAAACAATGGACAGATAGCCAAAGTCTACAGCATGGTGACTCA
AAAATAAAATAAAATAAAAT	AAAAT	6703	scaffold70123 75.2	20	ATTTCATGACCATATTTTAGAGGAATATAACTTTAATTAAATGTAACATTTAAAATCATAATTTATAAGACAATTGAAAGTTGAAGGAACATTGCTTATA[AAAATAAAATAAAATAAAAT]TGAGGGGACATTGCAACTTTGTCCATAATTGGGAGGGCAAAATATATCTATTCAAAATATACTTTTGATTCATGTAATTTGGACTGATTTTAATCAAGTA
AAAATAAAATAAAATAAAATAAAAT	AAAAT	595	scaffold72687 65.2	25	GGGATGTGTGCTGGGGCAGGCAAAAGGAAAAAAAAAAAACTTAAATAAATTGTAATAATAAAATAAGTAAAAATAGAATGAAATAAATAATAAAAAATAA[AAAATAAAATAAAATAAAATAAAAT]AAATAAAAAAGAAAAAAATAAAAATAATGTTTGACTAAATTTTAAGTTATCTCTCTCGAAAAATGCAAATAAACAAATGGGTCGAATGGGGTGTCTACAG
AAAATAAAATAAAATAAAAT	AAAAT	1776	scaffold74253 29.6	20	TTATAAAATCATAATAATTTAATCTCAGTGTTAACATATTCTAATAAATTTATATAAAATTTATTATTAACTCATTATATGTACGTGTATATCTTTTTTA[AAAATAAAATAAAATAAAAT]AAATTTAGTTATTATAAATAAAATAAATGATTATAAAATAAAAGAATTATATTAACATTGTAAGATATTTTATAATTATTTTTATTATTTAAGACTATTA
AAAATAAAATAAAATAAAAT	AAAAT	8520	scaffold75035 74.3	20	CTTATTTTTGCTTCTTCTTTTTCTGGCAGTTTTTACTGCCACCAAACCCATACAAAAATAAAGTGCCTTATATTATTTACTCAATATCAATGGTTTCATA[AAAATAAAATAAAATAAAAT]GACTTTTATTTATTAGAAGAAAACTAATCTACAACTTTTTACAATTGTAACAAATATTATTCATCATTTCACTCTCTTTACAATAACTGCTCCACTGAAG
AAAATAAAATAAAATAAAATAAAAT	AAAAT	391	scaffold76793 52.3	25	TTTTTTAATCAACAATATAACAAAAACATATTTCATATTTTTGTAAGTGAAAAATCATTTAAATCAAAAGTAACCAAAAATCTATATTATTGAGTAAAAC[AAAATAAAATAAAATAAAATAAAAT]ATAGGCTTGCAAACCTTTACTATATAATTGACGAGTTTTTAGTATTTGGAATCATTGTATGAGATGGCATTGGACCAGTTAATTAATTTTCATTTTTTGT
AAAATAAAATAAAATAAAAT	AAAAT	1186	scaffold77485 51.7	20	GAAATCATACAAAATCCAAATGCAAAAATGAGAGAGAGAAAGTAAAGTAGCTTGAATTTTGAAAATAACAAATACTGATTAATGCAAGATATAAAAGAGA[AAAATAAAATAAAATAAAAT]AACAAAGGCTGATTAATGAAATATACAAAAAATAAAAAAAAATCAAAAATTAGCTCACCTGACGAATAAAAGATGAGATAAGATTAATGGAAAAGTAGAA
AAAATAAAATAAAATAAAAT	AAAAT	193	scaffold77971 36.1	20	AACACTCCCGAATGAAAACTAACCAATTATACTCAACTCCGTGCTATTAAACGAAATTTGATTATATGTATTGTATGATTAAATGACTACTTCTAAGAAA[AAAATAAAATAAAATAAAAT]ATAAATAAAACGAAACAAAGTAACATAAAACGCAATGAGATGACAAAAAATTTATACAAGTGAAGAGTGAAATAAATAATAAAAAAATTAAAAACAAATA
AAAATAAAATAAAATAAAATAAAATAAAAT	AAAAT	4100	scaffold78181 71.7	30	GTACATAACTCATGATAAGTAAAAAAAACACGCAAATTTAGTGTCTGGCGGTTGTTAACAGCTGCCACTAACAAAATGTGGTGAGATTGTTTATTTATTA[AAAATAAAATAAAATAAAATAAAATAAAAT]GAAATCCTTATTATCATATGCATGTATGAGCCTACCAATTTGTACACCCAACAGAAACTTCAAGCCATGGTTCCTTCACGCAGCAAGGTATACATGTAAC
AAAATAAAATAAAATAAAAT	AAAAT	7244	scaffold78955 73.7	20	AAAAAAAATGTTGGTCAATTTCCAAAGATCATTGCTATTGCAAGTATTATACGTCTATGCTGCTAGCTCTTAGCCGCATAGGTAACTTCACAAAAAAATA[AAAATAAAATAAAATAAAAT]CTCATCAAATGTGCCACCCTTCGATTTTTGTATGAGATGGGCTACACGGATACCTAACCAATCTAGTTTCGTAATTGAGGTCTGTTGCTAGCAACAGCTA
AAAATAAAATAAAATAAAAT	AAAAT	7884	scaffold78955 73.7	20	AATAATTATTTAATTTATATAAAATAAAAAAATTATGCGAGTTAGTGTCCGCCTCATGACTAATGAGTAATAATCAGGGATACCCCAGTCCTACTTGAAA[AAAATAAAATAAAATAAAAT]CAGTATAACCTTGGATGCAGCATTTGTTTTGTCCTAGGTCTTCAAATGACGAATATACCCACATTCATATTAAGATATTACATTTCTTATTACCTATAAA
AAAATAAAATAAAATAAAAT	AAAAT	709	scaffold79411 30.0	20	AAATTAATAGAAATTCTTTTGTATTAAATATTATTTGATTAATGTTATATTTTGGTAATTTAAGTATGGTGTCAAAAATAATTTTTTAATATACATTAAA[AAAATAAAATAAAATAAAAT]AAAAAATAAAAAAACATTTTTAGTGACTAAATTAATTAGTCTCTAAAGATAATTTATTTTGTCCCAAAAGAGTTCTAATGACGAAATTAGTTAGTCACTA
AAAATAAAATAAAATAAAATAAAAT	AAAAT	1871	scaffold79987 77.0	25	ATAACGTGATATTTTTCTTATTTTTTAAAATAGAGAAAAGAAAATCAGCACTAGCAAAGAAATTTTCAAAGCAAATTTACTGGAGTTCCCAAGGGAATGC[AAAATAAAATAAAATAAAATAAAAT]AAAAAATAGCACAAGGAATGGTATGTAGATTTTTTAAAAACTTTTACTTAAAAACATTTTTCATATCCTCCTAATCCTTCTAGTTTTAAGAGAGTCATTT
AAAATAAAATAAAATAAAAT	AAAAT	2649	scaffold81259 105.9	20	CGAATGAAAACTAACCAATTATACTCAACTACGTGCAAATAGATGCACAAATTTAATCGGAATTTGATTATACATGTCGCATGATTAAATGGCTACTTCA[AAAATAAAATAAAATAAAAT]TCAAGTAAAACGAAATAAAGTAAAATAAAACTTAATGAGACGACATAAAATTTATAAAAGAGAAGCGTGAAATTAATAATTATAAAGATGAAAATAAATA
AAAATAAAATAAAATAAAAT	AAAAT	1104	scaffold81439 71.1	20	AGTGAGCTAGGCAGTAGGTTGAGTGAGTTGGGTAGGGCCAAGTCAATGGGCTGTAGCTAGTTGTGGGCTAAGGGGGAAAGTTGAAATAAAAAATAAATAA[AAAATAAAATAAAATAAAAT]ACAATAAAATAAAATAAAAACATTTAATTAAATTCATATTATCTCTCTAAAAAAATATAAAATAAAAAAAACAATGGGTCAAAAATGGGGTATCTACAGC
AAAATAAAATAAAATAAAAT	AAAAT	10427	scaffold81923 64.2	20	CAATCCGCCAACCCCTACAATCTTTCCACGTGTCCATCTACTGTATCACATATCATTCCACACCTGCATTTCACGTAATTTCTAAATTTATGATTTTCCA[AAAATAAAATAAAATAAAAT]AAATTTCTTTTGGCCACTAGATTTTTTCAGTTGACATTCTACATATCTCTTGAGCCGAATATTATGGTATTTCATGTTGCAGTTTTTTTAATTGTATTTA
AAAATAAAATAAAATAAAAT	AAAAT	2251	scaffold83533 44.5	20	TCATTGCTAAGATTAACATCATAAATTCATGGTTAAAATTATAGTTAGTCTATCTTGAGAAATTTCAATTTTCATTTTCGTAAATAATTTAAAATTTAGA[AAAATAAAATAAAATAAAAT]AAGAAAGTAAAAACGATTCTTTAATAATGTATTAAATAATAAGTAAATTAAGGTTTTTTTTTTTTTTAATTTGTACTCCTATCTATGATCACTGACAAAT
AAAATAAAATAAAATAAAAT	AAAAT	622	scaffold83673 39.9	20	ATAAAAACTAACCAATTACACTCAATCACGTGCTAATAGATTTATAAAATTAAACAGAATTTAATTATAAGTATTGCATGATTAAATGACTACTTCTAAA[AAAATAAAATAAAATAAAAT]AAATGAAATAAAAAAAAAATGAAATAAAACAAAATAAGGTAAAACAAAAGAAATAAAGAAATAAAATATATATAAAAAAGGGTGAAATAAATAATAATAT
AAAATAAAATAAAATAAAAT	AAAAT	1407	scaffold83805 37.2	20	AAAGAGATCCAAATAAATTACCAAGAAAATTTTCAAAGTCACTTTTCACTAAACGATCACTTTAATCACGTTACCAATTGCTCATAAAAGAAAATTAATA[AAAATAAAATAAAATAAAAT]AAAGTCCTAATTTAACAAGTAAAAAAAAATAAACAGACAGTGGAACGAGGTTACTAGATGTGGAAAAATCGAAAAGCAGGACAAACTAATCTTTTCTTCT
AAAATAAAATAAAATAAAAT	AAAAT	477	scaffold84899 80.0	20	AAGACTAACCAATTACACTCAACCACGTGCTAAATAGATGCACAAAATTAAACGGAGTTTGATTATTCGTGTTGCATGATTAAATGACTACTTCTAAGAA[AAAATAAAATAAAATAAAAT]ATAAATAAAACAAAGCAAAAATAAAATAAAACGCACTGTGATGAGATAAAAGGGATAAAAATAAATATATAAAAGAGAAGAGTAAAAATTATAATAAAAA
AAAATAAAATAAAATAAAAT	AAAAT	111	scaffold86331 79.5	20	TGGGCCAGGCTGGGAGAGTGGGCTGAGTGAATTGGGTAGGGCCAGGTTAATGGGTTCAATTAGTTGTGGGCTAAGGGGGAAAGTTAAAATCAAAAAATAG[AAAATAAAATAAAATAAAAT]ACAATAAAATAAAATAAAAAATATTTAATTAAATTCATATTATCTCTCTCAACAATAAAATAATAATGAAAAAAAACAACGGGTCAAAAATGGGGTGTCT
AAAATAAAATAAAATAAAAT	AAAAT	16639	scaffold86743 79.5	20	GGGCGGGAGGGGAGACAGGGCGGTTAGCAATGCCCAAAACCTAAAATTTATGTTTTGTAATAGTTGGATCTAACATTATATGTTTAGGAGTATAAGAGAA[AAAATAAAATAAAATAAAAT]ATTAATAAAAAAAATAATTTTCTGTCTTTTTTGCTTGAGAATTATTAAGAGAGAAAATAAAAAATTTTATTCTCAATGCATGGAAATTGAAAATAAAATA
AAAATAAAATAAAATAAAAT	AAAAT	16748	scaffold86743 79.5	20	TAAAATAAAATATTAATAAAAAAAATAATTTTCTGTCTTTTTTGCTTGAGAATTATTAAGAGAGAAAATAAAAAATTTTATTCTCAATGCATGGAAATTG[AAAATAAAATAAAATAAAAT]AAATACTTTATAAATATATGTTTTGGGTTTTAAGATACATGTATAGTATGTTTTTGTTTTTTAATATTTGATGAATTTTTATTATTTAATGGGTTGAACG
AAAATAAAATAAAATAAAAT	AAAAT	1052	scaffold86813 76.6	20	TGTTGTGGCTGTATTGTGGCTGTGCTGTGGGCTAGTAATGCCAGAGGGGGAAATACTGAAATCAATAACAAAAAAATAAAAACATAAAAATAAAAATAAA[AAAATAAAATAAAATAAAAT]AAAAAATGTTTGATTAAATTCTAGTTATCTCTCTCGGAAAATAAAAAAACAATGGGTCAAAATGGGTGTCTACAGCATACATTTCTATAGGAATGTTTCC
AAAATAAAATAAAATAAAAT	AAAAT	14115	scaffold86851 76.3	20	TAGAGTCAGGTTTAGGACTTAGGAATTTGGGCCTACTTGAAGTGTAATAAGGAGGAAGGGTGAGGGGCAGAACATAAAAATAAAACAAAAATTATGGGAA[AAAATAAAATAAAATAAAAT]ATCTGGATAGATTTAAAAAAAAAAATGTGAGGGCATATTTGAAAAAACAAATTGCCACATGTCAATTTTTAAGGCAGCAAGGGACATCTCATGCTTGGGA
AAAATAAAATAAAATAAAAT	AAAAT	3197	scaffold86901 73.0	20	ATTTTCTATGTTATTTTTTATTCACCTACCTATCAACCATCATCTTCTACCTATCGACTAAACATTTTTCATTCTATCAACTACCATTCATCTTAATTAA[AAAATAAAATAAAATAAAAT]TCTGACCTGTTCTTGTCAACTACCATTTATTCTCTTGTAAGTCCTACTTTCAAAATTTGATTGATGATCTATCTTTCTTGATATTTAGACCTTCTTCTAT
AAAATAAAATAAAATAAAATAAAAT	AAAAT	12627	scaffold88071 74.3	25	CTAAACATTTAGTCATTGCAGATTTAAGATACCAAATGACCAACAATGTGAGGCATACCTTCTGGATGTCCTCAATTTCATCCTCTCTGCAAAAAAATAA[AAAATAAAATAAAATAAAATAAAAT]AAAGAAATATAAATAAAGGAACAAGCTTTAGGAATGCCTCATAAAATGTGGGTGGCATAAACACCAAGCAGGAAGCACGTTACATGCCCCAAAAGAACTT
AAAATAAAATAAAATAAAAT	AAAAT	44873	scaffold88933 78.4	20	ATTGTATTGATAATAGTCTTATACATAGTGATATACATAGTGATATAGGCATAGTGTTTAACACGCAAACGAAAGAAACATATCAATTATATTAAAATTA[AAAATAAAATAAAATAAAAT]ATTTGTTATTCAACATTCAATTATTTTCTCTTTCTTTTGGAATTAAAATTCTTATCTTCGTTCTGCTGACTTGGTCAAACTGCTTACCTTTTGCCCATTT
AAAATAAAATAAAATAAAAT	AAAAT	4310	scaffold89213 61.4	20	GCATGTGCATTTCACTCGTCAATGCATAGGTGCGTTTTATCCGTGCTAACCCTTGTAATAAAATTAAAATTTTCTAATTAATAAAACCTAAAAATTTTAA[AAAATAAAATAAAATAAAAT]GGGAAGAGAAATTGAAACGAGTAAAAGAATAAGAAAAAGGGAGAAGTTGAGGGAGAGTGGGAAAATGTTTAAATGAGAGAAGCGTAAGCTTATGAATATA
AAAATAAAATAAAATAAAAT	AAAAT	1074	scaffold89439 72.9	20	TCAACCAACATCTCACAGACAACACAACAGTGGTCCAACAGTAGATTTGTCAATTTACTCAACCAAACATCAAAAACCCAACTGATAAACAACAATCACA[AAAATAAAATAAAATAAAAT]CTACCAAATAAAACTAATAAAATTGTTCCGTGATGACGAAGATGGGTTTAAAGTTAGATATTTTTTTGTTAAAGTCACATGTTTTATGTTGTTTCAGTTT
AAAATAAAATAAAATAAAAT	AAAAT	74366	scaffold90209 73.2	20	TTTAGTTCTCTCACCGATTAAAGACCTATTTGAGGTGTTTTGGGAATTGCCACATTGTTTTCGATTAACAAGAAAACCGTTTTTTAAATATTGATTTTAA[AAAATAAAATAAAATAAAAT]TGAATCCAATTTATCCCAAAAATTATAAACTAATGTGAAAATCAAAAATAGGGTTTGAGAACTATATTACAATTTGAGAAGGTGTTAGATGCACAAATTA
AAAATAAAATAAAATAAAAT	AAAAT	1557	scaffold90669 68.3	20	CTGAGTGAGCTAGACAATGGGCTGAGTGAGTTGGGTAGGGCCAGGTCAATAGGTTCAGTTAGTTGTGGGCTAATGGGGAAAGTTAAAATCAAAAAAATAG[AAAATAAAATAAAATAAAAT]ACAATAAAATAAAATAAAAACATTTAATTAAATTCATATTATCTCTCAAAAAATAAAAAAATAAAAAAACAATGGGTCAAAATGGGGTGTCTACAACTTC
AAAATAAAATAAAATAAAAT	AAAAT	118811	scaffold94995 72.4	20	TTTCTCATTGATAATCCTACACTTCAACAAATAGTCATGATAAATCTTTAGCTGAAAATTAAATTTTGCATTATAAGAATGGATAGTTCTTCTAATTTTA[AAAATAAAATAAAATAAAAT]AAACCAAAGGATCAATTGGATTTAATGAATTTTTAATGACTGAATATTTAAAACTAAACAAATAATACTTTTCATATTAATTGAGATTGCTAAGGTCATG
AAAATAAAATAAAATAAAAT	AAAAT	7034	scaffold95129 59.5	20	AAGTTAGTTACTGCTGGGCCCCTAGATGGTCTCGATTTTGTTCATTACTTTTCCGACAATGTAGTCTGGTTTAATAGGAACGTTTTCCAAGTGAACTGAA[AAAATAAAATAAAATAAAAT]AAAAGACATACTTCTCTCTCTTTAACAATTAGTTTTTGTTTTGGATGAATATTTTAATTTTCTTTTCTTGAAAAAGGTAGTATCTAGACAACATAAAAAA
AAAATAAAATAAAATAAAATAAAAT	AAAAT	846	scaffold96009 63.0	25	TGAACCATTAATCAAATTCATTTTAAATTCTTCTCCTCCCACTTGCATTAAATAAAAGAGAAGAAAATAAGGAAAATAAGAAATTTAACTTTTAAAATAA[AAAATAAAATAAAATAAAATAAAAT]CAGTACCAACCGATGTTGCTTGCCAACCACGTTTGAATGTGTAATCTACGAGCTTAGAGCTTTCACAAAAGAATCACATTATCTCCACATTTTCACAACT
AAAATAAAATAAAATAAAAT	AAAAT	299	scaffold97157 73.7	20	GGGCCGAGGGAGCTGGCAGTGGGCTGAGTGAGTTGGGCAGGGCCAGGTCAATGGGTTCAGTTAGTTGTGGGCTAAGGGGGACAGTTAAAATTAAAAATAG[AAAATAAAATAAAATAAAAT]ATAATAAAATAAAAATATTTAATTAAATTCATATTATCTCTCTCAAAAATAAAATAAAAACAATGGGTCAAAATGGGGTGTCTACAACATCATATATAAA
AAAATAAAATAAAATAAAATAAAAT	AAAAT	22239	scaffold97241 81.7	25	ACCAATGCCTCCAGAACTCTTGCCTGCAACTTTTAGGGCATCTTGCACGAAAACCTTCAGCCGCCATAAGGTTAATTCACTCTGTGAAGTAAAAGAGTAA[AAAATAAAATAAAATAAAATAAAAT]TAAAAGGATAAATATGTGCAACCAACCATAGCATTACCCAAAAAAATAAAACATAAATAAAAACATGATTAAGGACTTAAATAAATTGGATGATATTAGG
AAAATAAAATAAAATAAAAT	AAAAT	23547	scaffold97833 69.0	20	TCTCACCCCATTAATATATTTACCATAATGCTATGACATCCATTCAGCAATACAACACTCATGAGACTCCATATATTAACATTATTTATGCGTTTTTTAA[AAAATAAAATAAAATAAAAT]TTGTGTACCATTGTGTTGGCCAACAGAACAGGGACTATAATGAAATTCAAACAAAACAAATGCACAATAAGAAACATAATGGTGCAAAAACTCTCTAAAA
AAAATAAAATAAAATAAAAT	AAAAT	756	scaffold99069 35.1	20	GGCTGAGGGAGCGAGGCAGTGGGCTGAGTGAGTTGGGTAGTGTCGGGTTAATGGGTTCGGTTAGTTGTGGGCTAAGGGGGAAAGTCAAAATAAAAAATAA[AAAATAAAATAAAATAAAAT]ACAATGAAATAAAATAAAAATATTTAATTAGATTCATATTATCTCTCTCAAAAATAAAATAAAAAAAGCAATGGGTCAAAAATGGAGTGTCTACAGTAAG
AAAATAAAATAAAATAAAAT	AAAAT	1853	scaffold100231 68.0	20	CACTATTCAACCAGCAACGTTGCCTTGCACGTTGCCAGCTACCCAAGTAAAAGAGAATGAAAATGAATGTTTTTCCCTCCATGTCAATTTTCACAAGGAA[AAAATAAAATAAAATAAAAT]TAGATTGTTTCGTGTTTGGATGGATAGAGAGAGAAGAGAATATTTATATATATATATATTAATTTTATAATTATGCTCTTATAATAAAGGTATAATAATA
AAAATAAAATAAAATAAAATAAAAT	AAAAT	4471	scaffold100319 78.1	25	TGTGCCAACATCTCCTAGACAACACAATACTGCTCCAACAATAGATTTGTCAACTTACTCAACCAAGCATCAAAAACCCAACTGATCAACAACTACCACA[AAAATAAAATAAAATAAAATAAAAT]CTACCAAATAAACCCAATAAAATTGTTCCCTGATGAGGAAGATGGGTTTAAAGTAAACAATTTTTTCTGTAAAATTCACATGTTTTATGTTGTTTCAGTT
AAAATAAAATAAAATAAAAT	AAAAT	3040	scaffold100877 69.0	20	TAAAAAATAAAAAGGAGAGGAAGAAGAAGCTAAATGTTCCACAGNGTGAATCAAGTCAAATAAGTGCATCAGGTTGATTGGGTATTTGTTAAAAAATAAA[AAAATAAAATAAAATAAAAT]AAAAAGGAGAGGAAGAAGAAGCTAAATGTTCCACAGGTAGCTGAAAATTTTACAAGAAGGAAAACAAACAACTCTTGAAATTCTTCAACTTCCATAATTC
AAAATAAAATAAAATAAAAT	AAAAT	7505	scaffold101081 74.2	20	ATAGACTTAGGGTCAACACCTGATCACATACCCAGCAAATACTTTATTACATTCAACAGACATATTCATGATGCAAAAGCTTCAACCTTTGTTAACTCAG[AAAATAAAATAAAATAAAAT]AAAACCCAAGAAATGAGATAATTACCAACTGGGACTTTGGGCTGACTAACAGCAATCTTGAACAAATCATTCAGCTCCTTCTCTTTGGCCTTCTCTTCCT
AAAATAAAATAAAATAAAAT	AAAAT	9010	scaffold102279 69.3	20	AATCGTTTTTTGTCTTTTGCACTGTAAAATTCATTTTTTGGCTCTCAATATGTCGTGCAACCTGTATCTTTTACTTTCAATTTGTTTATGATACTCCATA[AAAATAAAATAAAATAAAAT]AAGAATAATGAAGCCTTGACAATTATCTTAATTTCCCTAAGAATTTCAGAACTTTTAAGAATTCTAATTCATAATTTTTACCAAAGTGACTTTCTATAAT
AAAATAAAATAAAATAAAATAAAAT	AAAAT	71762	scaffold102565 79.6	25	CCTTCATCTTTGATTAATCATCTAATTCATAAAATATGAATTGCAATCCCTTTCTTTGTAGATATATTATTCTCACAATGTGTTTAGGATTTTATGAGAA[AAAATAAAATAAAATAAAATAAAAT]ATTAACAAAGAAAGAAAAGAATAAAAATTATAAATTTCTTCTCGGTTTGGACTCCAACTTTTATTTAGTCAAACATACCCTCTTTAAATCACTTTAAACA
AAAATAAAATAAAATAAAAT	AAAAT	229	scaffold105095 65.3	20	AAATTAATATAAATTATTTTCTATTAAATCTTATTCGATTAATGTTATATTTTGGTAATATAATTATGGTGCCAAAAATAAATTTTTAATATACATTAAA[AAAATAAAATAAAATAAAAT]AAAAAATTAGCGACTAAATTAATTGGTCGGTAAAGATAATTTATTTTGTTCCTAAAGAGTTTTAATGACAAAATTAGTTAGTAGCTAAAGGGTTTTTTAA
AAAATAAAATAAAATAAAATAAAAT	AAAAT	654	scaffold105709 39.1	25	CTTTTTTTGGATCCATTTTTTTTTATTAAAATTATTTACTCAAAAATTCATATTTAACTGATAATATTTTTTTAAAGTCAATTTTACACTTTCTATTTTA[AAAATAAAATAAAATAAAATAAAAT]ATCATATCTGCAAAAAAGGAGACCACCGCAAGTGGTCTCCCTCCTCTGCATGATGGTCTCCATAAATCACTTCTTAAATTTCCTCCATTTTTCCTCATTC
AAAATAAAATAAAATAAAAT	AAAAT	217	scaffold106255 67.1	20	AGTTGAGTGAGCTAGGCAATGGGCTGAGTGAGTTGGGTAGGGCCAGGTCAATGGGTTCAGTCAGTTGTGGGCTAAGAGAGAAAGTTAAAATAAAAAATAG[AAAATAAAATAAAATAAAAT]ATAATCAGATAAAATAAAACATTTAATTAAACTCATATTATCTCTCTCAAAAAATAAAATAAAAACAATTGGTCAAAATGGGGTGTCTACACATACAAGA
AAAATAAAATAAAATAAAATAAAAT	AAAAT	787	scaffold106489 73.0	25	GAACTTTGAGAGATAACCAACTATAATGTAAAAGATTACTGGTGGTAGCAGAAGTATTTTTCTTTAACTGATTTCCAATGAGATGAGAAGAGTGTTCATA[AAAATAAAATAAAATAAAATAAAAT]AAGAGACAAGAAGATTGAAAGGAATCCATTGGTGACAATAATTTTCTAAAGGGACACCCGGGAAGGTAGAGAAAAAATTGGTATGACAAAGTATGTTTGT
AAAATAAAATAAAATAAAAT	AAAAT	342	scaffold107351 33.7	20	TTTGGCCAGGTTGGCGGAATGGACTAAGTGAGCTGGGTAGGGCCAAGTTAACGGGTTGTAGCTCATTGTGGGCTAAGGGGGAAAGTTAAAATCAAAATAA[AAAATAAAATAAAATAAAAT]AAAACACAATAAAACAAAATAAAAACATTTAATTAAATTCATGTTATCTCTCTCAAAAAAATAAAATAAAAAAAAGTAATGGGTCAAAAATGGGGTGTCT
AAAATAAAATAAAATAAAAT	AAAAT	1472	scaffold107373 41.5	20	CTGGGCCAGGCTGGGGGAATGGGCTGAGTGAGCTAGGCAGTGTCGGGTTAATGGATTCGGTTAGTTGTGGGCTAAGGGGGAAAGTCAAAATCAAAAATAG[AAAATAAAATAAAATAAAAT]ACAATGAAATAAAATAAAAACATTTAATTAGATTCATATTATCTCTCTCAAAAATAAAATAAAAAGTAATGGGTCAAAAATGGGATGTCTACAATGATGT
AAAATAAAATAAAATAAAAT	AAAAT	10668	scaffold107777 73.4	20	AAATCTTTTACTTCCGCTAGTTACAGCTGACACAATAGCCTGCCCTAGATGTAGAAAGAAATTAATGAGTTCATCAAAAGGTGTGTATTGCTTTGAGATA[AAAATAAAATAAAATAAAAT]GAAAAAATCAATGTCTTCTTGAATTATGTGATTATTTTACTTATCATAAATAAACCATGTTCTGCTTTATTTTTTGGGGCATTTTCTGGGTTGATATTTC
AAAATAAAATAAAATAAAAT	AAAAT	3604	scaffold108647 66.3	20	TGATCAGTACGTAACAACTAACAAAGTGATGCGGATCATCATCATATACTAATTAGTATCACTTTTATATTGAATTCTACAATTCAAGAATATCACCATA[AAAATAAAATAAAATAAAAT]ACAATGTGACGACGTTACAATTATTGTATACATGATGCCAAAGTAGGGGAGANNNNNNNNNNNNNNNNNNNNNNNNNNCTGAATTCTACAATTCAAGAGT
AAAATAAAATAAAATAAAATAAAAT	AAAAT	7578	scaffold112133 74.9	25	AAAATAAAATAAAATAAAAACAAAAACAAAAACAAANNNNNNNNNNNNNNNNNNNNNNNNNNNNNNNNNNNNNNNNNNNNNNNNNNNNNNNNNNNNNNAA[AAAATAAAATAAAATAAAATAAAAT]AAAAACAAAAACAAAAACAAAAACAAATTTCAAAACCAAGAGGAAATTTTAGGGGTATGAACCCATGAGGTTAATAAAGTGCAATGGTCTTGGCTCTGGT
AAAATAAAATAAAATAAAAT	AAAAT	2538	scaffold112453 71.3	20	TGTGCAGTGGGCTGTGCAATGGGCTGTGCTGTGGCTGTGCTGTGGGCTAGTAATGCCAGAGAGGGAAAAACTAAAATCAATAACAAAAAATAAAAACATA[AAAATAAAATAAAATAAAAT]AAAAAATGTTTGATTAAATTCTAGTTATCTCTCTCGAAAAATAAAAAAACAATAGGTCAAAATGGGGTGTCTACAGCAGTAAAAATAATGAGACATCGAT
AAAATAAAATAAAATAAAAT	AAAAT	451	scaffold113207 42.0	20	GCTCAGCCAGGCTGGACAGTAGGCTGAGTGAGTTGGGCAAGGTCAGGTCAATGGGTTCAGTTAGTTGTGGGCTAAGGGGGACAGTTAAAATTAAAAATAG[AAAATAAAATAAAATAAAAT]ATAATAAAATAAAAATATTTAATTAAATTCATATTATCTCTCTCAAAAAATAAAATAAAAACAATGGGTCAAAATGGGGTGTCTACACTACCTAATCAAT
AAAATAAAATAAAATAAAATAAAATAAAAT	AAAAT	7014	scaffold114029 74.8	30	TATTTTTTTCCCTTACTTTACTTGTAACCAAACATGAAAAAAATAAAATAAAATAAAATTATTTACAGTTCTTTTGTTCCNCTTGTAAACAAACATGAAA[AAAATAAAATAAAATAAAATAAAATAAAAT]TATTTACAGTTCTTTTGTTCCTTTCCCTCGTAGTTTTCGAGAACCAAACACAGCCTTAATCTCATATGGGGAAATATAGCCTCATTTGCTCAATCTCTTC
AAAATAAAATAAAATAAAAT	AAAAT	34544	scaffold114661 73.8	20	ATGAGACTAAGGTATAGAAAAGAAACCCACCATCTCTTTTGGTCCAGTGGTATTCCAGTCTTCTTATAGGGTGAGCTAAGGTTCATGGGAACATTATCAA[AAAATAAAATAAAATAAAAT]AATGCTTGTGTTTGTTTCTGTTGTAATTAGGTTTGTACAGCTACTATATGCCAAAAAAATATTTGTCTAGAAATTATAGTAAATTGTATCTTCCACAAGT
AAAATAAAATAAAATAAAATAAAATAAAAT	AAAAT	27189	scaffold115955 71.4	30	TTTTAGTACATAACATGAAAAAAAAAAAAAGGAAGAGGCAATTCATGTATTCTTAGACTATGAATATTCCAAAACTCAAAATCCAGTATATAGAACTCTA[AAAATAAAATAAAATAAAATAAAATAAAAT]TATAGTAACTAAAATGACCTAATTAATTATAAATTTTTGTCACAAACCTTCATACAAATCGATTATAAACACTACAAAATTACAAGAAAACACTTGCAAT
AAAATAAAATAAAATAAAATAAAAT	AAAAT	1083	scaffold117709 53.7	25	AATTTGATTAATTTAGTTATTAATATTAATTTATTTTATAATTTAAAAATTTCATAATAAAATTTTATTTTTATTATTTCTAACAAAATTAAATAATCTC[AAAATAAAATAAAATAAAATAAAAT]ATTTAATTTTTACACATAATCTTAATTCTTGTTCATAAATAAAATAATAATAATTTTATTTAACGATGTAAAAATTCTAAATGTGAAATTTCAACAATGT
AAAATAAAATAAAATAAAATAAAAT	AAAAT	7591	scaffold119055 67.6	25	TTTTGGTCAAGGTTTTTATTTAGTTTTTAATTTTTTTTTCCAATCCCCTTCAATAGTAGCTAGAATATTATTAAAAAACTTGAATGGGTCCCATGATAAA[AAAATAAAATAAAATAAAATAAAAT]TTAATATTTATGTTGTAGTAATACATTCACTATTATGGTTTTAGTATCGATATACCTAAGATCTGCAATTAAAATTGACATCATAACAATAAAGGTATGA
AAAATAAAATAAAATAAAAT	AAAAT	1337	scaffold119247 72.8	20	CTGGTGAGGCCAAGTCAGTGGGCTGGGGCAGGCAAGACAGTGGGCTGGGCTGTGTAGTGAGGAGGGATGTGGGCTGGGGCAGGCAAAAAAGGGAAAAACA[AAAATAAAATAAAATAAAAT]AAAAAATAAAAAAATCATAAAAAATATATTTGATTAAGTTCTAAGTTATCTTTCTCGAAAAATGCACAAAAAATAAGGGGTCAGAATGGGGTGTCTACAA
AAAATAAAATAAAATAAAAT	AAAAT	1260	scaffold122347 76.8	20	CGAATGAAAACTAACCAATTATACTCAACTACATGCTAATAGATGCACAAATTTAAACAGAATTTAATTATACGTGTCGCATGATTAAATGGCTACTTCA[AAAATAAAATAAAATAAAAT]ACAAGTAGAACGAAAAAAAATAAAATAAAACTCAATGAGACGACATAAGATTTATAAAAGAGAAGCGTGAAATTAATAATAATAAAAATAAAAATAAATA
AAAATAAAATAAAATAAAAT	AAAAT	3482	scaffold122797 69.5	20	ATACATAAGAGTTTAAACAAAAGCTTTCCAAATTGGCTTCCAGGCAAAACCACAACCTCAATCCTTTTTTCGAGCATTTTGTCTCGTGTGCTCTCTTTAA[AAAATAAAATAAAATAAAAT]AGTGAACAATCACGTACTCAATAAGGTAAAACAGTTAACCTATAATAAAATGATAATCATGTGTCCGTGTATGCATAGAATAATAACTCGGGTTATGCAT
AAAATAAAATAAAATAAAAT	AAAAT	2832	scaffold123227 75.9	20	CACTATAACCCAAATCAGGTAAAATTTCACACCAACAATTAAAATAAAATATCATGAAATTAAATCATGAATTAAGGGTTTCCAAGCAAGGTGAAACATA[AAAATAAAATAAAATAAAAT]GTCACCATTTAATGAAAAATTTAAAAACCAAACTTGGAGGGATGTCACACATCAACCCCGTCAACCTCTTCATCCTACTATTTTGTCATGGCCATTTGAG
AAAATAAAATAAAATAAAAT	AAAAT	15435	scaffold123299 74.7	20	CACTAAATAACGCTTTAACATCAAATATATAATGGCCAATACCTATTGGTCTAGTGGGATTGCTAGCATCCCCCAATGGAGGCTGACTATGGGAGCATTA[AAAATAAAATAAAATAAAAT]AAAAATAAAAATAATAAAAATAATAAATAAATAAATAAATAACTAAAACAAAACATATGGTTCAAAGCAACAATTTATTAATAATTATTTAAAAATTAGG
AAAATAAAATAAAATAAAATAAAAT	AAAAT	307	scaffold124001 24.7	25	NNNNNNNNNNNNNNNNNNNGTCATATATATAAAAATATAAAATTTTAAATTAAATTGCACATGTCAAGTTATATTTAAAAAAAATTATGTACAAATTTTG[AAAATAAAATAAAATAAAATAAAAT]AAAACATAACTTAATTAAGCACAAAATAGAATATTTTTAAATTATTTTTTTAATTTACATATCCCATGTATCTCATCTATTTATTATCTAAATATTTTCA
AAAATAAAATAAAATAAAATAAAAT	AAAAT	3737	scaffold124131 75.2	25	TGACACATATGCTATTTTAACGTGTAGTATCATAGTATGAAACGGCTGGTTGACGAAGAGAAAAGGTTGAACAATCAAAATATAAAATTGTAGGATTAGG[AAAATAAAATAAAATAAAATAAAAT]TTATTGACCGTACCTGTCTCGTCTCATTTAATAATTATATATATACGTATGACAAATGGTTCTCAATACATGGTATCTTGCAACAGAGAGAGAGAGAGAG
AAAATAAAATAAAATAAAAT	AAAAT	21350	scaffold124131 75.2	20	GACTAAAGGATAATCAAATAAATTCACTGAAGAGCATACATCTTTCTCAAAAATCCGAGGAGCACCATATAACTAACAATCAGAAGGAATACCAAATTAA[AAAATAAAATAAAATAAAAT]TTTCCCTTATCATCTTGTATGCGCAAGAAAAAAAGTTAAAAAATCATTTGATTACATAGATGGCATGGTTTTTAATGTTAAATACAAGCATAAACGAAAC
AAAATAAAATAAAATAAAATAAAAT	AAAAT	4693	scaffold126297 70.4	25	TTTAAACTTAATTATTGAATTAAGGTTCGTTTGAACTTATTTTCCAAAACCAATCACGTTTTTATATTTTATTTATATTTATTTTTACAAATAAAACTAC[AAAATAAAATAAAATAAAATAAAAT]TTGAAAACATGATTGCCAACCACGTTTTCATATATATATATATATATATATATATNNNNNNNNNNNNNNNNNNNNNNNNNNNNNNNNNNNNNNNNNNNNN
AAAATAAAATAAAATAAAAT	AAAAT	376	scaffold127533 47.1	20	AAAGTAATATTTTTTAATTTTTATAAATNNNNNNNNNNNNNNNNNNNNNNNNNNNNNNNNNNNNNNNNNNNNNNNNNNNNNNNNNNNNNNNNNNNNAATA[AAAATAAAATAAAATAAAAT]AAAAATAAAATTAAGGGTAAAAGTAATATTTTTTAATTTTTATAAATATGTTCATTTTTTAATTTTATTTTTATAGTACTTAACTTATAACATTATTTTT
AAAATAAAATAAAATAAAAT	AAAAT	713	scaffold128381 75.0	20	ATCACGTGCTAATAGATGTACAAAATTAAACATAATTTGATTATAAGTGTTGCATTATTAAATGACTACTTCCAAAAATAAAATGAAATAAAGTAAAACA[AAAATAAAATAAAATAAAAT]AAGGTAAAACAAAAGAAATAAAGAAATAACATATATATAAAAAGGGTGAAATAAATAATAATATAAAAAATGTGTTTGTTTGGGGCTGAACTTGGTTTCA
AAAATAAAATAAAATAAAAT	AAAAT	981	scaffold128405 58.3	20	AAAGGAAAATATGTACACATTAATTTCATACCTTATTAATATTTTACCCTTCCCCCATAATATTCACTCTTATTGTACTAATGTCACCAAGATAACATTA[AAAATAAAATAAAATAAAAT]CATTGGATCCATTTAAGAATGTTGGAAAACATATTTTTATTTAATATTTTTTAAATAAAAATATGTTTAAGTATATATGACTGCAAAAATATTTGTCTTT
AAAATAAAATAAAATAAAAT	AAAAT	215	scaffold128665 51.8	20	ACGCTATGGAGCAGATGGGAGTCCTGGTTGATCAGTTGTTCGTCTCTAATTCTATGGCAATTATCAATTACTCAAGGTCATGCTTAGCTGAAAAAAGTAA[AAAATAAAATAAAATAAAAT]TGAATCATGGCTGTTTTCAGGGAAATCACTAACAAATAATAAGTGAAAAATAACTTGAAAAATGCCACTAATGGTTTTGCCAAAAAGGAAAAAGAAAACA
AAAATAAAATAAAATAAAAT	AAAAT	6546	scaffold129369 79.2	20	AGAACGAGCATAACTGCTAAGGCTTTGCATTTCGTTTCTTGGCCAGAATGGCACGTCTCGCATCGCGGCTTTCCAACTTTCCGTTTTTAGTTAACAACAA[AAAATAAAATAAAATAAAAT]ATAAAATAAAACTATTGGGTAGACTTAACTGCTTCTCTAATCTTTCAACTTTCAATTTTAACGAAAAAGTTACTAATGTTACGTTAATTTTATAATATCC
AAAATAAAATAAAATAAAAT	AAAAT	8946	scaffold131143 78.1	20	CATTGGGTTGTATGGAAATTCCTACACCCATAATAAAAGGGTGTATATACCAAATTATCGTGTCAATAACATTCATTTGATTAAATATCATAAAATGATC[AAAATAAAATAAAATAAAAT]TCAACCGAGTACATAAGAACTACTACAATGCATGTATATGGCCTCAAGTGGACTTGTTCATTTGATTAACTGAACTTGATTAAAAATTACAAATAAGAAA
AAAATAAAATAAAATAAAAT	AAAAT	9701	scaffold131143 78.1	20	AAAGAAAATAAAGATGAAAATTAAATTAAGTAACAATTACCAGTATCTACCAAATTATCGTGTCAATAACATTCATTTGATTAATTCTAATAAAATGATC[AAAATAAAATAAAATAAAAT]TCAATCGAGTACATACGAACTACTACATTGTACCATAAATGCAATGGTGAATCATGTGTATATTACACACTGCCTCGCAAAAAAAAAAACTAGAGTACTT
AAAATAAAATAAAATAAAAT	AAAAT	1391	scaffold132731 73.7	20	TAAAGACTAATCAATTACACTCAATCATGTGCTAATATATATACAAAATTAAACGAAATTTGATTATAAGTGTTGCATGATTAAATGACTACTTCTAAGA[AAAATAAAATAAAATAAAAT]ATAAATAAAACAAAACAAAGTAAAATAAAACACAATGAGATGACATGAAAGGGATAAAAATAAAATTTATAAAAGAGAAGAGTGAAATAAAATGAAAATA
AAAATAAAATAAAATAAAAT	AAAAT	638	scaffold133473 73.2	20	TTTTATTGATATTCCCGAATGACAACTAACTAATTATACTCAACCTCGTGCTACTAAACGGAATTTGGTTATACATGTCGCATGAGTAATGGCTACTTCA[AAAATAAAATAAAATAAAAT]CCAAGTAAAACGAAATAATTTTTGAAACTGGGTTTGTGTAGTAGAATTAATAATAAAAATGAAAATAAATAACATAGAGACATATATATATATATACAAA
AAAATAAAATAAAATAAAATAAAATAAAAT	AAAAT	21935	scaffold134215 75.0	30	TGTGAGATATTTCTTTTAATATAAAAATCACTGAAAATGAATGTTTGTAGCCTATTATATGGGCACTGGAAGTCACGGCCACGAAAGAGGAAAAACTTTA[AAAATAAAATAAAATAAAATAAAATAAAAT]ACCCATCATGTTGTGTTTTGCAACGGGGAGGAAGAAGACATGAGGGGGTTGGGCCAGCGCTCGCCTAAGTGGTGCGTGTGGCCCACCCCGAGCCCCGATT
AAAATAAAATAAAATAAAATAAAAT	AAAAT	5505	scaffold134571 65.7	25	CTGATACAACTAAGATCAACCGCATTCATCACATGAGGTTTGCTAAATAATTATAAACTTTTCAGGGGCAAGCAGTCATATACACAGAGGTGTTCTGTAA[AAAATAAAATAAAATAAAATAAAAT]AAAAAGGGCATATAGATGTGACGGGGGAATCCGACATGTTTGCCAAGCATCGTGTGGGTTGGTTGAGCGCATTAATGCTTTCTGCTCGACTACTTTTTCT
AAAATAAAATAAAATAAAAT	AAAAT	834	scaffold135665 77.1	20	TAAAGACTAACCAATTACATTCAATCATATGCTAATAGATGCCCAAAATTAAATGAAATTTGATTATAAGTGTTGCATGATTAAATGGCTACTTCTAAGA[AAAATAAAATAAAATAAAAT]ATAAATAAAACAAAGAAAAAATAAAATAAACACAGTGTGATGAAATAAAAGGGATAAAAATATATATATAAAAGAGAAGAGTGAAATAAATAATAATAAA
AAAATAAAATAAAATAAAAT	AAAAT	5474	scaffold136691 70.6	20	TATTACCCTTGTAGATTCTTTATATTATCATGCTACCCATCTGAGGTTCTGTAAAGTCCTTCTGGAAAAGAATGATTCTTGGTAATTGGTATTTTATCAA[AAAATAAAATAAAATAAAAT]AAAAATTGTCATTGGTAAAGTTTGACATCATATTCAACACCACCCGTCCTGAACCCTGTTTATGGACGAACACCAAAGCTTTGGGGCCCACTTCAATTTG
AAAATAAAATAAAATAAAAT	AAAAT	166	scaffold137601 88.0	20	GGACTGAGGGAGCTGGCAGTGGGCTGAGTGAGTTGGGCAGGGCCGTGTCAATGGGTTCAGTTAGTTGTGGGCTAAGGGGGACAGTTAAAATTAAAAATAG[AAAATAAAATAAAATAAAAT]ATAATAAAATAAAAATATTTAATTAAATTCATATTATCTCTCTAAAAAAAATAAAATAAAAACAATGGGTCAAAAATAGGGTGTCTACACCCGGAAGGTT
AAAATAAAATAAAATAAAAT	AAAAT	12542	scaffold137769 66.3	20	AATTCTAATGCAGAATTCTTTTTTTTTTTTTTTTTTACTTTCATATAATGTAAAATATAAAATAAAGTATTTTTTACATAAAAAGAAATAGAAGGAACAG[AAAATAAAATAAAATAAAAT]ATTTTTCTTTCCATGTTGTTTGGTCTTTGGATAGATATATTTTAAAGGAAAAAAAAAGAAGAGAAAATATTTAAACTAATTTTTGAAGTTAACTCTTTTT
AAAATAAAATAAAATAAAAT	AAAAT	2976	scaffold138035 74.6	20	CACTTCTAACAATATATTAGACTTTCATGATTTCATGAAACATCTCTTCTTATGAAAAGTATAAAAATATTTTAGTCTCGTATTCCAATTTGAAGTAAGG[AAAATAAAATAAAATAAAAT]CTCCTCCCATAGATCAATTTTCAAGAATAAAAAATTATTATTTAATATCAACTTCAAGAATATCTTAACTACCAGATTCCTCGCTTAGTGTAATACCCCT
AAAATAAAATAAAATAAAAT	AAAAT	698	scaffold138655 75.8	20	ACACAACAAAACCATGAACAAGATTTTACATATAATAAACTCATATTATAAAAACTTATCATGAGGGTTGGAATAAATCTCAAACTTTTACATGAATTCA[AAAATAAAATAAAATAAAAT]AAAACCTTGAGATGAAAAAAAAAAATACCAAACCAAGCAAAACCATGAACAAGATTTTACGTAAAACAAACTTGTATCATAGTTTTATTTGTCTTAAAAA
AAAATAAAATAAAATAAAAT	AAAAT	2523	scaffold139099 69.5	20	GGTTTTGTTTCTTATTGGGAATTTTAAGCAAGGTGTTGGGTCTTTGATGTTCAATGTTTACTTGTTTCTGCGTAATTTTGTCATCTGGGTTTCTATTTAA[AAAATAAAATAAAATAAAAT]CAGTGTTTTTTTTTTCCAGGTAATTATATCATCTAAGCTTCTCTGAGTCAAGTCTCTGGGTCGTCGTTTTTCTATATTATTCTTTTCTTTTCATTGGTCA
AAAATAAAATAAAATAAAATAAAAT	AAAAT	165	scaffold140117 44.4	25	ATAAATACTAACAAATTACACTCAATCACATGCTAATAGATGTACAAAAATTAAACGAACTTTGATTATAAGTGTTGCATGATTAAATGACTACTTCTAA[AAAATAAAATAAAATAAAATAAAAT]AAAACAAAATAAGGTAAAACAAAAGAAATAAAGAAATAAAATATATATAAAAAAGGTGAAATAAATAATAATATAAAAAAGGTACTGGTTTGGGGTTGGG
AAAATAAAATAAAATAAAAT	AAAAT	2711	scaffold140379 77.1	20	AAAATTAATAGAAATTATTTTTTATTAAATTTTATTTGATTAATGTTATATTTTGGTAATATAAGTATGGTGCCAAAATAATTTTTTAATATACATTAAA[AAAATAAAATAAAATAAAAT]AAAAAAATAAAAAATAAAATAAAAATTTAGCGACTAAATTAATTAGTCGTTAAAGATAATTGATTTTGTTTTTAAAGAGTTTTAGTGACTAAATTAATTA
AAAATAAAATAAAATAAAATAAAATAAAAT	AAAAT	8557	scaffold142057 78.4	30	CAATTACACTCAATCACGTTCTAATAGATGTACGAAAATTAAAACAAAATTTAATTATAAGTGCTATATGATTAAATGACTTTTTCTACGTAAAAAGATA[AAAATAAAATAAAATAAAATAAAATAAAAT]AAATAAAAATAAAATATAAAAAAGGTGAAATAAATAGCAATATGTATAAAAATGAAAACAAGTAAAATGAGAATAAAAATGTAAGAGAGGTTTGAGCTTA
AAAATAAAATAAAATAAAAT	AAAAT	192	scaffold142595 73.6	20	ATTGTATGCAACCGTAAAAAGAAGTGTTTAGTATAGATATAGCTGTCAAAAGGAAGTTTAAAGGTTAAGGAAAAAGTAAGAGGATATGAAGGGAGTAAGA[AAAATAAAATAAAATAAAAT]AAAAGAGGATGACGTTTAAATGGCAAGAAAAACGTGAGAAGCTAGTGTTTTTTGTTTTTTTAAGTGAAAAAAAAAAACCACATGAAGAATAGTGTTTTCT
AAAATAAAATAAAATAAAATAAAAT	AAAAT	1031	scaffold142713 33.3	25	TTGGGCTAGGCTGGGGGAATGGGCTGAGTGAGCTGGGTAGGGTCAGGTCAATGGGTTCAGTTTGTTGTGGGCTAAGGGGGAAAGTTAAAATCAAAAATAG[AAAATAAAATAAAATAAAATAAAAT]ACAATAAAATAAAATAAAAACATTTAATTAAATTCATATTATCTCTCTCAAAAAATAAAATAAAAAACAATGGGTCAAAATGGGGTGTCTACAAATAGAT
AAAATAAAATAAAATAAAAT	AAAAT	16597	scaffold146001 66.5	20	CTATGAATTTGTAATTAAGTTCAAAATCATTTTTATTTTTTTGGGTAAAAAAGTGATAAAATTGCAACGGTCAAATCAAGCCCCCAAAATTTCTATCAAA[AAAATAAAATAAAATAAAAT]AAAAAAGCCGCCAAAATTGGGGTACATGTATAGCTTGGTTGAGGTTAGATCAACTTAATCACCACATTCAGCTTCAAAAGGCCACAGTTTATGAAACCTA
AAAATAAAATAAAATAAAAT	AAAAT	183	scaffold147501 68.3	20	GAAAACTAACCAACTACACTCAACCACGTGCCTATAGATGCGCAAAATTAAACAAATTTTGATTATAAGTGTTGCATGATTAAATGACTACTTCTAAGGA[AAAATAAAATAAAATAAAAT]ATAAACAAAATAAAATATAAATAAAAAGAAATAAAATAAAATAAAACACAATGAGCCGACATAAAATTTATAAAAGAGAAGAGTGAGATAAATAACAATA
AAAATAAAATAAAATAAAAT	AAAAT	52026	scaffold148915 77.6	20	ACCCATGTACATAACTATACTATCTTATTTTCTTTACCAATGTAGTTCCTTTTGAGTGAATGAGCGGCCTCCAAATCTCAATCCTAATTTTTCTATTTTA[AAAATAAAATAAAATAAAAT]ATTATGTGGCATTTAATGGTGTGTTTGACCAAATAAATAAATAAATAAATATCCTACTTATCCTCGAACACATTTGATAAGAGTCCTATTCATACTAATC
AAAATAAAATAAAATAAAATAAAAT	AAAAT	9190	scaffold149575 72.1	25	GTCCCAATAAAATTGACACCTATCAATCTATCAATGTCATCCTTTTCTTATATCAAAATAACAAAACAGGTTGGCAAAATCCCAACAATTTATCGACTCA[AAAATAAAATAAAATAAAATAAAAT]TATTTCATAATTAAAATTTTAAAATTTTAAAAAATCCATCAGCTCTAAATACAAAAAAAGGGTTTTAACAACCATTATAATTTTACAAATAATCTAACAA
AAAATAAAATAAAATAAAAT	AAAAT	1186	scaffold149947 55.8	20	TTTCTTAGCCTAAAAAAAAAAAAAATGTTAAGAAAGGTTGATTCTTTCATTTTTGCCTGGATCTACTGAACCTACAGGGTAACTGACCCACACATTTTAA[AAAATAAAATAAAATAAAAT]AAAACCCATTAATGCCAATGAAACTATAACAACATTTCGTCTCAGTTTCGATTTAGAAATCTCAAACCTATTTTTTATTTTTTTATTATTAGGAAACGGG
AAAATAAAATAAAATAAAAT	AAAAT	1259	scaffold150005 64.1	20	TCATGCAACACTAATTGAAGGTTAAAGAATTAACTTTTTACCTAATGGTGAAAGCTTCACCTCCTCCTTTCTTTCTTTGCTCATGAAATCCCAAAAACAA[AAAATAAAATAAAATAAAAT]CAGCCCATAAAAGAAATAAAAAATTAGAATTTTAGCCAAAATCAGTAATCTTATATCGCAGCAATAAAGAATCAAATTCAACACCATAGCAAACAAACCA
AAAATAAAATAAAATAAAAT	AAAAT	419	scaffold150143 65.0	20	CGAATGAAAACTAACCAATTATACTCAACTACGTACTAATAGATGCACGAATTTAAACGGACTTTGATTATATATGTCGCATGATTAAATGACTACTTCA[AAAATAAAATAAAATAAAAT]CCAAGTAAAACGAAACAAAGTAAAATAAAACTCAATGAGACGATATAAAATTTATGAAAGAGAAGCGTGAAATTAATAATAAAAAATAAAAATAAATAAA
AAAATAAAATAAAATAAAAT	AAAAT	675	scaffold151673 83.8	20	AGGTAAGTTAAATGGTCTTGGATCCAAGTCCAAGTCCAAGTAGAATTCCCTTCTAGTCTTACAAGGTCCAAAATCAAAATAAGTAAACTTTAATACCACC[AAAATAAAATAAAATAAAAT]TAAATAACATGACATTAATTCATGCATTAAAATAACCAAGCAAGGGGGAAAAAACTGAAACAAATTAAGAATGTCATAAAAAATGTATAACAACTACGAA
AAAATAAAATAAAATAAAATAAAAT	AAAAT	28501	scaffold152839 75.7	25	TAATAATAATAATTATCTTAATTAAAAGTCAAGAGGATAAATGTTACACTTTAAGTTCAAGGAGTATAAGTGCAATTAATTCATTTTTATTTTCTAAACA[AAAATAAAATAAAATAAAATAAAAT]TTGTTAATTAAAAATAAATAAAAGCAAAAGTACACTTTTGGTTTTTAAAATTTAGAGACATTTTCAATTGGGTACTTATACTTTAACGTGTTTCAATAAA
AAAATAAAATAAAATAAAAT	AAAAT	713	scaffold153051 76.5	20	GGGCTGAGGGAGCTGGCAGTGGGCTGAGTGAGTTGGGCAGGGCCAGGTCAATGGGTTCAGTTAGTTGTGGGCTAAGGGAGACAGTTAAAATTAAAAATAG[AAAATAAAATAAAATAAAAT]ATAATAAAATAAAAATATTTAATTAAATTCATATTATCTCTCTCAAAAAATAAAATAAAAACAATGGGTCAAAATGGGGTGTCTACAATTCCATTATGTA
AAAATAAAATAAAATAAAAT	AAAAT	368	scaffold153071 43.7	20	CCTTGATCTCCAAGTTTTTTCTCTCTAACTATCATCTAAACTTTCTTGTGAATTTGACACTTAATAAAAAATAAGATCTAAATATTTTAATTAATTAATA[AAAATAAAATAAAATAAAAT]ATTAAAGAGATTATAAATTAATTAATAAAAAAAATAGTCTAAATTATGATGTCAATAGAATGAACATATCATTATCCAAATTAAAAGTTCAAGAAATTAT
AAAATAAAATAAAATAAAATAAAAT	AAAAT	238	scaffold153149 82.3	25	CACTCCTGAATGATAACTAACCAATTATACTCAACCCCGTGCTACTAAACGGAATTTGATTATGTGTGTTGCATGATTAAATGGCTATTTCTAAAACAAA[AAAATAAAATAAAATAAAATAAAAT]AAAAATAAAGTAAAACAAAATGAGGTAAAAAAAGAAATAAAGACATAAGATATATATAAAAAGGGTGAAATAAATAATAATATAAAAAAGGTGTTGGTTT
AAAATAAAATAAAATAAAAT	AAAAT	1369	scaffold153405 65.7	20	CCATGAACCAATTTGTATGTGTTTATAGACACAAATTATAGTGTATTGACAAAATAAGTTATCCACTCATTCTCAAATTCATTTTGTAGTCTTCTACGTA[AAAATAAAATAAAATAAAAT]GATTTTCAATGTTTATAATATGTTTGTGAGGACCTATATATATCTAGTTGTTTTTTCATAATTATTTTTAAAAAAATTAATAATCTATAATTAAAATCAA
AAAATAAAATAAAATAAAAT	AAAAT	5493	scaffold153405 65.7	20	CCATGAACCAATTTGCATGTGTTTATAGACACAAATTATAGTGTATTGACAACATAAAATATCCACTCATTCTCAAATTCATTTTGTAGTCTTCTACTTA[AAAATAAAATAAAATAAAAT]GATTTTCAATGGTTATAATATATTTGTGAGGACCTATATATATCTTGTTGTTTTTTCATAATTATTTTTAAAAAATTAATAATCTATAATTAAAGTCAAC
AAAATAAAATAAAATAAAAT	AAAAT	6947	scaffold153517 74.6	20	TTTGGCTCTTTTGCTCCCTCCTCGCTGCCCCATTCTGTTCAGAGGGCAGTGAGCTTTGCTGTTTCTGTTTTTGTTTGTTAAATGAAGTAACTTTTTTATC[AAAATAAAATAAAATAAAAT]CCAATGATTAGTCTAGGTGAAGTTTATAATGTGACTCTCATATGGACATTTGATGCGAAAAAAAAAATCAATAAATTGCTTATTTCTAAACTCTAAGATA
AAAATAAAATAAAATAAAAT	AAAAT	3227	scaffold153667 74.4	20	AGAAAACTCTGGCCANNNNNNNNNNNNNNNNNNNNNNNNNNNNNNNNNNNNNNNNNNNNNNNNNNNNNNNNNNNNNNNNNNNNNNNNNNNNNNNNNNNNA[AAAATAAAATAAAATAAAAT]TTGTTAATGATATCTCATGTAACACTATTATTAACGTTACTTGAATTATTACTTATTATTATTATTGGTGTAATGACATTTAAGTGTTAAATATATTGTG
AAAATAAAATAAAATAAAAT	AAAAT	2029	scaffold154305 43.6	20	TACATCATGTGCCCATAAATATTAGCTTACCCTTAAATTGTGGGTAAGAGGGAAGCAATAATGAAAACCCAAACTCCAAAAACACAAGTGGTGTTTGGAA[AAAATAAAATAAAATAAAAT]AAAAAGAAGAGTTCATTATTAGCTTTGAACACCAATCTCCATGTTCACTTTTCAATTCAACTTTCAAAACCCAAAAAAGTTGTGAAAAAGAGGCATTATG
AAAATAAAATAAAATAAAAT	AAAAT	153	scaffold155885 35.8	20	ATAACTTATTTCAGAGTTTTTCAAATGATAGAAATAAAGAGAAAAGAAAATAAATGAGGTGATGAGTTCTCTCTAACATTAAGTTTAGGAATTTAGGAGA[AAAATAAAATAAAATAAAAT]ATTAATCATGAGAGAAAAAAAATTGTTTTCTTTCTTTTTGTTTTAAAGTTTTTAAGAGAGAAAATACATGTTTTTCTTTCTTGATGTATGGAAGTTGGAA
AAAATAAAATAAAATAAAAT	AAAAT	131	scaffold157183 73.5	20	CCACTGTTCACAGTAAATCAAAATGGAGAGCCAACAACATCCTGCATGAGTAGAGACTAACTAATCAAAATGAAATCACACAAAGTCCATGACCAGAACA[AAAATAAAATAAAATAAAAT]AAAACACAGCTTATTTCACTTTTAAATTAGGCAAATGTCATCTACAAACTTTAGTGCACCAGTATACATTTCCACTTGATAGTGAGACCAGAAGCTGTTC
AAAATAAAATAAAATAAAAT	AAAAT	2304	scaffold158677 71.8	20	TGGGCTGTCTTGAAAGACAGGAATTGAGGAATGGCAGAAACCTTGTTTGAAAATGACCACTGCATCCCTGAACCGCTAACCACTACTGCAAATCCAAACG[AAAATAAAATAAAATAAAAT]AAATGATACCCACCCCTAATAAGCTGAGTGCATGATTACAATCCCCAACCAAATTAAGATCTGAAAAAAATGAAATAAAGAAAACAAAAAAAAATCTTCA
AAAATAAAATAAAATAAAAT	AAAAT	889	scaffold165551 80.6	20	ATTACAAGCACCGGTTCTCTGCAACATGTTTAAGTTGCCATTAGGGTACCACCATAAACATATCACAAAAACTCATTATTAACGTACCTAATACATAACC[AAAATAAAATAAAATAAAAT]CGTCGTCCATTATTTTGTAACGTCCATGATGTTTGTACCACAACTCTAAGTCCACAATGGTAAAATCGTAGCCTCTATTACTTTGCACTGGCAGTAGAAG
AAAATAAAATAAAATAAAAT	AAAAT	470	scaffold165677 73.9	20	CTGGGCCAGGCTGGGGGAATGGGTTGAGTGAGCTAGGCAGTGTCGGGTTAATGGGTTTGGTTAGTTGTGGGTTAAGGGGGAAAGTCAAAATCAAAAATAG[AAAATAAAATAAAATAAAAT]ACAATGAAATAAAATAAAAAACATTTAATTAGATTCATATTATCTCTCTCAAAAATAAAATAAAAAGCAATGGGTCAAGAATGAGGTGTCTACATGTAGT
AAAATAAAATAAAATAAAAT	AAAAT	192	scaffold166393 42.9	20	GGTTGAGTGAGCTAGGCAATGGGCTGAGTGAGTTGGGTAAGGCCAGGTCAATGGGTTCAGTTAGTTGTGGGTTAAGGGATAAAGTTAAAATCAAAAATAG[AAAATAAAATAAAATAAAAT]ACAATCAGATAAAATAAAAACATTTAATTAAATTCATTTTATCTCTCTCAAAAAAAAAAAAAAAACAATGGGTTGAAAATGGGGTGTCTACACCACCCAA
AAAATAAAATAAAATAAAAT	AAAAT	6362	scaffold166483 69.2	20	CGTGTTAGGCCCAGTCCAATTGCCCCAAAGGCAAACAATTAGTGTACTTAAATGCATCCTATCACAAATTCAAAAGTGCTAAAATGTAATTTTTCCTAAA[AAAATAAAATAAAATAAAAT]AAACTGGGTGAGCTGCAAAACAAGGTGGTCCAAGGAAACCTCATCATCAATCTATATCTCCCAAAACTGTTGGCTGTGCTAGCTCTTGCTAGTTCCTAGA
AAAATAAAATAAAATAAAAT	AAAAT	65229	scaffold169107 74.6	20	ATTCAAAAATGTGCTTGAACATTATTGAGCAAGGCTTTGAATTTTCACATAGAATTGAATGAGGAAAATTATATTTAAGAGGCAAATTTCTAATGAAAGA[AAAATAAAATAAAATAAAAT]AATTAAAATATACTTTCAGTCCTCAACTTTAAGGGCAAGTTCAATTTCATCCCTGTAAATTTAATATGTCAATTTAATCGTTATAATTTTTTATCATGTA
AAAATAAAATAAAATAAAAT	AAAAT	610	scaffold169993 59.4	20	CAATCTCCTAAAATTGGTGCAAATCTGAGGGACTAGTTCTTATAGAGATCCCTTGATCTAATTTCAAGCCACTTTCTAGACATAATTTGTGACAAAACAA[AAAATAAAATAAAATAAAAT]AAAGCGATAAAGCTTTGATTCTTTGACTAAAATTGTTGAAGATGACATGAGCATATGCCCAGGCACCCTTCTTCATGAAAAAGAAGGTTTTCTAATTTGA
AAAATAAAATAAAATAAAAT	AAAAT	1347	scaffold170341 48.2	20	GCTGTGTTTGACCAAGTTGGGGGAATGGACTAAGTGAGTTGGGTAGGGCCAAGTCAATGGGTTGTAGCTCGCTGTGGGCTAAGGGGGAAAGTTAAAATAA[AAAATAAAATAAAATAAAAT]AAAACACAATAAAATAAAATAAAAACATTTAATTAAATTCATGTTATCTCTCTCAAAAAAATAAAATAAAAAAAAAGCAATGGGTCAAAAATGGGGTGTC
AAAATAAAATAAAATAAAATAAAAT	AAAAT	233	scaffold170643 40.1	25	GTACCATTTTCAAATACAACTCTTGGAAACCCTCATCTGCTGTAAATTCAACATGCCAAGATTTTCATACATGGTGCAAATTGAAATTGACCATCAGAAA[AAAATAAAATAAAATAAAATAAAAT]TTCAAGTCATGGGTGGTCAATTTTGATTTTCTTTTTTATTTACCGGGTCATGCCATATATTAACCTTACTATTATAAACTCTGATGAAGCCAAGAATGTA
AAAATAAAATAAAATAAAAT	AAAAT	2115	scaffold171033 68.3	20	CCGTGAACCAATTTGTATGTGTTTATAGACACAAATTATAGTGTATTGACAACATAAGTTATCCACTCATTCTCAAATTCATTTTGTAGTCTTTTAAGTA[AAAATAAAATAAAATAAAAT]GATTTTCAATGTTTGTAATATGTTTGTGAGGACCTATATATATCTAGTTGTTTTTTCATAATTATTTTTAAAAAATTAATAATCTATAATTAAAATCAAC
AAAATAAAATAAAATAAAAT	AAAAT	246	scaffold172497 77.2	20	ACAATTTTTATTCAAAATGTTACATTACATTAATATGAAAAATCTAAAAAATATTCATTTTTTAATATAAAAAATTAATTATTTTTTTAATAAAAAAACA[AAAATAAAATAAAATAAAAT]CATCTATCTCCTCTCTCCTTTCTCTCTTCTTCAGTCCAACCATGACAGACCCCATGGAAGGGGGTATGTTTCTGCTTAGAGACTCACCAAAGATCCACAA
AAAATAAAATAAAATAAAATAAAAT	AAAAT	1086	scaffold175947 78.0	25	GAATATGATATTAGAGAAAAGTACTTTGTAATAACTTTATGTAGCCTGTGTTAACCATGCAGGCCCCTGTGTTCTATGCTGACAATTTGAGAGGCTACTA[AAAATAAAATAAAATAAAATAAAAT]AAAGTCTCCATGCCATTTTTTCTGACAACATTGCATGTTTATAAGTTTTCGAGCTATTAAGTTATTATTAAAGTAATATGAATTATTAATTTTGGCATAG
AAAATAAAATAAAATAAAATAAAAT	AAAAT	43283	scaffold177549 78.9	25	ACCTAATTACAGTAACGACCATTAAATCAACAACATTCACGTGAAGTATCTAGAACATAATTCCACCATTCTTCATCATTAGAAACCACCAAAGAATTGA[AAAATAAAATAAAATAAAATAAAAT]AAAAACTTTAGAAATATATATCAGCAGAGATACAATGGTAGATGTAAGCATGGAGAAATCGAGTAGGCAAAAGGCATTGATTGGATGATTTACCTTGTTT
AAAATAAAATAAAATAAAAT	AAAAT	2474	scaffold177699 71.1	20	AGGGGTTCTTTATTTTTTTTGAAGAGAGGGATTTGTTTGTTTCAACTGCTAACTAATTTTGGTCCTTTTTGTCTTAACAAATAAAAAACCCACAAGAATA[AAAATAAAATAAAATAAAAT]AAAAAATCTCTACTACCTAATTGGAGATCAGGGGATACGTTATAACATCAATTATATAATCAGTTGATATTTATGTTATATATATTATTTACGTTAGGTT
AAAATAAAATAAAATAAAAT	AAAAT	494	scaffold178225 72.3	20	TGAAGATAAAATAATTAGTATAACTTTAAAATTTAAAAGAAACTTATCAATTAAGATGAGTTATAATAAAATTATCAAAACTTATATGTTGGAGAAATAA[AAAATAAAATAAAATAAAAT]AAATGCATCCAACCAAATATAATATCCAGTGATATCCTAAAGAATTGAGAATAACTTACATATGTAATTTCAAACAGTTCTAAATCAACAACTTTATGCC
AAAATAAAATAAAATAAAAT	AAAAT	305	scaffold179051 41.9	20	GAAAACTAACCAATTACACTCAACCTCGTGCCTATAGATGCGCAAAATTAAACGGAATTTGATTATAAGTGTTGCATTATTAAATGGCTACTTCTAAGGA[AAAATAAAATAAAATAAAAT]ATAAATAAAACAAAGCAAAAAATAAAATAAAACACAATGTGATGAAATAAAAGAGATAAAAATAAATATATAAAAGAGAAGAGTGAAATAAATAATAATA
AAAATAAAATAAAATAAAAT	AAAAT	2983	scaffold179267 70.4	20	GAAATATTGTTAAACAATAGTAAATTATTTATTCTAGGGGAAATTACATTTTGAACTCAATATATAATTTGGAGTTGTTCCAAGTCAAACATTATACTTA[AAAATAAAATAAAATAAAAT]CCATAATTTTTAAAAAGGTCATAACTCAAATTATCAATACAATTTTTCTTGTTTTTTATAACAACAATGTAGTATCAAAACACCTTATTTCAAGCAACAA
AAAATAAAATAAAATAAAAT	AAAAT	25718	scaffold179469 75.8	20	GGTGTTATAAACATAATAATTAAGATAAAATATGATTAAATTTAAACATGCTTGTTTTTAATCTCAATTAGTGATTATATTTTTACACAGAAAAGGTGAA[AAAATAAAATAAAATAAAAT]AATATTTTTACCAAATCTCATTTCCTCCATCTTTTCCAGCCTTGGGATGATACTTTATACAAATACAGGTGTTATAAACATAATAATTAATATAAAATAT
AAAATAAAATAAAATAAAATAAAATAAAATAAAAT	AAAAT	15684	scaffold180587 68.1	35	CTGTTCATTTGTTCTCTTCATGGGTTTGGTTTTATTTATTTTATTTTTTTGGTTACAATTTCTAGTTTTATACAAATTGAGTACATATTAAATTTAATAA[AAAATAAAATAAAATAAAATAAAATAAAATAAAAT]TTTAATCTCAAAACCTTCCACCGCCTTCCGCCTTTTGAGATTTTATTGAAATGATATTATATTTGATTATGTTAGCAATTTGTAGTTTTATGCTTTGGTG
AAAATAAAATAAAATAAAAT	AAAAT	3517	scaffold181361 70.3	20	CTTGAAGGGTATATTTGATTACTTTTATAAATAGAATAGTGCAAGTGAAAATGAAGTATAGTTAAAGAGTTATTTGTGCATGATACCCTATTTTGTTTTA[AAAATAAAATAAAATAAAAT]AAAAGTGGGAAATCTACCACTGTTAGCTTAAGAAGCTGCCATCATTGATATAAGATGGCATGCTGCTGATGCCAGGAAAGCCAGGAATAGGTTCATCTAA
AAAATAAAATAAAATAAAAT	AAAAT	32226	scaffold181501 75.2	20	TGGCTGTAGGTTGTGGGCTGTGCAGTGGGCTGGGCTGTAACTGTTGGAGGGGGACGTGGGTTGGTAAGGCAAAGAGGGAAAAAATGAAATAAATAATTAA[AAAATAAAATAAAATAAAAT]AAAAATAAAAAAATAAAAAATGTTTGATTAAAGTCTAAATTATCTTTCTCGGAAAATGCAAAAAACCAAAGGGGTCAAATGAGGTGTCTACAGTGGTGCT
AAAATAAAATAAAATAAAAT	AAAAT	4025	scaffold185253 71.8	20	ACAAAAAATATTTATAAAAATATTTTTATTAATATATTACACAACGTCAAAAAATATTTTTCATTTATGCGTACTAGGTAATTTATTAGAATCACCCCAA[AAAATAAAATAAAATAAAAT]GGTACATTGTACCATTTTTTGTAAATTAATATAGAATAAATCACAAATTAAACCACACACAATACATTTTATTAATATAATAAAACATTATATTTTATTT
AAAATAAAATAAAATAAAAT	AAAAT	14354	scaffold185453 71.4	20	CAATCCCAACACAAATGGGGTCAGCAACCAGAATGTGTACTAGGTCACAACTATGTTTTGTATGTGCAAGCCTGGCCTGTCATTCTCCCAAAAAATTGAC[AAAATAAAATAAAATAAAAT]AAAGTAATAATAAATATCTATATGTCTATTCAACTTGAATCTCAAGAGCTTATTCTACAATTTCATGTATTAGATGGCCTAAAAGACAGAATTAAAGTAT
AAAATAAAATAAAATAAAAT	AAAAT	1050	scaffold186225 71.1	20	AAAACTAACCAATTACACTCAACCACGTGCTAAATAGATGCACAAAATTAAATGGAGTTTGATTATTAGTGTTGCATGATTAAATGGCTACTTCTAAGAA[AAAATAAAATAAAATAAAAT]ATAAATAAAACAAAGCAAAAATAAAATAAAACGCAATGTGATGAGATAAAAAGGATAAAAATAAATATATAAAAGAGAAGAGTGAAAATTATAATAAAAT
AAAATAAAATAAAATAAAAT	AAAAT	3126	scaffold187993 71.3	20	TCTATAAAATTAATTATTTTTATTTGTGTGCATTTTTTTTTTTTTTATGAATGTATGATTAAATGTGTGTTTATCATTATATTGTATCTTCTTTTTTTGA[AAAATAAAATAAAATAAAAT]ACGTCACCAGGATCGGAATGCATATTGTAATGGGCTTGCTATATTCTGTTTTGTATTGGTGGATACTCTAATACATAATCGTTTTTTTTTTTCCATGATT
AAAATAAAATAAAATAAAAT	AAAAT	14275	scaffold188057 77.3	20	CGGTGTATTGGTGTATCAGTCGCGGTGTAATGAGACACAACATATCGAAAGCGTAACAGTTTGTATCGATGACACGATAATGAAATTTTATAATAATTTA[AAAATAAAATAAAATAAAAT]AATAAAAAATTAATATATTGATTGTATCGGTTGATATGGGCTCGATATGATTTGGTTTTATTGGAGATGGGCGATGCGCAGCTTATACCAACATCCGACT
AAAATAAAATAAAATAAAAT	AAAAT	4416	scaffold189191 82.0	20	TGCTGATTTGTTTTTTGAATTTCATTTACCTTTGCTCCTAAAAATTAGCAGTTCTTTTATTGTGACATAAGGGGAGAATTAGGACCAGCTGAACTGTTAG[AAAATAAAATAAAATAAAAT]AAAGATGAACCACATAAATCCTGTCTTGTTATTTCCTGTTTTGTTTTGTTTTTCTTTTACATATTGCACTCTTGATCAGTTTTATATCTTAATCTCACAC
AAAATAAAATAAAATAAAAT	AAAAT	1803	scaffold192527 47.7	20	GATCATTTGCCAAACCAGCTAGCATATATTATTCGGTGCTCTTTTTTTTGTCCTCCACCATAACTGCATAGGACCCTACTTATCTATGCTTCACCAAAAC[AAAATAAAATAAAATAAAAT]AATTAATGGTTAGTCCATATGAAAGTTGGCACCCAATATAAATATATATATATATATAGACACACATGTATGCCCCTAGGAAAAACACACACGTATGCCC
AAAATAAAATAAAATAAAATAAAATAAAAT	AAAAT	1308	scaffold193647 73.8	30	CGACTAGTTGTGGGCTGATAGGGCCAAGTCAATGGGCTGTAACTAGTTGTGGGCTAAGGGAAAAAAATTAAAATCAATAACAAAAATAAAAATATAAAGC[AAAATAAAATAAAATAAAATAAAATAAAAT]AAAAAACGTTTGATTAAATTCTAATTATCTCTCGAAAAAAAAAATAATAGATCAAAATAGGGTATTTACAGTTGCCTAGCACAAAAAACACGAAAATAAA
AAAATAAAATAAAATAAAAT	AAAAT	31116	scaffold193703 71.0	20	AGCTATAGAATCTGCAGGATATCGTATTATCACGTCATTAGTACGATCTTTAACATGCCATCTCATAGGAGAATATTAGTTTCAAATTTGTTGTTTTTTC[AAAATAAAATAAAATAAAAT]TTCTTTCATACTCTCTACTAATTTTTATCTTTTGTACAATTAACAATTATTTTTGGTAGTGTAATACAACGTGGAAGAGGAAACATCATTCAAGTTGAAG
AAAATAAAATAAAATAAAAT	AAAAT	381	scaffold194661 31.2	20	AATGAGAGAAAAAAAAATGATAGTTTTCTCTATTCTTGTTTAAAAGTTTGTAAGAGAAAAAAATAAAAATTTTCATTTTGCATGTATGGGAGTTGGAAAG[AAAATAAAATAAAATAAAAT]AAGTGTTTGAACAAATATATTTTGAGTTTTGGGATACATATGTAATATGTTATTTTTTTTATTATTTTATAGGTTGAATGGTTATTATAAAAGTTTTATT
AAAATAAAATAAAATAAAAT	AAAAT	2421	scaffold195915 73.3	20	ATGTATAGTTGACATCCTAAATGAACATCAAATTGATCACAACATCAAAAGTGCAGAGCAGGAAAAGATAAGCATTAAGAAAGAAAGGAGTCAAAGCATA[AAAATAAAATAAAATAAAAT]AAAACATACATCTATCATAAGGAAAAGAAGAACGAAAAAAACAAAACAAAAATTCCAAAAATTAGATGCTTGCCTTTAGAAGTAAAGCATTGCAAGCCTT
AAAATAAAATAAAATAAAATAAAAT	AAAAT	129	scaffold197719 26.8	25	TTTATTTAAAAATAAGTTATATTTAGATAGATATATAAATTCGTTTATTTAAAAAAGTTTAAAATTATTTTTTCACTTAAATAAGTAATAAGTAAAAGTA[AAAATAAAATAAAATAAAATAAAAT]TTCTACTTATAAGTAAAAAGAAATAACACCTATTATCACTATCAACATCACTAATATACTATCATCATCATCACTATTACTACTGCCATTGCCATGCCAC
AAAATAAAATAAAATAAAAT	AAAAT	31248	scaffold200029 75.6	20	ACAAAAAACAAAAGGCACCAGGATCCTTCTAGGATAACACACTAGTAATTTTCATCATATGAGTTTCGAATAGAACATAAAATGAAGTTGCAATCACAAA[AAAATAAAATAAAATAAAAT]AAGAAATCATTATCAAGTTGTCTCTTTGAAGACATATTATTGCATCTTTTTTTAACACAATTAGGATTTACAACAATTAAAGAAGGATTTGAAGAAAAGA
AAAATAAAATAAAATAAAAT	AAAAT	11752	scaffold203031 72.0	20	TTAACATACTCAATGTTATAAAAATGACATTAAAGCTATCCCTTAAAAGTAGAGATCAAAAGAGTATTTTAATCTAAATTTTAAAACATTCAAAAACCCA[AAAATAAAATAAAATAAAAT]TAAAAATAATAATAAAAATCTTAGAGGTCTAAAGGCTTGTTTGTCAAACACGGTTTTAAGTTATTTATTTATTTTTATTTTTTTTACCATTTTGACTATT
AAAATAAAATAAAATAAAAT	AAAAT	3689	scaffold205235 75.6	20	TATTCAAATTCATTCATTTTAAAAAAATTAATGTATTATTAGTTTTCGAATTTATTTACTTAAAATACTTTTTGACTCAAAAGAAGTTTATTTATTTGTG[AAAATAAAATAAAATAAAAT]AAAAAAGAATATAAAACATAAACACAAAAACATATTTTATCATACTTTTTCATTAGATTGAATATTCTATTCTATTATTATATAAAACCTTATATAATAA
AAAATAAAATAAAATAAAAT	AAAAT	2141	scaffold205375 83.4	20	GCAGGGTAATGGGCTGGGCTGTGCAGTGAGGATGGATGTGGGCTGGGGCAGGCAAAAGGGGAAAAACAAAAATAAATAATAATAAATAAAATAAAAAATA[AAAATAAAATAAAATAAAAT]AAAAATATTTGATTAAGTTCTAAGTTATCTCTCTCAGAAAATGCACAAAAAAAAAAAAAAAAAAAGGGGTAAGAATGAGGTGTCTACATTATGTTTGCTG
AAAATAAAATAAAATAAAAT	AAAAT	34169	scaffold206163 71.8	20	ATTATTATTCCCTTAAAATTTCTATTAACTTAAATCTTTCAGTACTCCAATTTAATTATCATTTTGTAAATTAAATTTTTCTTGAACAATCATTGGTAAC[AAAATAAAATAAAATAAAAT]GTTTATGCCAAATAATAATTATTAAAGAGGCCATAGTTAATAATTAATATTTCAACTAGACTGATAAACTCACTTGCAATTTTGTTAGACTGCCAATCAA
AAAATAAAATAAAATAAAATAAAAT	AAAAT	432	scaffold206743 74.5	25	GGCTGAGTGAGCTAGGCAGTGGGTTGAGTGAGTTGGGTAGGGCCAAGTCAATGGATTCGGTTAGTTGTGGGCTAAGGAAGAAAGTTAAAATCAAAAATAG[AAAATAAAATAAAATAAAATAAAAT]AAAAACATTTAATTAAATTCATATTATCTTTCTCAAAAAATAAAATAAAAAAGCAATAGGTCAAAAATGGGGTGTCTACAACATTACATAAATGATTAAG
AAAATAAAATAAAATAAAAT	AAAAT	2468	scaffold208651 77.9	20	AGTAGTCAGCTGGGGGAATGGACTAAGTGAGCTGGGTAGGGCCAAGTCAATGGGTTGTAGCTCGTTGTGGGCTAAGGGGGAAAGTTAAAATAAAAAATAA[AAAATAAAATAAAATAAAAT]ACAATAAAAAATATTTAATTAAATTCATATTATCTCTCCAAAAAAATAAAAAAAAAGCAATGGGTCAAAAATGGGGTGTCTACAACTGCATACACTCCTC
AAAATAAAATAAAATAAAAT	AAAAT	13827	scaffold208813 73.4	20	CCATATCATAATAAATATCACTTTTTTTGTAGAAAATGATTGATGTATTATTGTTTTGTCAGATGACGGATTAAATTTTAAAAAAATGTTAAAATTACAA[AAAATAAAATAAAATAAAAT]TTTACACAATAATATAATATAAAATATATTTATAAAAATTAAATAATTATTAAAAATTACATATAGTTATTGTAAATATAAAATATATTATATGTAAAGT
AAAATAAAATAAAATAAAAT	AAAAT	1728	scaffold209411 35.5	20	CAAATGCAAAAATGCAAGATACAAAAATGAGAGAGAGAAAGCAAAGTAACTTGAATCTTGAAAATAACAAAAACTGATTAATGCAATATACAAAAGTAAA[AAAATAAAATAAAATAAAAT]AACAAAAATTGATTAATGCAAGATACAAAAACAAAAAAAAAACAAAAAAAAAAAANNNNNNNNNNNNNNNNNNNNNNNNNNNNNNNNNNNNNNNNNNNNN
AAAATAAAATAAAATAAAAT	AAAAT	1142	scaffold209775 79.9	20	ATTACACTAATCACGGGTTAATAGATGTATGAAAATTAAAACAGAATTTAATTATAAGTGTTATATGATTAAATGGCTTCTTCTACGTAAAAAAGATAAA[AAAATAAAATAAAATAAAAT]AAAAGAAATAAAAATAAAATATAAAAAATGTGAAATAAATAACAATATCTATAAAAATGAAAACAAATAAAATGATAATAAGAGTGTAAGAGAGATTTGG
AAAATAAAATAAAATAAAAT	AAAAT	485	scaffold209857 75.3	20	TTGTTCAGGCTGGAGGAATGGATTAAGTGAGCTGGGTAGAGCCAAGTAAATGGGTTGTAGCTCGTTGTGGGCTAAGGGAGAAAGTTAAAATCAAAAATAA[AAAATAAAATAAAATAAAAT]AAAACATAATAAAATAAAATAAAAACATTTAATTAAATTCATGTTATCTCTCTCAGAAAAAAAAAAAAAAAACAATGGATCAAAAATGGGGTGTCTACAG
AAAATAAAATAAAATAAAAT	AAAAT	14812	scaffold210209 69.1	20	ACCCAAAACAGTATAACTAAAAATAGGTAGTCTTTCACACCAGCAATTTAAAATAAAATATTATGAAATTAAATTATGAATTAAGGATAGGTGGAACATA[AAAATAAAATAAAATAAAAT]GTCACCACTTAATAAAAAATTTAAAAACTAAAACTTGAAGGGATGTCACATAATATGCAATTGAATAATAATTTGAAATTGTTAACGGCATTTAAACTGT
AAAATAAAATAAAATAAAAT	AAAAT	7521	scaffold211033 69.3	20	AATGTGTTGGAAAATCATACTCATCAGTTTAGATTTCTCCTTTAATTCCAACCACCTTATATCAAATGATTATGTCCCCTGTTTTTAACATTATTTTTTA[AAAATAAAATAAAATAAAAT]AAAAACAGAGTAATTAAGAATGGTTTTTAATTAGAGAAATCTTTTGATTATGATGTGATTCATATCTTTTTTCCCAACCTGATGATGGGAAAGAAAGAAT
AAAATAAAATAAAATAAAAT	AAAAT	1209	scaffold212435 70.7	20	TTTTCTCCTTTAATAAAGATGAAAAAGTATTTTTTCATTTAATAAAAAAATAAAATAAAATAAAAATAATTAATTCTCCTACTTCTTNCCATTTAATAAA[AAAATAAAATAAAATAAAAT]AAAAATAATTAATTCTCCTACTTCTTAATGTTATAAATTTTTTTCTTTTATTTTAAAAGTAAAATGAACATAAAGGAATTCAAGTACCTATTTTATTCTA
AAAATAAAATAAAATAAAATAAAAT	AAAAT	13986	scaffold212441 74.8	25	ATATCTTTATTTTTTTATAAGTAAAAAATGTATTAAAAAGTGCAAAGGGGTGCAAACCAAGTACACGGGAAGTATACAAAGGAACACCAAAAAAATTATA[AAAATAAAATAAAATAAAATAAAAT]CCAACATATTTGAAAAAGAAAATAAAGAAGTAGCTGCCATCCAATCTTTCAATAGCCTCAAAAATTACATTTGTAAATCGAAAATCGAATTCTCAATCCC
AAAATAAAATAAAATAAAAT	AAAAT	2187	scaffold214673 70.3	20	TTGTTCAGGCTGAGGGAATGGATTAAGTGAGTTGGGTAGGGTCAAGTCAATGGGTTGTAGCTCGTTGTGGGCTAAGGGGGGAAGTTAAAATCAAAAATAG[AAAATAAAATAAAATAAAAT]AAAACACAATAAAATAAAAAATAAAAATATTTAATTAAATTCATGTTATCTCTCTCAAAAAAATAAAATAAAAAATAATGGGTCAAAGATGGGGTGTCTA
AAAATAAAATAAAATAAAATAAAAT	AAAAT	5715	scaffold216255 75.4	25	CGGGGAGAAAAAGATAATTTGTTTTCTTGCGTGATGTTTGACGGCTCCCCCTTTTCTCCAAGGGTGGAAATGTTCTTTTTATAATTAGGTTTTTAGGGTA[AAAATAAAATAAAATAAAATAAAAT]GAATATAAAAAATTTTCAAATCACAGAACCACATGACGCTTTTTAGGAATGCCACGTGGTGCTTTTTGAAAACGCCATGTCGCGACCAAAATTTAAAAAA
AAAATAAAATAAAATAAAAT	AAAAT	1196	scaffold216397 73.4	20	GCTAAGTGAGCTAGGCAGTGGGCTGAGTGAGTTGGGTAGGGCCAAGTCAATGGGTTGTAGCTAGTTGTGGGCTAAGGGGGATAGTTAAAATCAAAAATAG[AAAATAAAATAAAATAAAAT]ACAATAAAATAAAATAAAAATATTTAATTAAATTCATATTATCTCTCTAAAAAAAATAAAATAAAAAAAGCAATGGGTCAAAAATGGGGTGTCTACAGTA
AAAATAAAATAAAATAAAAT	AAAAT	77086	scaffold221093 70.1	20	TCTCTTCGTATGGCACTGTTAGTGGTCTCTTTTAAGAGAGAGAAACGTAAAAAGATAAGATTGTAATAATATATATATTTTATAACATTTAGAATATAAA[AAAATAAAATAAAATAAAAT]AAAAGTGAAAATATTATCACTCTTTTCGTTAATATGTCCAAATAACTTTACTTACCCATAATGAATATAAGCCCAAATCGAGATTTTATTTGGGCCCCCA
AAAATAAAATAAAATAAAAT	AAAAT	162	scaffold221353 64.2	20	AGCAGTTAAGCCCAACATGAATACCCTGTCAGCTTCCACGACGACAGAACCAAAAGATTTCAATGCCATTTGTCCCCTTTCTTTATACTACCGGACTTAA[AAAATAAAATAAAATAAAAT]AAAAATATTGGTAAGACATATTTTTTTATTAATTTTTATATTTATTAATAAAATATATTAATTTATTAATAATATTTATAGTCATACGTAAATTTAATAT
AAAATAAAATAAAATAAAAT	AAAAT	7613	scaffold223457 69.9	20	AGAAACTGGCAGTGGCGGAGGTCATCCTCGCAGCGGTGAGGATTTGGTGGCAGATTAGGGAAGAACCAAAATGGCATCTTTCAACTTCTACCCAAAACAA[AAAATAAAATAAAATAAAAT]AAAAATAAAAATAAATAAAGAGCACCCCAACCAAATCAACAAAAAATCCAAAATCAAACTGACGAAACTCAAATGAGCTCCATTCCACCACCGCCATCTA
AAAATAAAATAAAATAAAATAAAAT	AAAAT	763	scaffold223493 66.3	25	AATTACTACACCTTTTTTAAAATATTTCTTAAATTATCACTTTAAATTTATGTAACATTTCTTATTTATGTAAAATATTTATTTTATTATTAGTATTAAA[AAAATAAAATAAAATAAAATAAAAT]AAAAATTAAAGATAAAATTATTTTTTCACACAAATTTAAAGTTACGTAAATTTAGAATGTTAATTTAAAAATAATGATAGAGTGAAAAATATTAATGAAG
AAAATAAAATAAAATAAAAT	AAAAT	2320	scaffold224513 64.4	20	AATTCTTCAAACTCTTAATCTTGATTTAAAAAAAATAATAAAATAAAAAAAATCAAAACTAATTATGTGATTAGTTATATTTTATTTTTANNNAATTTAA[AAAATAAAATAAAATAAAAT]AAATCAAAACTAATTATGTGATTAGTTATATTTTATTTTTAATTAATTAAAAATAAACTTGAATTAAATTCATAACTTATACATTTTTTGTTCTCTCGTA
AAAATAAAATAAAATAAAAT	AAAAT	2275	scaffold224605 73.3	20	ACTCGTGACGACTAGATCATCATTTGTAGTAGTATCCTTGAATAAGTCAGCATCCAAGGCATAGAAATGCTAAGGAGGTTTTAAAAAACAAAAGTGAGTG[AAAATAAAATAAAATAAAAT]AAGATTTACAAAGTGCATGCTAAGGGCATACAATTTGGAAACTTTGAGTCTTTATACCTTTCATTTCTTAACCCAAACCCTAGTCACATTACAACCCTAT
AAAATAAAATAAAATAAAATAAAATAAAAT	AAAAT	294	scaffold225327 35.7	30	NNNNNNNNNNNNNNNNNNNNNNNNNNNNNNNNNNCTGGTACTTCTAAATGTACTAAAAAAATCTCGATCTACACCCGATTTCTTTTCACACTTATTTTAA[AAAATAAAATAAAATAAAATAAAATAAAAT]ATTTTGTTCACACCCATCATAATTCTAAAATAAATTCCTATTATTTACCAACCCTAAAATATTTTACCAAATTTGACAAAAAGTTTAACAAAACTATAAT
AAAATAAAATAAAATAAAAT	AAAAT	29690	scaffold227185 77.8	20	CGGCAGTAATTCCTGAGGTTTTGAAATTGTTAAGAGAGTTCATGCCTTTGGCATTGGTTACTTTGTTTATTTTTGTCTTGTATTTGATGTTTTTGACCAA[AAAATAAAATAAAATAAAAT]AAATAAATAAATAAATTTAATTTTTACAATTAACTCACTAATCTACTAAATATTTTCAATTAACACCCTATTGTGTAAAGCAACATTTAAATTATTATTG
AAAATAAAATAAAATAAAAT	AAAAT	755	scaffold230845 40.3	20	TCAAGGGAAAAAAATTTACATACGTACACATGTTTTTAATATAAATTATATTCATAATTTAATTTCAATTTATTAAGTTATGTTTGAGTGTTTACTAGAG[AAAATAAAATAAAATAAAAT]ATGATTTTTTTTTTTTTGTTTAAAAGTTTTGAAGGTAGAGAATAAAAAAAAAATCTCCCTGTATGAGAATTGAAAAAAAAAAATGTTTAAAAAATTATGT
AAAATAAAATAAAATAAAAT	AAAAT	22552	scaffold230937 72.5	20	TATGTAAATTTTGTAAATTGTAATTGCTTAGTTTGTGAGAAAAAAAATCTGTAAATGCTTCTAAAAAAATGAATCCTCAAAAAACTCGTATTATTAATAA[AAAATAAAATAAAATAAAAT]AAAACTGGCTGTTAGGCATTAGCATCCCTGTAAGTTGGGCTGAACCTCAATTTAGTTGGACCTGGCCGTGAGTCTCGTGAGCCAGGCGGGCTTGGTCAGA
AAAATAAAATAAAATAAAAT	AAAAT	743	scaffold231047 80.2	20	AACAAAAGGATTAATTTCTTAATATTATTCTCTGCCTCCACATTGTCCATAGCCCCTTTAAATAGGGAGTTTTACATTAATTCAAAAATAAAATAAAATA[AAAATAAAATAAAATAAAAT]AAACAATAAATTCATAAAAATCTCCATAAATGCATAGTCAACTATGCATTAATGCTGATAAACTGGTCATCAATGTAGGTCCACTATTCCATCCATAGAC
AAAATAAAATAAAATAAAAT	AAAAT	37613	scaffold236765 71.8	20	ATCATTAAACTGAATTGGTCAGTTTAATTTGTTCAATTGTAAATGGATCTTTTGTTCGGTGATCCAATCTTGTTTAAAAAATTGGTATTTTAAAAAAATA[AAAATAAAATAAAATAAAAT]CGATCAATTCAACCAATTCAATTGTGATTAGATTCAGTTTTTCACTTTTGATTTTTTAGAATTTGTATATTTTAATTATTTAAAAACAAGTAAAAAAATG
AAAATAAAATAAAATAAAAT	AAAAT	65502	scaffold237155 70.7	20	GCAAAAAAATGAAAAATAAAAAATAAAAATAAAAATTCAAAGATCATTGTACTTCTTTTGTTATTACAGATTCCACTAACACCACCGGCATAAATTTTCC[AAAATAAAATAAAATAAAAT]ATATACATTACTTTTTTGGCACGGTTAATAATACCACCTAAAAATCAAACCCAATAGTAGAGTTGACCATTCAAAGGTCAAGTTCCACCAAGTTAAAATA
AAAATAAAATAAAATAAAATAAAAT	AAAAT	403	scaffold239229 70.0	25	ACTTCACCACGAGAGCTTAGTCTCACGTGCTGAAACTATATTTTCCCAAAGGGTATAAGATTTGCATCCATCCTCATTTAAAACAAGCCTTCCAATAACA[AAAATAAAATAAAATAAAATAAAAT]TAGACCAAAGTTACAATCAAAATCAAAATCCCATTAGAATTAAAAAATTTCCCCCATGTGGTTCCATGTCCATCAAGTTCATTGTCCTTATCTTCTCCAG
AAAATAAAATAAAATAAAAT	AAAAT	7744	scaffold240035 73.4	20	TAGTTGTTGCCAAGTCATGCTCATGTACCTTCCAAAATAGAAAATAAGAGATCCATCACAATTCATTCATTAATTTTTAAGTAGATTTTAGATTTTTTCA[AAAATAAAATAAAATAAAAT]TGACTTATACAAATTTTACAGAATATAATATACTGTTATGTGAATTATTTACAGAAAAAATATTTTACACACAATGCGTAAGATATCTTATTTGATATAT
AAAATAAAATAAAATAAAATAAAAT	AAAAT	45385	scaffold240217 74.5	25	AGAGTAACAGAACAATTTAAAGAATTACAAGAGTAGTTCTTACACATACAAACAAGAAAATAATATAACAAAAGAAATTCATAAACCGAGAAAATAAATA[AAAATAAAATAAAATAAAATAAAAT]TTCCATTGATCTCCATCAATGCAAAATCTTCATCATATAAACAAATTGTTACAAATACACATTTACTACCTTCATTTTTCTCACTTCCTGAATGATCCAA
AAAATAAAATAAAATAAAAT	AAAAT	16159	scaffold240247 74.8	20	ATAAGTCCAAGTCTTACTAGGGCCTAGGTTAGAAATTCCTTCTAGCGTGTAAGGTTAAATCCCAAATTTCAGATTCAATAAATTTGGTAAATTTCACATC[AAAATAAAATAAAATAAAAT]GATTATTCTGATGGATGTCACAAAATCTAAAAATCAGGTCTGAGAAATTTTATTTATATGATAAATAATGGATATTTACTTAGAAGCCCATAAGCTTTTA
AAAATAAAATAAAATAAAAT	AAAAT	3682	scaffold241565 73.6	20	ATTCTAGGAAACAATTAACTTATCTTATTAGGAAACAATCTCTTAATTCTATTAGAAAACAAATAATTAACTTGTAAAACAAGTGAATAAAAAATATGAA[AAAATAAAATAAAATAAAAT]ATTATTAAATTAAAAACATAAAATTAATTTGCATCAATACGACACTGGGGCGATAAAGATGGCCCCAAGCTTTTAAACATTTCTCTAATATTATCTAGCT
AAAATAAAATAAAATAAAAT	AAAAT	11189	scaffold241975 82.2	20	GATCAAATGGCATGTATGGATGGAAAAAGTACTTACAGTGGTTGAATATTTCCTGAAGGCTGATTTAGTTATGTAAGCTATGTTTTTATGTTTCACAATC[AAAATAAAATAAAATAAAAT]GGAGATATGTATATTTTATACGAGGGTAAAGAAATGTGTTTTAAAAAGTGGAGCTTTCATTCTCGGTATAGTGCAACATCATAGAGTATATAACATATAT
AAAATAAAATAAAATAAAATAAAATAAAAT	AAAAT	1964	scaffold242315 57.5	30	TTAGTATTTTAAAATTTGTCTCACTGTATCTTCAATGAGAAAGTAAATAAATTAAGTTTAAATATACGCATTGAGATATATTAATTTAAAAATTATTAAC[AAAATAAAATAAAATAAAATAAAATAAAAT]AATAACAAAAAATTTCTAAATAGAATCTAAGTTTGTGCTTGGCAATCAAAATGTGTAAGCATATGATTATTGAGGAGCAATTCCAAATTAAGAGACTTAT
AAAATAAAATAAAATAAAAT	AAAAT	26031	scaffold242385 74.5	20	TAAATCATTGAAAGAATAAGCTTTATGCTTGATGAAGTAAAAAAGTTTTAGATTCCAATCTTTTATTTTATTAATTAAAGTTACATTTGTTGACAAATTA[AAAATAAAATAAAATAAAAT]ATATGTTTTTATATAACTTAAATCATTGAAAGAATAAGCTTTATGCTTGATGAAGTAAAAAAGTTTTAGATTCCAATCTTTTATTTTATTAATTAAAGTT
AAAATAAAATAAAATAAAAT	AAAAT	143	scaffold242629 80.5	20	AGGTTGGGCTAGGCTGCCGGGCTGGGGCTGGGACTGTGCTTGGCCAGGCTGTGGGTAAGGCTGGTTGTGGGCTAAAGGGAAAAGTTAAAATAAAAAATAA[AAAATAAAATAAAATAAAAT]ACAATAAAATAAAATAAAAATATTTAATTAAATTCATATTATCTCTCTCAAAAAAATAAAATAAAAAAGCAATGGGTCAAAAATGGGGTGCCTATAGATA
AAAATAAAATAAAATAAAAT	AAAAT	1749	scaffold243011 38.5	20	GAGCTGGGCTGTGGGCTGTGACTGTGGGCTATGGGCAAATGGGGAAAAACTGAAATAAATAATAATAAATAAATAAAATAAAATGAAATAAATAATAATA[AAAATAAAATAAAATAAAAT]AAAAATAATGTTTGATTAAATTTTAAGTTATCTCTCTCGGAAAATGCAAAAAAAAAACAAAAGGGGTCGAATGGGGTGTCTACAGGCTCCAACAATTCTT
AAAATAAAATAAAATAAAAT	AAAAT	17649	scaffold244671 76.1	20	ATTCTATAACCAAAATTAGGCAAATTTCACACAACCATTTAAAATAAAACATCATGAAATTAAGTCATGAATTAAGGGTTTCCAAGTAAGGTGGAACATA[AAAATAAAATAAAATAAAAT]GTCATCACCTAATAGAAAATTTAAAAACCAAAACTTGGAGGGATGTTACAATTGGTTTCAAGAATGGATAGTGATTTTTTCCAGAACTAGATATTCATTA
AAAATAAAATAAAATAAAAT	AAAAT	4861	scaffold245083 70.4	20	ATTTTGTTTCTCTAAACTGAAAGGGGCCCAAATAGTTTTATTTACCCCGACCCAATATTAAGAAGTGCTTGGTCTTCAACAATAGAGAAAAAAATACAAA[AAAATAAAATAAAATAAAAT]AATGTATATACACGAGTATATGTATTTAACCATTGAGTCGAGATTAATATCATAAACTCATGTAATATTTTTTATGTTTCATTCGAATTAAATAATTATC
AAAATAAAATAAAATAAAATAAAAT	AAAAT	366	scaffold245415 72.5	25	CTGAAACTCAGTCAGAGCACCAACAGAGTGGAGCAAAATTGTCATCCCTAAAAGTTAAGAGTATTCACATGAATAGGAGAAAAAAATAAAATAAAAGAAA[AAAATAAAATAAAATAAAATAAAAT]AAAGCCGAAGCCCATTGAGGTAGTGATCAAATCCCCAGCTAAAGACCAGGTTAATCCAGCTCAGCCCATGTCAATAAAAACCAGTTTGATAGCAAGGCCT
AAAATAAAATAAAATAAAAT	AAAAT	67207	scaffold245563 72.6	20	GATGTTTAAGACCTCCAAATTATCACCGACCGTACGGCAGTCGTCCATTAATTAACATTTTAATTAACTGTCTTCCAATCACTAATCCAACCCACTTTAA[AAAATAAAATAAAATAAAAT]AAAAAAGTAAAGAAAAGAAAAAGCAAATTGTAATGGCATCCATACATAAAGATTGGGATATCAATGAACTTTTTGATTGCATCAAAAATTCTGTTAATGG
AAAATAAAATAAAATAAAAT	AAAAT	754	scaffold245929 110.9	20	AACTAACCGGTTACTACTCAATCACATGCTAATAGATGTAAGGAAATTAAAAACAAAATTTGATTATAAGTGATATATGATTAAATGACTACTTCTGAGA[AAAATAAAATAAAATAAAAT]ATAAATAAAATAAAACAAAAATAAAACACAATGAGATGAAATAAAAGGGGTAAAAATAAGATATATAAAAGAGAAAAGTGAAATAAATAATNNNNNNNNN
AAAATAAAATAAAATAAAAT	AAAAT	464	scaffold246329 82.1	20	TTGTTCAGGCTGGGAGAATGGATTAAGTGAGCTGGGTAAGGCCAAGTCAATGGGTTGTAGCTCGTTGTGGGCTAAGGGGGAAAGTTAAAATCAAAAATCA[AAAATAAAATAAAATAAAAT]AAAACACAATAAAATAAAATGAAAACATTTAATTAAATTCATGTTGTCTCTCTCAGAAAATAAAAAAAATAATAAAAAACAATGGGTCAAAAATGGAGTG
AAAATAAAATAAAATAAAATAAAATAAAAT	AAAAT	2679	scaffold248235 59.7	30	TATAAACATATGCATGCATCAAAACAAATCTTAACCAAAGAAGGGAATCCCATCATGTGGCTCTTGGCTTGCTATAAACTTTGACTGACCAAACTTTCAA[AAAATAAAATAAAATAAAATAAAATAAAAT]AAAAATACTATCAGTCAATCCATAGCAGCTGGTGGGGTGTAGAGTTTCTGCTCTCATTCGATCTTGAGACGAAGGGTTCTGCGTTTCTCTACAAAAACGC
AAAATAAAATAAAATAAAAT	AAAAT	2280	scaffold249177 75.5	20	GAAAACTAACCAATTATACTCAACTACGTGCTAATAGATGCACAAATTTAAACGGAATTTAATTATACATGTCGCATATTTAAATGACTACTTTTAAGAA[AAAATAAAATAAAATAAAAT]CCAAATACAACGAAATAAAGTAAAATAAAACTCAATGAGACGACATAAAATTTATAAAAGAGAATAGTGAAATTAATAATAATAAAAATAAAAATAAGTA
AAAATAAAATAAAATAAAAT	AAAAT	1201	scaffold249417 76.3	20	TTTCCTTTTAATAATAATAATAATAATATCAAATGGCATAAAACCCTTGAGAGAGCAAAAAATCTTGAATTTAGGAAAATTTTCATTCTACAGTAGCCAA[AAAATAAAATAAAATAAAAT]AAAAGTAAGAAAAAAAAATTAAAGTACTCTCTTTGTATCGCAGTTTAAGTAGATCTAAATTGAAAAATATACGACTACAGTAATGTTTAACATTTATCGA
AAAATAAAATAAAATAAAAT	AAAAT	4074	scaffold249651 73.4	20	TGAAGGCGGGCAAACACCAAGGTTAAGTAATTAAGATTAAAATAGAATTAGAACATAATTAGTTTATTTAAGGAAAAGAATTGTTAAGTAATTAAAAATA[AAAATAAAATAAAATAAAAT]AAGGATGTTGGTGCTTGGTGGTGGTGTGAGAGAGAGTACAGTAGTCGAAGTGTCCCGACCGAATGAACCTTTTTCCCGGTCCGGTCTGTTCCCTCTCCCT
AAAATAAAATAAAATAAAAT	AAAAT	3271	scaffold249717 54.0	20	AATTTTTTTAAAAATTCTTAGGATGAAAATACGAAAAAACTATTCAACATCGAGAATCTTATTGTTTACCTACCAAGCAATGAAGCATTTTTCTAGAATA[AAAATAAAATAAAATAAAAT]TACAATAAAGCATTTTTTCTGAAATTGTATTGAGAAAACTAATTCACTTTTATATGTTAAAAAATATAAATATAAATAATATTTTTACATTTTACCTAAT
AAAATAAAATAAAATAAAAT	AAAAT	5033	scaffold249841 76.3	20	AGAAACAAGGAGAAACAGTTGGGTAAACTTATAGTCACATTAATTGTATTTCTCAATCACATTATATATGAAAATCATTGCAAGTATTTGTTCACACTCA[AAAATAAAATAAAATAAAAT]AAAAACTACACTTCTATTCATTCTTCCAAGCATAGAATATGAGCGAGAAACCAAGACCTTGTAATTGGTAATCTCTAAATCGTTGAGAATAAGACCAAGT
AAAATAAAATAAAATAAAAT	AAAAT	760	scaffold250381 25.2	20	CAAAATAAAATATAAAATTAAACATTTGTCATTGGAGTTGCATTAAGATTGTCAATAGATAATTGGGAAAAATAGAGATATTTAAAATTTAATTTATTAA[AAAATAAAATAAAATAAAAT]AATATAATAATGATAATTTTTATTTAATATATTTATTTTTATAAATATAAATATCATTTAATTTCATCTAAAATTACAAATAATATCATTATATAATTTT
AAAATAAAATAAAATAAAATAAAAT	AAAAT	29734	scaffold250799 74.3	25	AACATTAATTTATTCTTTAAACACACGCTGACACTGATGTGGCAATGCCGCATGACATATTAAAAATGAACGCATCATTAAATTTAACAATAAAAAAATA[AAAATAAAATAAAATAAAATAAAAT]ATTAAAAACTCAATTAAAAATTTTTTGTCTCCTCTCTTTCTCTCATCTAGCCTTCTCGCTCCTCCAGCCTCTCTCTCCCTTTCTTTTCGTCGTCCATCTC
AAAATAAAATAAAATAAAAT	AAAAT	535	scaffold251035 38.9	20	GAAAAGAAAAGAAAATGTGATGATTTTCTCTACTCTTATTTGAAAGTTTTGAAAAGATAAAAGAAATTTTTTCATTTTTCATACATGGGAGTTGGAAAGA[AAAATAAAATAAAATAAAAT]GTTTAAGATATTATGTTTTGAATTTTAGAATATATTTTTAATATAATTTTTCTTTTTTATTATTTTATAAGTTTGAATGATGATTATAAAAATTTTATTA
AAAATAAAATAAAATAAAAT	AAAAT	48177	scaffold251211 70.6	20	ATTTAAGACAAGAAATCAATTTTTTGATTTATTTTGATAAATGTCGCAACCTCGATCTCCTCATAATTCTACAAGCAGCAGGATAAAGTTCCTTTTTAAA[AAAATAAAATAAAATAAAAT]AAATAAATAAAACCTTATAACTTCTTTGAATAATGAAAATTATTATCTGTTTTATTTTGGGGCCAAAACTTTCATTCGTTGAATATATATTATTCAGTTT
AAAATAAAATAAAATAAAAT	AAAAT	2722	scaffold251555 70.7	20	TACAAATTCGAAATTGTATCTCAAGAAGTGGAAGTTATGAATTTTAAATTTAACCCATGTGGAAAAACAAGATTGTATGAACTAATGAAATTAATAGTCA[AAAATAAAATAAAATAAAAT]ACATATAATTTAACTTTTGGAATCTCTAGCAACTTTGGACTCATAACAAAAAAAAACAATAACATTCTTAGAATTTACATTAAACAATATTATTTGTATT
AAAATAAAATAAAATAAAAT	AAAAT	19530	scaffold252817 68.9	20	TCCAGGAGAGAAAAAAATTGTTTTTTTTTTTTGTGACGTTTGGCGCCCCCCTCACTCCAAGGGTGGAAATGCCCTTTTATAGTTAGGTTTCTAAGGTAAA[AAAATAAAATAAAATAAAAT]AGAATAAAAATAAAAAACTCCAAGTTACAGTGCCACGTGGAGCTTCGTGGGGACGCCATGTGGCGACCAAAACCCGTAAAAAATTTATTTTTTATAAAAA
AAAATAAAATAAAATAAAAT	AAAAT	3429	scaffold253015 82.0	20	TTGTCCTTGCACTCCAATTGATCCCAGAAACAATTTGGTCATGCTGTGACATAATGGAATAAGAAAGAGCTAAGAGAATGTTGACATTTACCATTCATAA[AAAATAAAATAAAATAAAAT]AAAAAATAAACAGATTTAAAATGACAAGATAATGAATCATCAACCATGAAATTAACTGGTGATATAACTTTCTTATAATACATGAACAATTAAAATTTTC
AAAATAAAATAAAATAAAAT	AAAAT	4531	scaffold253059 73.6	20	TGATATTTGATTAATAATAAAATAAATTTATATAATAGTAAAATTTTGTATCTATGGAATAATAATAGGTTTTAAGAATTTATCTCATATGTGAGTATTA[AAAATAAAATAAAATAAAAT]TCAAATTTTGTTTTATTTTAAACCAATTACATTTGATCTTATTTTATTATCTTTTTAATAAATAAAGTTATGAGCACTTGAAAGTCTATTGTGTATGATA
AAAATAAAATAAAATAAAAT	AAAAT	1190	scaffold253525 78.7	20	ACATAAATTTTATAATTATTAAGTGTTTGTGGGACAGAAAAATTATAAGTGTCCGCAAAAAAATAATTGGTGCGCAAACAACTCAAAAATCTAATGGTAA[AAAATAAAATAAAATAAAAT]AAATGTAGTTGCTGCCCATATCTTGGTTGGGATTCATTTTAGTTGGATATATGGGCAATGGACTTAGATTGGTCCATCCTCAACCAGAAATAAAATAGGA
AAAATAAAATAAAATAAAAT	AAAAT	14135	scaffold254165 72.3	20	TTAGCCAAAAATACATCAAAAATAAAAATGCTGACTTTTAGAGCGAATTTTGAAAAATCGTTTTCGATTCCTGCATCCCGGCATTTTTAGTGATTTTTAC[AAAATAAAATAAAATAAAAT]TTTTATGGGTATTGGTTGCCACGTGGCATCCCCACGAGGTGCCACGTGGCGTTGTGTTTTGGAGGTTTTTTTTATATTTATTTTATTTTATTATTTTTTT
AAAATAAAATAAAATAAAAT	AAAAT	727	scaffold254397 36.6	20	AGAGAGAGAGAGATTTTTAACGAAGTCATTTTCATTTACTTTTATTAAACAATAATACACACGTAATCGACAAGGCTAAGAGGAAGAACTAACTCAACAA[AAAATAAAATAAAATAAAAT]AAAAAAATAAAAAAAATTATATTGTTGATCTTGAAGGCTTGGTTCAAATTAGTCTTCAAACTAAAATAAGTATTAAATTAATTTTTAAATTTTTATAAAT
AAAATAAAATAAAATAAAAT	AAAAT	1701	scaffold254593 31.9	20	TACTTATTTCTGTACCAAAATAATGAAATATTTGAGAGTATTTACTTATAATAAACAGCTTTCAAAATATATTTAATTATTAATCAAAACAATTTCATAA[AAAATAAAATAAAATAAAAT]AAAAACAATTTCATAAATATTTTTTTAACAAACCTTTGCATTTTTTTCTATGCAAAGAAGATAACGATAAATATGACATTTCTCCACCATAGAAACCATA
AAAATAAAATAAAATAAAAT	AAAAT	35437	scaffold254877 74.3	20	AATAAGCGCAAGTTAGCACTATCCAATGTAGGAAAAAAGTTCTCTTTTCTCCACTTTTCCACCAATTGTGGTGACTATTGACGGCTAACAAAAAAATATA[AAAATAAAATAAAATAAAAT]TGTCATAATATAAACATAAAAAAAAAAAAAAAAAAAAAAAAAAAAAGAAAAAAAAAAAAACATCCAAACCCCATCCCCCCCCCCCCCCCAAAAAAAATAA
AAAATAAAATAAAATAAAAT	AAAAT	122009	scaffold255133 76.0	20	TCGTTTGCGCCCTTATAAATCCAAAAAAGCTCCACTTACATGAACCTGATTCCCTTAGTTGACTTGGTTAAGATGAAATTTGTATTTATTTAATTAGGCA[AAAATAAAATAAAATAAAAT]AAACAACAACAACAACAACTGTAATTAGACTCCAATCATTTCCGCTTCATTTCTTTCATCCTTTCAACAACCAAACACGTGGTTATATAATCATATAAAA
AAAATAAAATAAAATAAAAT	AAAAT	142	scaffold258577 21.7	20	GTTTTATTTTAAATTTTAATTTATTTTTAAATTTTTTATTTTAAAAATTAATTTTAAATATTTAAATTTTATAAAAAATACTTTTGAATAGTTATTTTTA[AAAATAAAATAAAATAAAAT]AATTAAGTAAATTAAAATATTCAAGTTTAATTTATAGTAAATTTTTAAATTATATTTCAAAATTATAATTTCAAAATTAACTCACTTGAAATAAGTTTTT
AAAATAAAATAAAATAAAATAAAAT	AAAAT	4374	scaffold258829 75.4	25	NNNNNNNNNNNNNNNNNNNNNNNNNNNNNNNNNNNNNNNNNNNNNNNNNNNNNNNNNNNNNNNNATAGTCTTACAAGGTCCAAAACTAAAATACCAACAA[AAAATAAAATAAAATAAAATAAAAT]AACATGAAATTATTTCATGTATTAAATAAAATTCCCAAGCAAAGGGAAAATAAAACAATTTTAAAATGTCACCACAAAATATAAAACAAAATTCAAAATT
AAAATAAAATAAAATAAAAT	AAAAT	4736	scaffold260367 79.1	20	ACACTATAACAAAAAGTAGGTAAAATTTCGCACCAACAATTAAAATATAATATCATGAAATTAAATCATGATTAAGGGTTTCCAAACAAGGTGGAACATA[AAAATAAAATAAAATAAAAT]GTCACCACTTAATGAAAAGTTAAAAACCAAAACTTGGAGGGATGCCACAACCAACCCTCTTAACAAAAAGTTTCGTCATCAAATGTAAAATTTCTCTTGG
AAAATAAAATAAAATAAAAT	AAAAT	14752	scaffold260371 68.7	20	GTAAGTCCTGTAATTACTTAGTGTTTGTGGGACATGAGAGATTGCAGGTGTTCGGAGGGATTAGTTTGGTGTGCAAGCAACTCAAGGTTTTCGTGACAGC[AAAATAAAATAAAATAAAAT]TTTAAAGATAGTGGGTTTTTTTTTTTTATTTTTTTTTATTTTTTTTTGGGGGGTTGGGGCAACAATGGCTTGCAAATCACAATTGCAATATTGTCCTTCG
AAAATAAAATAAAATAAAAT	AAAAT	2783	scaffold260513 71.7	20	GGGTTGGGCCATCACTCAATTATGGATGAGGCTAGAGAGAGAAGTCTTGGAAATTGGCAATTGGCATTGACTTTTCAATTCTGAATGGGAAAATGATAAA[AAAATAAAATAAAATAAAAT]CCCTAAACACTCACGCTTTTCCTTTAATAAAAAAATTTCTAACTTAAATTCAAAATTTAAAAATAATAAATAACAAAAATTAGTTTGACACAATTATTTT
AAAATAAAATAAAATAAAAT	AAAAT	124	scaffold260997 25.1	20	AATTAATATATATATATATATATAGATAGATATTATTCTAACACAATGAGGTGTATGGTCTCCATCAGTTGATAACTAATGAGCATGGCATTTTTCTATA[AAAATAAAATAAAATAAAAT]AAAAAGAGAGAGCAAGTCATTTGGATATATATTTTTAAAAAAATATTTGGGAGTTTGGTGATAATTAATAGAAAAACTCNNNNNNNNNNNNNNNNNNNNN
AAAATAAAATAAAATAAAATAAAAT	AAAAT	126015	scaffold262313 73.3	25	GTAAAATTTTAGTATTGTTTTGGTAAACCAATACATGGTTGAATTAATTCCATACAAAACTTTGACTAGATCAAATAAGATAATTTTATTTTATTTACAA[AAAATAAAATAAAATAAAATAAAAT]AAAGTTTCACATATAAACCCTTTAAAATATGGTTTTTCTAACTATATTTTTTGCACTTGAACTGAACTAATGTAAGGTATCCAATTTGAGGGAAACACTA
AAAATAAAATAAAATAAAATAAAAT	AAAAT	9050	scaffold263109 69.4	25	AGAAAAAAAAAAAAAAAAGAGCCCCACTTCAGACGAGCCTAAAAATCATGGGAATGAAATATGAAACAATCAATAACTAATTTGAACTATGGACAGGCCA[AAAATAAAATAAAATAAAATAAAAT]CATAATACAAACAATAACATTGGGATGGTGAAAATCGAATTACAGTAAATTCCATGGCCGATAATTTAATAAATAAGCAACAAAGTTCAGAAATGCAAAA
AAAATAAAATAAAATAAAATAAAAT	AAAAT	15977	scaffold263279 80.5	25	GTACCTATCATCAGCTTCAATGTGAACAGAAGGCCCAATATATTTAACTCGATCCCCTGGAAAAGATGCAAAAAGAAAGCAATTACTTAGAAGAATGCAG[AAAATAAAATAAAATAAAATAAAAT]GTCTCAAAATTACAAATAAACGCAAAGTAATAATTGCATATGAGAATGCAGAAAGCTGGTAGAAATCGGTGGGGGGGAGGGGAGGGGGGGAACAAGAAAA
AAAATAAAATAAAATAAAAT	AAAAT	19752	scaffold263341 69.7	20	GGGTCATTGCCCTTGCTTTACACCTGGTAGAAGGACTACCAAGGACCAAGTAGAGATACTTTTATAATATTTTATTTTATTTTTTTATATTATAAAAATA[AAAATAAAATAAAATAAAAT]AAATTATATTTAGACTCCCTCAATTATTTTATTAAAACATTTAATTCTCTCAATTATAAAACGTTATAATCAGATATTTACATTATTTATTAATGTATAA
AAAATAAAATAAAATAAAAT	AAAAT	2675	scaffold263969 71.5	20	TTAAGCAAGAGCCCCCCATGGAGAGAAAGGAGAGGGGAGCATATGCTTGGTGGGACATGCCCACATATGACCCCTAATGATGTGTTTAGAAAATAGAGAA[AAAATAAAATAAAATAAAAT]AAAGCAAAGGGAATTTTTTTAGCAAAGATGGTGAGCAAAGGTAGGACCTCATTAGACATATATTGATTGGAGAGGCATTGACCCTCTCTAATCAAACAAC
AAAATAAAATAAAATAAAAT	AAAAT	2725	scaffold264591 34.1	20	AATTAATATGTTAATAAGGAGAATTGAGCACCCATAATAGTCAAGAATTACAACAAATTAACTAAATTGAAATTTAAAAATTTTGTTAGATTTGAAATTA[AAAATAAAATAAAATAAAAT]AGATATTAATCAACATAATAACTAGTCAAAAAAATAAATTCGAAATCTTTATTATTTTAAATTTAATATAATACATTTTTATAAAAATAATCTAACACTT
AAAATAAAATAAAATAAAAT	AAAAT	5071	scaffold265773 37.9	20	ATAAGTCACCAACCGATGAGACATCTAAAAATGTTCGTGTTTTCAACCTGTGTGAATTTAAGGGTCTCACAGCTGACGACTCCGCTAGGGACTTTTTTTA[AAAATAAAATAAAATAAAAT]AGAGTTAGAGGACTAGACTCAATTTATTTATGAATTATTTTTAATTTTTTTAAGTATTGTATGTTTGCATCATTCTTGCATTTTTACCCTTATCACCTTC
AAAATAAAATAAAATAAAAT	AAAAT	1012	scaffold265865 75.3	20	GGGATGAGCCTGCAGTCAGAGGTAACTGGCAACAATTATGTGAAGGGAAGGTATCAGAGATATTGATTATTTTCAATCAAAAGGAAACCAACTTTGACAA[AAAATAAAATAAAATAAAAT]AAAAGGAAAAAAACTGCGTATAGAACTATTGTATAATGGCTTGGTAATTCAAAGAAATTTGGATGAGTTTTTAGGTCGTTCCTACACAATAGTTGGAACA
AAAATAAAATAAAATAAAAT	AAAAT	69649	scaffold265991 74.7	20	ATAAAATATTTTTTTATATATATATATATATTCGGTAACATACCTAAGGTTTAGTTTATTTAGTTGAGTGTTTTGAATGATGTGAATACTTCATTTTTAA[AAAATAAAATAAAATAAAAT]AAAAGAGAGTATGGGTCGGGCATAGGATTAGCGTTACTATCTGAATACACTTTATTATTTTATTTTGGATATGCCATTTGGCATTTGGCTATACCCATCA
AAAATAAAATAAAATAAAAT	AAAAT	1097	scaffold266119 80.8	20	CCCAAAACACAAGATCCATAAATAAAAACTTACCACAAGATAAATTCATGGAATTAAATCATGCAAATTAAAATTGTCATGCAATGTAGAACGTAAAAGA[AAAATAAAATAAAATAAAAT]ATTACTTCACGAAAGAAATTCTTAATAATCTCAAAACTTGGAAGGATGCTACACACAGTAGTAGTGTATGCATGAGTGGTATGAGTGATTATGTGTGTTC
AAAATAAAATAAAATAAAAT	AAAAT	501	scaffold266753 27.0	20	CGGGTTAGGCTAGGGGAATGGGTTGAGTGAGTTGGGTAGGGCCAGATCAATGGGTTCAGTTAGTTGTGGGCTAAGGGGGGAAAGTTAAAATCAAAAATAG[AAAATAAAATAAAATAAAAT]ACAATAAGATAAAATAAAAAACATTTAATTAAATTCATTTTATCTCTATCAAAAAAAATAAAATAAAAACAATGGGTCAAAAATGGGGTGTCTACACCTA
AAAATAAAATAAAATAAAAT	AAAAT	719	scaffold266917 104.4	20	CCATAATTTGACAACTAGATGTTAATGACGAGTTTAATAGCCCATGTAAAAATAGAAGGATGAAAAACTAGGGATCAAAAAGGGAAAGAAAAAAATTTCA[AAAATAAAATAAAATAAAAT]AAGAAAAGTGATAATAATTAATTTTTCTTTCTCATTCATTTATTTTTCCATACTTTTAAAATGACAAAAGCAAGTCTATAAACAAAAAAATTAACACAAA
AAAATAAAATAAAATAAAAT	AAAAT	26182	scaffold267089 74.8	20	TATATGTTCAAGAATATGTATTCTGCACAAAAAAAAAATTAATAAATGAAAAAAAAAACCCACAATTATTATGCATATATGTTACATAGAACACTTACAA[AAAATAAAATAAAATAAAAT]AACCATATTTGTACAGGTGCATCTTTGATTTATCTGCACATAATGTTCAATAGCTAAACCACCAATTAACATTCACGCTGAAACTCTGGAATCCCAAAAC
AAAATAAAATAAAATAAAAT	AAAAT	55550	scaffold267131 73.9	20	TCAACAAAATTTTATATTTTGAAATTATTTGCACAAACAAATTAAAAAATGCATTAGATTTTTCTTTGCCTATATCAACTAGACGTTTTTTCTTTTGTCA[AAAATAAAATAAAATAAAAT]AAAAGATGGACTAGACGTTTTTCCAATATGAATACAGTAATCTCACTTTGGATGAAGTTCAATTTTCTTGTCATCTGCCATGAATGCACATGCATTGTAG
AAAATAAAATAAAATAAAAT	AAAAT	12751	scaffold267357 74.6	20	AAACNATTTTATTGACCACAAAATCTCTTCTTCTTTTTTTTAAATAAGACAAAAAGGTTTTAGCTGAAAACATTCAACTAAAACTAAAAGCAGAGAGCAA[AAAATAAAATAAAATAAAAT]AAAACAAACAGTATCTCTTAATCACTTCAAAATTTGGCTTTGGCTAATCAATATTAAAACTAATAAGCTCACATAAACAATTTCAAGTCCACGTAAATTC
AAAATAAAATAAAATAAAATAAAAT	AAAAT	302	scaffold267649 60.5	25	AAGAAAATAAAAAAAAAATGATAATTTTCTCTATTATTATTTGAAAGTTTTTAAGAGAGAGAAGACAAAATTTCCTTCTCCATACATTAGACTTGGAAAG[AAAATAAAATAAAATAAAATAAAAT]AAATATTTCAAAAAAATTATGTTTTAAATTTTAGAATATATTTGTAATATATTTTTTCTTATTTATTATTTTATAAATTGAATGATTATTATAAAAAATT
AAAATAAAATAAAATAAAAT	AAAAT	3265	scaffold269055 72.2	20	CACTATAACCAAAAATAGGTAAATTTTCACACCAACAATTAAAATAAAATATTATGAAATTAAATCATGAATTAAGGGTTTCCAAGCAAGGTGGAACATA[AAAATAAAATAAAATAAAAT]GTCACCACCTAATGAAAAATTTTAAAACCAAAACTTGAAGAGATATCACGGTACGTCAAAGTTCTTAAACAAGAGCAAAATGATGAAATCCTTATTACTC
AAAATAAAATAAAATAAAAT	AAAAT	15939	scaffold269291 69.1	20	AATTTGAAGTAACAATATGTACTAAGATATCACAATAATACCAAACTAACATTTTAGTATCAAAAAACATTATTTCAATAATAATAGCTAAAACTCATTC[AAAATAAAATAAAATAAAAT]CATACTAAGAGTTTGAATGAGAACTTTTTAAAAATTAAGGTTTAATTTGAAACTAAAACTACCCCAAACTATGGGGTTTAACTTATAATTTTCCCTTATC
AAAATAAAATAAAATAAAAT	AAAAT	670	scaffold269729 67.1	20	ATCAAATTTAACATAGGAGCCTAAAAATCAGGAAAACCAAAATAGAAAATTTAATTATTTTAGATTAAAAAAATATTCTAAATTAATTATTGATTCTAAG[AAAATAAAATAAAATAAAAT]ATTATTAAATTAAATGCATAAACATAATCTGCATCAAACTACAATTAACTTATAAACTAATTAATTGCTCAACAACTCAATGTAGAGTTTTATCCTTTAA
AAAATAAAATAAAATAAAATAAAAT	AAAAT	21295	scaffold270053 71.1	25	TTTTTATGTTAAAATATTTTTATATTTCTAAGTATTAATAATAATTAAATGGGTCCTACAAAGTAACCAATAATACATAAATATTAAAAATGAGTTTCAC[AAAATAAAATAAAATAAAATAAAAT]ATTATTTAAAAAAAAAAGAATAATTTCACATATAAATAATTTTTAGTCTCATATTATTCAAATTAAAAATACACCTTTTTTTAATAAACTAAATGATAAT
AAAATAAAATAAAATAAAAT	AAAAT	6964	scaffold270245 72.9	20	AATAATTTTCCTTACATTCTTAATTATAGCAATATTGTTACTGTATTTTTTTATGTGACTATAGTCTTTTCTATTCATTAATCATGCTAAAAAATTTTAA[AAAATAAAATAAAATAAAAT]ATGAGTGGCACACGCGATATTTCACATAAATTTTTTTATTTTTTATTTACTCATATAAAAATAACGTGACACTCATGTGTCAATTTTTTTAAAATTTTTA
AAAATAAAATAAAATAAAAT	AAAAT	24864	scaffold270875 74.8	20	AAACCTAAAAAAAAAAAGGAAAACCAAAATTGATACATAATAGGAAACCTAATTATTCTAGAGTAAAACATAATATTCTAAATTAATGAATACTTCTAAG[AAAATAAAATAAAATAAAAT]AATATTAAATTAAATGTATAAAATTAATCTACATCAATATAATAGAAACAAATTCATGAATCATTTTAGTCAATTATTTGGTCAGTCAATTTGATACTAT
AAAATAAAATAAAATAAAAT	AAAAT	1068	scaffold270961 74.8	20	TGGCTCAAACCAAATATTTTACGGGTGGAATGGGCTCCTATGATCACGCACATGGAGGATTACTACGATGGTCGTCCCTGCTTCCCCTTTTATTCAGCCA[AAAATAAAATAAAATAAAAT]AAAACTTGTATTTTATTAGATCTAAGTTTCAATATAGTAATTCGAGATGCCCATTATTAATATACTTCTATTTCATAAGACCCATATTTTAAAATAAGGA
AAAATAAAATAAAATAAAAT	AAAAT	22670	scaffold271143 64.3	20	TTCGTTGAATTCTCTTTATAATTGCGTGCTTGAGGATGTTTAGGTTATTTTTTGTGTGTTTATTTGTTTGTTCAATTTCTTTTCAATAAAAGGATTCAAA[AAAATAAAATAAAATAAAAT]TGTCACGAGATAAAAGTTAAAAAGTAAAACAACACAATTAATCCTATAAATTGTCACGAGCGCGCAACGAGCAAGCAAGCAATGCATTAAGCGAAACCGT
AAAATAAAATAAAATAAAAT	AAAAT	3883	scaffold271449 74.1	20	TTACATTTTTTGTGCAATGTAAACCTTTCGTCTATATTATCTGTTACATGTTAGAAAATAATGATTTTTTAATATAAAAATTAATTTTTTATCAAAAAAC[AAAATAAAATAAAATAAAAT]CTTTCCCCTCTCTCTCATTTCCTTCTCGCTTCTCCCCGCCCCCCTTTCTCCCCGAAGGTGTGCAGACCCCCTCCAAAAGAGGGTCTGTGCAGACCCCCCT
AAAATAAAATAAAATAAAAT	AAAAT	3550	scaffold272021 32.6	20	TTTCAGACCAAATAAATAAATATAAATAATCGATTAAAAGAGTTTTTTTAATTTCATTTTCAATTAATATTACTATATATTAACAATGCCACTTTTTTTA[AAAATAAAATAAAATAAAAT]AACTAGCTAGTAGTTCACATGTACTAATTAACAGTGACCACTGAATGCAGAAATTGGAAAATTGCAGAGATTCTAACTGAAAGAAGCCGTTCCTATACCA
AAAATAAAATAAAATAAAAT	AAAAT	852	scaffold272097 61.9	20	ATCGAGCCTAGCCCCGCGGCTAAGGCTTGTGAGCCACATGCCTGCTTTGCTAATTTCTCTGATTAGTTTATGAGGATGGGGATCAGAAAATAATGCTAAA[AAAATAAAATAAAATAAAAT]TAGTCCCTTTTGTGGGGTTGGTGTCGGGTATTTTTGGGTTTTTGGAGTTAGCTTTTTAGAATTTTTTAAGATTTTTTTTTTTTTTAGGATTTAGATAATT
AAAATAAAATAAAATAAAAT	AAAAT	72555	scaffold272217 77.1	20	CCCTACGAAAAGAAAGACGTATAGATAAACAACAGATTAGGAGAATTTAGGTCACCTTTCTGTCACCTCCCCCCTGTGTGAACAAAAAATAAATAAATAA[AAAATAAAATAAAATAAAAT]TGTAGAGAGAGAAAATCATCAACAAAACCCAACTGCAAAACCCAACACACATTAATGCTTTTTCTAATTTTTATTCAAAATTTCTATATATAGAAACTCT
AAAATAAAATAAAATAAAAT	AAAAT	28116	scaffold272527 71.3	20	TCCAGGTATACTTGTCCGGAACAGACCATCAACCTAAGGATCAAACACTTGAGCACATTAATATCTTATCTATGAAAATGAAAATCTAAAAATTCAGCAA[AAAATAAAATAAAATAAAAT]CTTAAAGAATGGACATTTACACTACCTACTTTCGAAAATCAGAAGTTTAATAATGGTTATAAGCTAAAGCCTTGATAACCAAATCTCGGTTATTTTTACA
AAAATAAAATAAAATAAAAT	AAAAT	1369	scaffold272643 72.3	20	CTCAAGTGTAAAAAAATATATTGTATGAAGGCCAACACATGAATACAGTCAGCGTATCAATATCTGACACAAGCTTCCAACCAAAGGTACAAAGGATTAA[AAAATAAAATAAAATAAAAT]AAAGGTTGAACTGATTGTGTTTTACTAAAGCTAAATAAAGAGATGCCCCTTGAATGATCATAAGTTATAATTTAAAATGTGTCAGAGATTGTTCTAAATT
AAAATAAAATAAAATAAAATAAAAT	AAAAT	13336	scaffold272705 74.8	25	ATCTATGGATACTACACCAAGGACTTTTGGTCCAGTGACATGTTGGCACCTTCCTTCGGACGTGTGTTTAGACTCCTAGTGGTTTAGTTGCCAATTATCA[AAAATAAAATAAAATAAAATAAAAT]TTATGTATACAAATGTCAGTTTATCACAAAATTAAAGCCGTCATAACTGCATTTTTATTATAGACCAACCAGACAGTGGACTTAGGCAGATGTTTGACGT
AAAATAAAATAAAATAAAAT	AAAAT	28852	scaffold272899 74.6	20	TCCTTGTTCATATAGGAAAAAGCATAATAAGATTAAGATGTTAGAGTTTGGTCCTCAAAGAAGCTTTTTTAAGTTAAGTTAGTATTCATTTTAACTTTAA[AAAATAAAATAAAATAAAAT]AAATACTGATTGGTTATTTTTTAGATTTATACATTTTTAACTATTTAATATTTAATTAAATTAAATTAATAACTTATAAGGGTTTTCTCCTCAACTTCTC
AAAATAAAATAAAATAAAATAAAAT	AAAAT	8563	scaffold272931 75.3	25	CTTAATTTAGCCTACAAAAATCAAGGGCAAATTGCATTAGGAATTTTCAGCCAATAAGTCTTACGCGAAGTGTTTATAAAATATTGGCAAAGATCCTCAA[AAAATAAAATAAAATAAAATAAAAT]ATTGGCAAAGGTACTTGCTAATTGGTCGAGACTCGAGTGTCGTATTGGGTTTGTTGAACTAACAGAGCACGCATATTGACATGTAATAACCCAAAATCTC
AAAATAAAATAAAATAAAAT	AAAAT	107	scaffold843756 20.0	20	TTTATTAAAATATTTAATTTCATAAATTATAAAACATTATAATTAAATGTTTAAATTATTTATTTATGTATAATCAAATTTATATGTCAACACTCTATTA[AAAATAAAATAAAATAAAAT]AAAAATTTAAAATAATTTTTTTATATTTTTAACATAATGTTAAAAGAAATATTATTATACCCAAGTGAATAGTTTAGGATTATAATTATAACATTTTATT
AAAATAAAATAAAATAAAAT	AAAAT	323	scaffold850754 63.0	20	TTAATTAAATAATAATTTAGTTACAATAAATTTAGAGGGAGGTTTTAAAGAATTTATTGGACATGCTATATTTCTTTAAAATTTCGTTTTACAAAAATAA[AAAATAAAATAAAATAAAAT]AAACAAACAAACACCACCTCTCACACTTGATTTGTCATTTGAGCTAACCCTAATTGCATATTTATTTACGGGTTCTTAGCATATTTGTAAGGGCCAAAAA
AAAATAAAATAAAATAAAAT	AAAAT	303	scaffold851126 50.0	20	AAAATAAAGCCCACGAAGGTTTCATGATATTTAGGATACGCCCCATACCATGTCTTTGTTTGCTTTTTCTCCGATTCTTTTCAAATTTAAGCTCATTTTA[AAAATAAAATAAAATAAAAT]TTATTGACAAAAGTAAAATTTTATCATTATTAATAAAAAAAATACATAAAATCTCTATTAGCATCCTCAATCTCATAATATCAGAGTCATAATCTTATTA
AAAATAAAATAAAATAAAATAAAAT	AAAAT	552	scaffold858138 73.0	25	CTTCATCTCCTTTAATTTCTCTATTCTTTCCTTCAGTATCTTTATATAGGACGCTGCTTGATCCAGTTGATCTTGTTGTGACATCATGTCCTGAAAACAA[AAAATAAAATAAAATAAAATAAAAT]AATTAGATAAAAAATCTGAGCCTTAAGTTGAGATATCTTTCTGCAAAGATCTGTAATAATTTCGTCGTATTTACAATATCTTTCTTCGTTGATTGATACT
AAAATAAAATAAAATAAAAT	AAAAT	427	scaffold861460 77.0	20	TGCTCTTGTGTATAATAACTAAAAAATATTGATAATTAGAAATACAATAAACAAAAAGCAACACAACCTACCAATACAACAAATATAATTGATTTTTTAA[AAAATAAAATAAAATAAAAT]TTTCTAGAATTGTAGAAAGTACAACCATAACATATCCTTAAAATAGGTAGTCAAATACCTACAACCACAAAATCTCCTTAAAAAGTTTACGTACCAAAAA
AAAATAAAATAAAATAAAATAAAAT	AAAAT	179	scaffold863344 55.0	25	AGTGAAATAAAATGAAAAAACTAAAAATTTCATTTAAACATGCCTTTAAGAGTCTAAAGTCCAATTAAATTGAAACACAACTCCAACGTAATAACTATAA[AAAATAAAATAAAATAAAATAAAAT]ATTATGTAAAATTAAATTTAAAGTACAAATTGGAAAATGGTTTGAAAACGGTTTCAATTCAAAATGACAGAAAAATTGGAAAATCTAGAGGAATTTCATA
AAAATAAAATAAAATAAAAT	AAAAT	667	scaffold864618 56.0	20	ATAATTTTTCTAATTTTGTTTTTTCTTTTAAATAAAAAAATTTGAAAAATAAAGTTGAGTTATTTTACTTTTCTATTACTTTGTGCTTGGTTCCTAGTAA[AAAATAAAATAAAATAAAAT]TTATTTTGCTTATTATTGTAGCAAAAAAAAAATTAAGTAAAAACAAATATTTAATCTATCTAGTTCTAAATAATTTGAATATTTAGTCGCACATTCAAAA
AAAATAAAATAAAATAAAAT	AAAAT	883	scaffold868736 65.0	20	GATTTTTTGTTTGGGTCATTGTGCAGTCTTCTGTTCTCTTTGGTCAATGTCCTAAAGCAACTCTTCAAATCAATAATCACTTGCCTAGCTGTTTAGCAAA[AAAATAAAATAAAATAAAAT]GCATACTTGCCGAGTTTCTAGGGAAAGTGAGAGGCCACTAACCAAAATCATGTTAACTACATAAAAACTCATAAAGTAAATTGTTAATCATGATAGGTGC
AAAATAAAATAAAATAAAAT	AAAAT	612	scaffold872621 75.0	20	AGCCACAATTTCAATTCCAACCAAAACCAAACATGACCATATTTAATCACAACACCCAAAAACCAAAATGTCAAAGTTACGCCGAAAATTCAAAATTAAA[AAAATAAAATAAAATAAAAT]TGCGTACCATGGAGCGGGAAGCTTGAAGGAATTCAAATCGAACCCGAACCCATCATCGAACCCAGAAACCATTTCGGCCGCGATATTCAAAGGGGTAATC
AAAATAAAATAAAATAAAAT	AAAAT	985	scaffold875459 71.0	20	TTAATGAGATTTTTTTATTATAATTTTACACTTGGAACAAAATGATCATGATAATTTCGATTGGAACAAAAAAGAGACCATAATTGTTAAAATTACCAAA[AAAATAAAATAAAATAAAAT]ATGGTGTCCAACCCCCCCGGCTACGGCTATTGTAGTTAATTTCACACCCAAGCAAGCTCCCACCTACTTAGGTGGGGTTGGGGTGAGTGGGTAGAGAGAT
AAAATAAAATAAAATAAAAT	AAAAT	841	scaffold875819 59.0	20	ATTTATAATTTATATATACAGTTGGTATTAAACAAATATTGTGTTATAAAAGTGAATTTTATTTTTTTATTTTGCTAAACAAGATGAACTACATAAATGA[AAAATAAAATAAAATAAAAT]GAAGAACACGTGACATGCCTTAGTCTGACTTTTAATTAATAAAAAGTTTAGTGATAAATTAGACATATAAACTGAATAAAACTGGAATTAAAATGCCATC
AAAATAAAATAAAATAAAAT	AAAAT	443	scaffold878943 79.0	20	TAGACAATCTCGAACAAAAACTGGAATCCAAATTTATTTTTTATTTTTTAATTTGATACGGTATTAAATCGCTTTTGCCATGTGGGTTGTTGTAGAAAAG[AAAATAAAATAAAATAAAAT]AAAAAATTTAATTAGGTAAGATTTGTCAAAAGAAGGATCATTAATTAGCACATGACTTCTAACCACTGTTAAAGCAAACAGTGAGTCTGTTACTCTGTTA
AAAATAAAAATAAAAATAAAAATA	AAAATA	9192	scaffold4759 78.1	24	TTAATGTTTCATTCTTTTTCATTTTCTTATAAACTCTCAAATAAAATGTCAAAGTTTTACATAAAAAATTTTCACCTTTTTTCTAATTTTATGAAAAATC[AAAATAAAAATAAAAATAAAAATA]AATGAGTATTCTTTAATGTTAATTCATTTCATTCATATTAAACTTTTTTAAATAAAAGAACATGTTTTTCCTATTTTAAAAGAAAGCAAGCCCAGGCCCA
AAAATAAAAATAAAAATAAAAATA	AAAATA	23888	scaffold8669 73.6	24	TTTCATTGAAAGTTTACTCCTTTTTATGAAAAGTTTGTTCATTTTTCCTTGAAAGTTTGTTTCTTTTTCCTTTAAAGTTTACTCTTTTTTCCATCTTACC[AAAATAAAAATAAAAATAAAAATA]ATAAGAATTTGAGGCATTTAGTTTGTCTTTATCTTTATAATTTTTTTTGTTGATGTGTTACTATCAAATTAAAGACAATGTTTCTAGTAATACCAAATTT
AAAATAAAAATAAAAATAAAAATA	AAAATA	15847	scaffold10531 78.6	24	CAAGACCATGTTTAATCAATTCAACCATAAAATGTTAGGGAAACAATCACATCATAGCAAAGGAAATTTACGAACAAATTCAAAATGCTCCTAAAATGCC[AAAATAAAAATAAAAATAAAAATA]AATTGTGAGTTTAGAAATGAGCAAGTTACTAGAGATTAAGGAAAGTAACTTAAATGGGAAGAGGATCCATATTTTTTTCACCTACCAATGGTTAGAACAC
AAAATAAAAATAAAAATAAAAATA	AAAATA	10289	scaffold17343 70.0	24	TTAAAACACATGCAAACCATGATACATAAGTAACCAACCAATGACTAAAAGTATATGGTTCTAACCAAAACTAAAAGAAGAAAAATTTAACCATCAAAAC[AAAATAAAAATAAAAATAAAAATA]AAATTTATCTACAAAAGAATAAAATAGGACAAGAAATTATTTGTATGGTAAAAAAAATTATGGTGTTCAAAACTTTTGTTGAGAAATATGTTTGATGCAT
AAAATAAAAATAAAAATAAAAATA	AAAATA	1971	scaffold42835 44.9	24	NNNNNNNNNNNNNNNNNNNNNNNNNNNNNNNNNNNNNNNNNNTACACAATTTAATTTAATTATTAGACTTATTAACTTAAAGTAAAGCTTCAAAAAATTT[AAAATAAAAATAAAAATAAAAATA]AAAAACATAGTGGGCTGTCGGCGGCTTTGATTGCTTCAAAGCAAAAAGCAATGGATCAAAAGGTTTGGTGGGAGGATATTTGTGTGTCAATTATTTTAAA
AAAATAAAAATAAAAATAAAAATA	AAAATA	1629	scaffold58345 67.0	24	ATTAATAATAAATATAATGTGACATAATTATTATTTTTATATTTTTCTCTACAAAAATTATGTAATCAAGTTATCTGAAAATTTTGAAAAAAATAAAAAT[AAAATAAAAATAAAAATAAAAATA]AAAATGAAATCATCTCAAACTTTTTAGTTTTTTTTTTTTTCTGTGAGGTTTTGTTCCGAATTCATAACTTTGGAAAATAGAAAAAGTTTGATTAAGCTTG
AAAATAAAAATAAAAATAAAAATA	AAAATA	34236	scaffold69061 72.4	24	AAAAACACAATCAAGTCTCCAGATTCTAATTACAGCCCTGTCAGATAAATGGAGTGGTTTTAAGTCCCCAATAATGAAAATCGTCCCTTCATGAACCCAC[AAAATAAAAATAAAAATAAAAATA]AAAAATGGCGTTCCTGACATTTAAATCGATATTGTGGAAACGAACCTCACTCATGAACCAATTGCAACTTCTATACAAAAATAATAATAATAAGATTATA
AAAATAAAAATAAAAATAAAAATA	AAAATA	1023	scaffold88657 61.2	24	TTTTATTTTAGGATTATACATCTCTTGCCGAAGAGCAAAGGGCGTTTCAGATTCTGAATTCCACCTGGGGCTAAGTCAAATGAACCTCCCTCCCTCGAAC[AAAATAAAAATAAAAATAAAAATA]AATAAATCATAGTGCCCTTTGTCATTATGTAATGCTTAGCAAAAATACGAGTTGCTCACATAGAATGAAGAGACACTGCAGCGTTTGTAAAATTAATTTT
AAAATAAAAATAAAAATAAAAATA	AAAATA	9126	scaffold111403 71.9	24	ACTACAGATCGGGGGGATAGTTCTTTGATAAATTTAGTAGCCGCATATAACTACTTCTCTGCAATCTTTGCCATTTCTCAGTTATGAAAATGACAATTAT[AAAATAAAAATAAAAATAAAAATA]ATTCATAATTGAAATACTAACTAATTAAGATTCATACCATGTTGCAATTTTGCACAACTCTTTATAAAGCAAGTTGTTTATGTTGCTTTGACGTATAAAA
AAAATAAAAATAAAAATAAAAATA	AAAATA	15507	scaffold117455 71.4	24	TGACTTATTACAACATTTTATACCAATTAAAAAATGGGTAAATAATAGTAGGTATTTGGAAAGTAATTAAACTCATCTAGCGTGTGTGCTTAGGCAAAAT[AAAATAAAAATAAAAATAAAAATA]AAAAACTTGATTTCATATGTAATTTCAATTTTCATTGTTGCCCAATCCTAATAATTGAGTTCAATTACTCTTATTTTCTGATCCAACATTCCCACTATCA
AAAATAAAAATAAAAATAAAAATA	AAAATA	5164	scaffold127885 64.6	24	ATTTTAAGTTTATGGATAATGCATTAATGTTTTAATACTACGTTTGGTTGAATAAAAAATTAGGAGTGTGAAATAATATTCACTCATTTAATAAATAATG[AAAATAAAAATAAAAATAAAAATA]AATAATACTGATTAGTACTCTTTCATTTATTTATAATTTGTTTATCTGACTTTTGGAAAAAAAATGACTAAAAATACATTTTATAATTTTTTTAATTACT
AAAATAAAAATAAAAATAAAAATAAAAATA	AAAATA	48820	scaffold134215 75.0	30	TTGATTATTTATAAAACTTAGACTATACATATTATTTTATATCGATGTAATTTTATAACATTTTAAAATTATAATCTTAAAATTTTATAATTTAAAATTT[AAAATAAAAATAAAAATAAAAATAAAAATA]TTAAAATTTAATTAGTCAATTAATACATCAATTATCTATTGATTACTTTTTACATTTTTTGTTTTTCCAATTATATTATGTCTCTATTTTTTTTTCATTT
AAAATAAAAATAAAAATAAAAATA	AAAATA	3272	scaffold147563 58.6	24	TATGTGAATAACGTTTGCAATGAGATTAATATTATTTTATGTTGGTGTGACTTTACGAAATTTCAAAATTATAATTCTAAATGTTTATAATTTTGAATTT[AAAATAAAAATAAAAATAAAAATA]CATATTCAAATTTAATTGACCAATTCAATATATTAACTTTATTTTTTGTCTTTTCTATATTATTTTGTTTTCCCAATTATACATTTGCTCTCCACTTTCT
AAAATAAAAATAAAAATAAAAATA	AAAATA	4513	scaffold165637 70.0	24	AGCACTCAAACGCTGGATATGCATACCCAAGAGCCATCCTGGCATCCAAAAATCACAGATAACTTTCTAAGTTGAGAAATCATGAGCAATCATTCAAAAC[AAAATAAAAATAAAAATAAAAATA]AATATCGTTATTGGAAAAAATGAATACAATATAAGTAGCATCTAATGAAAAATAAATTCGAGAAAGACATACACGAGACATCTGATGATGAAATCACCCA
AAAATAAAAATAAAAATAAAAATA	AAAATA	379	scaffold171007 30.0	24	TGCTTGTTGGCTGTGTCTGGCCAGGCTGGGCCAGGCTGGGGGAATGAGCTGAGTGAGTTAGTCAGTAGGCTGAGTGAGTTGTGGGCTAAGGGAGAAAGTT[AAAATAAAAATAAAAATAAAAATA]AAATAAAAATAAAATACAATAAAATAAAATAAAAATAAAATACAATAAAATAAAATAAAAACATTTAATTAAATTCATATTATCTCTCTCAAAAAATAAA
AAAATAAAAATAAAAATAAAAATAAAAATAAAAATAAAAATA	AAAATA	11303	scaffold190253 71.5	42	ATACAGGGGAATTTTTAATTTTCTGCCATGATAATTAAACTCATTTTAGAACAATCTCACAAGCACAACATCTTGAATGGCAAGAGTGCAGCGCAGTTGC[AAAATAAAAATAAAAATAAAAATAAAAATAAAAATAAAAATA]CATTATCATTGACCCACCAAATAAAAATACATTTTTATTAAATTTTTAATCAGATTATAATATATTTTTTACTGAAGTGGCAATACTTGAATGGTTTTGG
AAAATAAAAATAAAAATAAAAATA	AAAATA	487	scaffold194475 71.4	24	TTCACAGTTACGTCTAAATAAAATAAAATAAAATAAAATAAAATTTCTAAATAATTTTTAGTGTGTATAAAGAGAATTAGTGATTTTTGTGAAAACAAAC[AAAATAAAAATAAAAATAAAAATA]AAAAAGTGAAATAAAAAATAAAGATGAAAATAAATAAAATAAAATAATAAAAAATGTAAAGGATGGTTGGTTGGGCGAATTTTGGGTATGGTTTTAATGG
AAAATAAAAATAAAAATAAAAATA	AAAATA	34375	scaffold207861 70.9	24	GAGAAATAATTCAATCTGGGTTTTCCCAATCAAGTGGCCCATGTCTTTTAATTATGTTCTATTAGGGTTCTTTTGGTACTTTAAACTTCCTTTGGCTGAG[AAAATAAAAATAAAAATAAAAATA]AAAAAGTAAAAAGAAAAAATATATAAAATAATTGATTTTCTATCCTTTGAGAATCCTTTGAGAAAGAAAACATATTTCCTTACTTTTTCTATTTGGTAGG
AAAATAAAAATAAAAATAAAAATA	AAAATA	2372	scaffold211681 34.0	24	GCTGCGCCCCATTGGCTGGTTGAAAGAATTTTTCTATAATAGCAATTGACAAGAAAAGCCTATGGCAATCATGAATAAGTCATCTATAGAATATTGTCCC[AAAATAAAAATAAAAATAAAAATA]AAAGCACAATAAGTCAGGTACGTGTTTGAAAATAATAATAATAATAATAATATGTCTAGGATGACAACAAGCTGAGAAAAGATAGCTCAAACAAGGAAAA
AAAATAAAAATAAAAATAAAAATA	AAAATA	15530	scaffold218813 74.7	24	TTTATTTCTAAAAGTATAATTTAGAAGAAAAGAAAGGCACCAATTAAAAACAAAAACATTAGACTGAAAACAGAAAAATGTTGTCAGAAAATAAATAAAT[AAAATAAAAATAAAAATAAAAATA]AAATAGCAGAAAACAGAAGTACTTTCAAACAAGAGAGGCAAGTTAAATTATACAGTACCTACCTTTGGCAATGTTGCCAAAATCAGAGAAAAATCTAGGT
AAAATAAAAATAAAAATAAAAATA	AAAATA	3416	scaffold233923 76.1	24	CCAATCCATAGGCCGTAGACTTAGCCAACTAGCCTTGAGGAAAGTTGAAACTCAGGAAGTTGACTTTTTCTTTAGATGCAAATATTTGTCAAAATAAAAT[AAAATAAAAATAAAAATAAAAATA]AAAATTTATGATGTTTATTTTATTTATTAATTTTATATTAAATAACATGTATTAATAAAATTTAATATTATGTATAAATTTATTATAAAAAATATTTTAA
AAAATAAAAATAAAAATAAAAATA	AAAATA	421	scaffold237687 71.6	24	AAGAAACTTGATGGGTAAACTCCGTTATAATAGTGTTTAACCGCGTCAATTGTCCGTAATCAGTAATCACTTCCTCTCCGCTAGATTAAAATAAAAAAGG[AAAATAAAAATAAAAATAAAAATA]ATAATAATAAGGAAATAAGTTGTAATCCTCTCATCGCACAGATCTGCGTTATTTTTGCTCCCCCGTTTCAATTTTCTTCACTAAAAAGCTTAAGGATAAA
AAAATAAAAATAAAAATAAAAATA	AAAATA	4967	scaffold246175 74.5	24	TGTTATGACTTATGATCATAATCCATATGGAAAATTCTAACTTTTTGCCTTAATTCAATATTGTTTTAAAAATTTATTTTAAAAATTATTTAATACGCAT[AAAATAAAAATAAAAATAAAAATA]AAAAACTCACCCACCCAAAAAAATGTATTTACATATATATTCTTGTAACCGTGTACATTCTTCAAGTCTAATTACATAAATACTATTAACAAACCTAAAC
AAAATAAAAATAAAAATAAAAATA	AAAATA	37537	scaffold247757 73.8	24	AAAAATTAAAAGTAAAAAAAATTATTTACTATTTATATAATTATTAATAATAAATAATTAGATAATCAAAGTGAAACCTAAATACACTCATCTTTTTAAC[AAAATAAAAATAAAAATAAAAATA]AAAAATTAAGATCCGGAATATTTTCAATCGGTCTGCAACTATGTAAGTCTTATTAGGTACCATTTGTGCCCTTTTTTTTTTAATTCAAGAGAGACCAATT
AAAATAAAAATAAAAATAAAAATA	AAAATA	283834	scaffold257123 72.9	24	GGGGTTAGCTTGGGAATGGAGTGAGAGAGTAGGAAGAGGTAGTGAAGAAGCAGAGAAGGCCGTGGTTTTATCGTGAGTTTCTTATTTAAAAATATTAAAT[AAAATAAAAATAAAAATAAAAATA]AAAATGAAGATTATGTTACAGGATATGATTATTTGTGTTTGTGGTGTTTAATCATCGAAGGAACTTCATAATTGCTAAAAAGTTGCTTCATTTATTTTTA
AAAATAAAAATAAAAATAAAAATAAAAATA	AAAATA	812	scaffold260253 36.7	30	ACCAAAATTGGTAAATTTGACACCAAAAATTAAAATAAAACCTCATGAAATTAAGTCATGAATTAAAGGTTTCCAAGTAAGGTGGAACCTCAAAAGAAAT[AAAATAAAAATAAAAATAAAAATAAAAATA]ACATAAATATCATCAACTAATTTTTTTTAAAAAAACAAATACTCGAAGTGATGTCACTTAACTCTTCAACCCTAAGATGTCATGTGTCATAGGATGATCT
AAAATAAAAATAAAAATAAAAATA	AAAATA	319	scaffold265693 65.3	24	TCTATGTTCCATATTCCATGATCGTATGTGAATATGTCTGACCAAAGTATTATGAAAAATAAATGGCATCTAGTCAAGAAGAATGGTCCTTTCATCAAAC[AAAATAAAAATAAAAATAAAAATA]TTGACTTATCCGCACCACCTTTGTATTTAGACAAAAATTACTTATTCTATCAATATAAAAGAGTAGTGAGTGGATAAAAAAAAAAAAAGAATTCTTATTG
AAAATAAAAATAAAAATAAAAATA	AAAATA	459	scaffold850800 50.0	24	ATAGATGACATTATATTTTTATTTTCACTTATTTTAAGTATAAAAATTATTATTATTTTATCGGTTTAATATTATTTTTATTTATGAAAAATTTTAAAAT[AAAATAAAAATAAAAATAAAAATA]ATATTTTTCTTAAGAAATAATATTGAAATATTTCATAATAATTATGTCTAACATAATAATTTTCAATATATATATCATTCTGATAATAGGGCCATACATG
AAAATAAAAATAAAAATAAAAATA	AAAATA	2036	scaffold878769 71.0	24	GCCAGTTTGCCTGCTGATTTTAGCAGATAAATTTTATTGTTAAATTTTAAAAATAAATTAATTTTATAAATTGTGATGTAATCACTGTTTAATTATAAAC[AAAATAAAAATAAAAATAAAAATA]TAATAAATCACAATAAATTTAAACGCTTAATTAAGGTGTAAGTTGTAACGGATTTTGAGTGTTATAACAAGAAAAAAGTTATGAACAGAAACTCTTACGA
AAAATCAAAATCAAAATCAAAATCAAAATC	AAAATC	5693	scaffold12683 59.8	30	TTAAGAATTAGATAATTTAATTGCATGATACACAGATGTACCAGACAAATAATGGAGATTTAAGTGATTAGGAAAAAGATTAATTAGATGTGAGTGTACT[AAAATCAAAATCAAAATCAAAATCAAAATC]AGACTGTGTGTGTGAGTCTCCACTTGGGCTGCTTAGCATTAAACTTCACCCAACTCAACCTTCCTTTTCTAAATCTATTTTGTCATCTTCTGTACCTAAA
AAAATCAAAATCAAAATCAAAATCAAAATC	AAAATC	4384	scaffold102413 74.7	30	TAATGTCATTACATTCCTACAATGTGGCAAAAATGTTAACAACATTCCGCAAACCAAACGCCCTTAAGGGATTCAAAATCACCATCACAGGTTTGGGGAA[AAAATCAAAATCAAAATCAAAATCAAAATC]CCCAAATTGTGTTTCCCCAAAATACCGTTAAAATTAATTAAAGAAAAAACATTAAACTTTAAAAGAAAACAAATTTTCTTTAAGAACAAAACACTGTCGT
AAAATCAAAATCAAAATCAAAATC	AAAATC	22536	scaffold115621 75.0	24	TTTATTAAAAAAAATATGTGAAGAAGGCGGCTACTAAATTGGCAGCCTCTACTCTTAAAAGCTAAGGGATAAACCCTAGGTACTATTGTTTAATAATAAA[AAAATCAAAATCAAAATCAAAATC]AAATCAAATCAAATCGTCATCATATACATGTATGAGTTCACCAATTTGTACACCCAATGAAAACTTCAAGTCATGGTTCATTTTTCGCAACAAAGCATAC
AAAATGAAAATGAAAATGAAAATG	AAAATG	11177	scaffold254819 77.6	24	GTCTACTGGTCTAGTCCCAGGTCCAGGGTAATTTATTAATAAAATAAACATGTAAATAAATAACAATTTATTGTATCATCAAGAGCATAATAATATGCAT[AAAATGAAAATGAAAATGAAAATG]AAAATAAGTTTTTATCTTCTTTTTCTAAATGTCATTTGCACACTTAAGCATATTATAACTAAAGTAACTAGTTAAGTCATGGAAAAAAAAATGACATCGA
AAAATTAAAATTAAAATTAAAATT	AAAATT	931	scaffold35431 55.6	24	AACTTGATAATTCTAAAATTTGTTTCTATTCAATTTATTTACACTCATAAATATATTAAAAATTGAATGGGTTAAAATTTTATTATTTAATATTAAATTA[AAAATTAAAATTAAAATTAAAATT]AAATGTTGTTATTATTTTTATGTTCATTGTTCTCCTAAAATTAGGGAAAAAAAATTTATAAAATGATAAAATAAAACTAATATTTCTTAATTAATTTATT
AAAATTAAAATTAAAATTAAAATTAAAATTAAAATTAAAATT	AAAATT	134	scaffold94591 71.0	42	AATTTGTATAAAATAAATTTTAAAATTTAAAATTAAAATTAAAATTAAAATTATTTTAAAATTTATANNNNNNNNNNNNNNNNNNGTAAAATAAATTTTA[AAAATTAAAATTAAAATTAAAATTAAAATTAAAATTAAAATT]ATTTTAAAATTTATAATGCCAATTGGTACAATTAATTAATTATATACTTGTAATTACATATCGTGACATGTAAAATCTATTTAATATTTTTTTTTTTACT
AAAATTAAAATTAAAATTAAAATT	AAAATT	6011	scaffold134871 67.0	24	TAAGTGTTTTTTAATATAGTTTGTTAAATTTAATATGTGTATATATTTTTTATTTTTCTTTTAATTTTTTTAAAATAGTCGTAGAGAAAGATTTCAAAAG[AAAATTAAAATTAAAATTAAAATT]TGGTGTTGTGGTGGTTTAATCCAACTTGGTTTTCTTAATTTAGTGATTAATTGGAATATACTGAGTTGAATATTGAGTTTAGTCAATAATAAATGACTAT
AAAATTAAAATTAAAATTAAAATT	AAAATT	509	scaffold248543 36.0	24	AAGAGAATAATTAGATTTAATTCATAATTTCAATTATAAATTCTAATTTTTTATTATCCAAACAATAAAATTACAATTTTAGTTTAATTCTAATTTTGAC[AAAATTAAAATTAAAATTAAAATT]TTATATTCTAATTTCAATTTCGTATTCCGAACATAGATAGACAATATGAATAGTATACTAAATTTTTACAATTTTAAAATTATAAAATGACTTTGTAAAA
AAAATTAAAATTAAAATTAAAATT	AAAATT	702	scaffold863858 61.0	24	TTTTTTAATAAAGTTTGTCAAATTTAATATATGTATATACTTTTTATTTTTTCTTTTAACTTTTTGAAATAGTCATGGAGAAATATTTCAAAAGAAAGTC[AAAATTAAAATTAAAATTAAAATT]TGGTGTTAATCCGCAATAGTTTAATCCAACTTGGTTTTTTCAATTTGGTAATTAGTTGGAGTATACTGAGTTGAATATTAAGTCGAGGTCAATTATAAAT
AAACAAACAAACAAAC	AAAC	3254	scaffold2589 75.5	16	GTGATCTTCAAAAATGGGGGATTCTTGTTACTTTCTGAATTTTATTTACGCTTAGATTCATGGGCTTTAATGGCTAACACACAGAGGACATCCCCCCAAA[AAACAAACAAACAAAC]AAAACCAGCCATAGAAAATGTGTAGCAACACTAGCAGTAGTGGTGGTTGTGGTGGTGCTGGTGCTGGTGCTGGCGGGGAAAATGATTATTCAAGCCATGG
AAACAAACAAACAAACAAAC	AAAC	3389	scaffold3545 68.2	20	CAGAATGTGACACATTTCACACGCTTATTTTATATAACTTTTCAAAACACATCGTTTTACCATCAAAATTATATAGGAAAAATAAATGAATTAAAAGAAA[AAACAAACAAACAAACAAAC]CCTACTTGTCTTTCTCACTTCACTCATGATACTTTGCCTTTCTAACTTCACTCACCCAAAATTTTACTCACAGTCACACTAATCTCCAAAATCTATGGAG
AAACAAACAAACAAAC	AAAC	8303	scaffold15437 39.7	16	TGAAACCAGTTAAACATAGAAAAGAAACCAAATTAAAAATACCAAAAAGTTCATAATTGTACAAATATCCTTAGATAATTAGTATATAAATAAAACACCA[AAACAAACAAACAAAC]AAATCCTAACCATAATCCCCCCAAAAGTTTCCCCAAATCAATAAACCCTTACCATAATCCCCTCAAAGGTTTCCCAAATCAATCAACAGGGGAGCATATT
AAACAAACAAACAAAC	AAAC	12665	scaffold19073 74.6	16	TCGACCAAAAAATAACTTATTTGGCATATCAGAGTATTAAATAAGTTTTTCAAACAACATGAAAAGAAGTCACTAAAATTTACCTCATTTAAATAAATAA[AAACAAACAAACAAAC]AAATGAATGTCTTCTCCCACAATACTTTATCACCATTTCCATTTTCAGAAACGACAGCATTTCTTAACCCCACAGCAGATAGGCACTCACACTATTGATT
AAACAAACAAACAAAC	AAAC	820	scaffold24727 40.5	16	NNNNNNNNNNNNNNNNNNNNNNNNNNNNNNNNNNNNNNNNNNNNNNNNNNNNNNNCAAAATTAAATATTATAATCACAAATATTTTAATTTTAAATAAAA[AAACAAACAAACAAAC]AAATTTTTAGATATTTATCTAACAAAAATTTAAAAAATAAATTCGGATATTCACTCAATAAAATTTCAAAAAAAAAAAATCGAATATTTTTAGAATTTAA
AAACAAACAAACAAAC	AAAC	1031	scaffold38307 76.9	16	AAATAATCTTTTCAATCCCAATAGTGAAGTTCTATTTTATTGTATTGTTTTAATGTAAAAATTTTGTAAAGGTAAATACGTGAACATTACTAAATTAAAA[AAACAAACAAACAAAC]CATAGAATTTGTGTCTAATAATACGAAATAAAACAATCACATCACCAATCCACATACTTTTTTTAATAAAAATATCCACATCTATAAGAATACAAAAAAA
AAACAAACAAACAAACAAACAAAC	AAAC	44994	scaffold54957 72.3	24	GTTTTCGCCCTATTAATAAAGCTGGACGAAATAAAGTAAAACAAACATAAATTGTCATCCATAATAGTGAGATTTTGTAAAAACCAAAACTCATGCTATA[AAACAAACAAACAAACAAACAAAC]AAGGTACAAATTCATCAAACATTCATTGGTCACACAGCTTAACAATTACTAGTGTTTAACTTTCTCTGATGACCCACAAAAACAATTATGAACTTAACCA
AAACAAACAAACAAAC	AAAC	116077	scaffold59889 72.1	16	AACATACTATCTTATATATGGTTAACCATTTTTAAGCATTTTGCATATATTGGCTCCCACCATATAAGGATTAGCTAAAAACAACCATTAAAAAAATAAT[AAACAAACAAACAAAC]TCACTCACGCACTGAAGGGAGAGGGCCATGGTCCCTTTCCTTTAGGTGGTGACCCCTACTTACAGCTATAGGGTTACTCCAAAGCCCAGGGGGTCATGAC
AAACAAACAAACAAACAAAC	AAAC	7906	scaffold79093 63.2	20	TTTAAACTATTAAACAAACAAACATTAAAGCAAAATATTCCCTACGCACTATTATTTTAGTTTAAATTATTAAACATTAGAGTAAAATATTTAAATTATT[AAACAAACAAACAAACAAAC]ATTGAAGTAAAATAATGAATCTCCCGACAGCCAACAGTCAAAGACTTGCCTACTCACATTGCACATGACTTGGAGTCCACATGCGGGCCCCACAACTTCT
AAACAAACAAACAAACAAACAAACAAAC	AAAC	3601	scaffold89387 63.0	28	CCCTGGCAGTGAAATCTCAGCTTGAGAACCGCCGTCGTCACCGGAGGCTGTAACCGTTAAAAAAATTAATTGAACTTAATTATGCCACTAATTAATCACA[AAACAAACAAACAAACAAACAAACAAAC]AAAAATATATATATGAAACTTCAAATCGCCGATTAAACTGGAAAAAAAAACCCATAAGCAGTTTAGAGAAGAGCATTGCCTCTTTGGATTTTTTATCGCT
AAACAAACAAACAAACAAAC	AAAC	4897	scaffold89711 65.9	20	ATATATTTTACCCTTATTTAAATTGTGTAGAACGAAAAACTGTACGAATCTATAAAATAAATTTTGACTCAATAATAATAAAATATTCACCTTAAACAAA[AAACAAACAAACAAACAAAC]ACACACATTAACCTACATGAAATTAAGTCCCTTCTCAATTAAATTTACAAAAATCCTAAATGGGCAATTAAATTTTTTCAAAAAGGGTTCACATACTTCA
AAACAAACAAACAAAC	AAAC	4089	scaffold101715 70.7	16	TCTTTAATTACTACACTTTATTAATTTGGCTTTACCCATTACCTAACGTAATTAACTAAAATGTTAACCAGGTTGAAGCCATAACTTCCAAACTCTTTTA[AAACAAACAAACAAAC]ACCCAGCGTATGGTAGTCGGTAGATAAAGATAAGGAAAGCTAAGATATACGTGACTGCAACAAATAACATTACAATAAATATAACATACACTACAAATCA
AAACAAACAAACAAACAAAC	AAAC	227	scaffold110281 115.3	20	CACCATGATTAATTCGCAATGAGTTGTGCACTAAAACCCATTCACTATACACACAAAAAGTAAATAATTAATTAAAAAATTTATGAACAAATAAATTAAA[AAACAAACAAACAAACAAAC]AAGACTCAGCTATTAGGCTAAAAGGTTAAAATTTCTCCCTTGGACAATTATGGTTTTGGTTTCATAAAGTTCTTGGCTTTGTTTTACTTTCTTTTAACAA
AAACAAACAAACAAAC	AAAC	42869	scaffold114253 71.1	16	TATGAGATGATGGTGGTGGTGGCACCATTGTTTGGAAGGCCTAATCTTGAAACTTACAACCAAGTTATTTGTTACAATTTACTTATAGTATATGCTAATT[AAACAAACAAACAAAC]AATGAATGCCATGAAACTTACATCAGACATTCATCTCGTTGTGAATTATGTACTTGGCCGCCCTCTTGTAGAAGTTCTTTGACTGTCTTTTAAATTATAA
AAACAAACAAACAAACAAAC	AAAC	1572	scaffold135345 96.8	20	TAGCAATCGTGAAAATGCCTAAGACCAAAAACTCAAAATCTGCTATATCTCAACCGATCTAGTACCAGAGTGCAATATTCAAAATTAATTCAAACCAAAA[AAACAAACAAACAAACAAAC]AAAGGATTGACTCTTCGTTTACCTTAAGAAATCTGAAGAAACTTTGAATTTTCAGTGAAGTACTCGCAAGCTTCGATCGATCTCAAAACCCTACGAAATG
AAACAAACAAACAAACAAAC	AAAC	390	scaffold147841 71.0	20	ACATAAATTAAAAAAAAATCGGATATTCATTCAAAAAATAAATAGATTTTGCATAATTTAAAGTATGAAAACAAAAACATTTATCAAACAAAAATTCAAA[AAACAAACAAACAAACAAAC]TTTTGGATATTCATGCAACAAATTTTTATTTTTTTTTAAAAAAGCGGATATTCATTCAATAAAACAATGTTTGTATATTTATGCAACAAAAATAAAATAA
AAACAAACAAACAAAC	AAAC	699	scaffold153211 62.8	16	GTGGTTGAAAGAGAAAATTGATGGGAGAAATGTAAGGAAGCTAAAAAAAATCAAATGGATAGGATGAAAGAGGTTGGAAGTTAGTCGAGAAGAAAGAAAG[AAACAAACAAACAAAC]AAGGGAAAGACAAAAAAGGAACAAGAAGAAAAAGAAAGAGAGAGAAGAAGAAAGATGAGAGAAAAAGGAAAAGGAAGAGAGAGAAATGCATATATGACAC
AAACAAACAAACAAAC	AAAC	32024	scaffold157657 73.8	16	TATCATTCGACTCTTGTCAGTGGACAAAAATTATGGGACAGCTAAAAAAGAAGTGGACTATTTTTACATGATAGAGTAATAAAACAATGCTGATGCAATT[AAACAAACAAACAAAC]AAAATTAGGGAAGTTTAACAACTATTACTAGAATTTTGTATTTCATATTTTGTGACATCATTCCTTTTTCAATTAATAAGGGGATATCACAAAATTTTCA
AAACAAACAAACAAACAAAC	AAAC	4813	scaffold161983 71.1	20	TTCTCAAGAGGCAGTGTCACCATTGGTAACCCTGCCCATAAAATATCTGTGCCCGTAGTATGCGCATTGCATAAAGGCCTAAAATAAAAATAAAAATAAT[AAACAAACAAACAAACAAAC]AATCGACGTTAGCTAGAACCAAAGTAACAGAATATGATCGTCTTATGAGTATATGTAGAAAAAGGGCAACGAAGAAATGAAATTTCAATTGAAAAAGAAA
AAACAAACAAACAAACAAAC	AAAC	3590	scaffold168255 72.0	20	ATGTAAACAAACAAAAAAGAACAAAAACAAACATTTCTTTCTTTGCACTTATATCATTAAAATCAAAAGGATTCTAAAATTAATATTTTTAGAGTGTAAA[AAACAAACAAACAAACAAAC]GTAAACAATAAAAAATTTTAGAATTTTGAGTTTCTGAACTATTAAATCAATACATTAAATATAGTTAAAAAAAATACAAAAGAAGATAGAGCTGTGACAA
AAACAAACAAACAAAC	AAAC	628	scaffold175727 35.7	16	GCTTCCTTTTAACAACAAAGGGCATCTTCATTTNCTTTCTATTTTTAAAAAATTCAAATGTTTTGAGCATTCTTTTTTCAATTCTATGGATTCTTTTAAA[AAACAAACAAACAAAC]AATAAGAATGGAAGAATGCTTCCTTTTAACAACAAAGGGCATCTTCATTTNNNNNNNNNNNNNNNNNNNNNNNNNNNNNNNNNNNNNNNNNNNNNNNNNN
AAACAAACAAACAAAC	AAAC	13331	scaffold178057 71.8	16	TGAAAGAATGATGCAACATGCAAAAATACTTAAAATAATTAAAATAATCCACAAATATATTAAGTCTAGTCCTCTAACTCTTTAAAAAAACAAAACAAAA[AAACAAACAAACAAAC]AATGTCCCCAACGGAGTCGCCAACTGTGAGACCCCTAAATTCACTCGGGTCAAAAACTCGAGCATTTTTAAATTTTTCATTGGATGGTGACCTCATTAAG
AAACAAACAAACAAAC	AAAC	1135	scaffold188613 71.3	16	GATAAGGCCTACACATCCAACAAAGTTGATAAATGCTTTGCATTATTTATTCATGCTACATTATTATACACCGCCACACATGACATATTCTTACATGGAT[AAACAAACAAACAAAC]AAAAAAACAAAAGAACATGCAGTATGCTGCAATGAAATTGTATCCTAAAGTTCCCTCCACCTTAGAATTGTTTGTCAACTCTAAGGAGCTAAGGGTCACT
AAACAAACAAACAAACAAAC	AAAC	3122	scaffold198431 70.5	20	ATGTATTGTGTTGTGATTACTTGACACTTGTTCATATTCAGTAAAAACAAGTGTTCTGATATTAGCCCGATCTAAAAAATTGAGATATCCAATCAACAAA[AAACAAACAAACAAACAAAC]AAAACATTGTCATTTTTTTCTTAATAAATAAAAAATAAGTTTAATGAAATGTAAAATATTTTACATTTTTTTTAAACCGTAAAACATATTTTACAATTTT
AAACAAACAAACAAAC	AAAC	72503	scaffold209691 74.6	16	CCGTGTGCACTAGTGTTTTCCATTTATCCTGCACAGCCCACCCAGATTTCCATCACCAACTATACCCATCACTTTTTAGGCAATCTTCCCGAGAAAATAT[AAACAAACAAACAAAC]CCAAGTTGCTTTTTTTCTTTCCAACCCATTCACAAAAAGATTCAATTAAGTTTAAAAAACAAAAGGGTAAAGTGGGCATTAAGTCATTTAATGAAGGGCA
AAACAAACAAACAAACAAAC	AAAC	2403	scaffold215293 59.4	20	NNNNNNNNNNNNNNNNNNNNNNNNNNNNNNNNNNNNNNNNNNNNNNNNNNNNNNNNNNNNNNNNNNNNNNNNNNNNNNNNNNNNNNNNNNNGATGCCAAA[AAACAAACAAACAAACAAAC]ATATCTATTAAATTTCATTTTGGGTATTTTTTTCTTCTAAAAAATATTATGAACATACACGGTAATTCAAAATTTATCAAAATATTTTCGAAATTATAAG
AAACAAACAAACAAAC	AAAC	12003	scaffold215947 75.4	16	TCGACCAGCCCATCTAAATAAAAACTCGAAAAGTGAAATAGGTATCAAACATCAAATATCATTCAATCAAGATCACACGGTTTGTAACCATTAAACAAAT[AAACAAACAAACAAAC]AAATAACAAATGCATAACCGCCTAACATGAACCAACAAAGACTACATTTTGAGACAAAGAACGCAAATGAGATCCCATTGTGGAAAACGTAGCAAAACCA
AAACAAACAAACAAACAAAC	AAAC	19129	scaffold218911 71.1	20	TGTTTAGGGTTAAATCTTTTTTTTTTTAATTCTAAAATTTAGGATTTAGGATTAATTAAATCCGTGAGATTTCATTTTAGTTTTTAGAGTGGATTTAAAA[AAACAAACAAACAAACAAAC]CTTCCCTTGCAAGGATAGAGCCTGCCATCAAGCCACAAAGGCCTCTGCTTAAAATTGGGCCTTGACGGGAGATTTTTAATTTAAAGAAGTTAATTTGGAT
AAACAAACAAACAAACAAAC	AAAC	41422	scaffold223949 76.0	20	GTTTCTGCTCCAGACGTCTCTTTCTTCATAATTATCAACCTTAAAAACCTTACCCTCGAAGCATCCCAACATTACTTTCTCAGTAAGCAATCAGAAAATT[AAACAAACAAACAAACAAAC]ACAATCCAAAGTTCCAAATCTCTCCCTCCATGTTTCCTATTTCTCGCATTCTGTAATCCCAATTCACCCCTCTCAAAATCAACCCCCCAACCCTTGCCTC
AAACAAACAAACAAAC	AAAC	46137	scaffold227307 74.9	16	GAGTTGGAAGGAAGTCAAGGTACTGAAGGAAATTATTAGTGAAAGCAATGAAACTTACAAAATGGTAGTAGCAACAAGTGACAACAGTTTCTAGCCAAAA[AAACAAACAAACAAAC]AAATGGCAACAGTGAACTGTATAGAACTAAATATTTAAAGAAAATGCATCTATAGCAAACTTTTGGACCCTACACTCTATAGTATCCTGGCATGCATGTT
AAACAAACAAACAAAC	AAAC	2150	scaffold230799 75.4	16	AGCTATGCTCACATCGCAACCTTCCCACTTCATCTCCAACAACATACTCTTCCTAAAAACAAAGACCAATGTATACCGTAAAAACTAAATACAGACAAGA[AAACAAACAAACAAAC]AAAACCGTGATGATGAATTTGAATAGGTTGCAGCATGGCTTGATTGTGCAAAATTTCATTTGAGATTATATAGAAGTATGGTTAATTCTCCATGCTGAAA
AAACAAACAAACAAAC	AAAC	2261	scaffold238447 69.0	16	ACTTCACAAAACTAGTTATTTTCACATAAGAAAAAGGTTTATGGAGGCACACTTAATGTACACAACTTATATATGTTTCTACATATCCAAGTGTCATATA[AAACAAACAAACAAAC]AACATTTCCATATTCCTATGCCTGCCTTAATTTATGGCTTATCCAAAACCAAAAAACCAAAGAAGTTACCCATCCTATATAGGTCAAGGGAATCACTTAA
AAACAAACAAACAAACAAAC	AAAC	27790	scaffold238893 73.8	20	AAAAGAATAATAAAAAACACAAAACCCATTATTTTCTTCCACTTTCTTTTCCGTCCCTCCATTTTCTCGGTAAGCAAATAGTGCAGAATACAAGAGAAAA[AAACAAACAAACAAACAAAC]AAAAAGAACTCACCAGATCCTCGTCCTTCTTATCGTCCTTCTTCTTCGGGTCCTTCGCCGGAACCTTCACCGACGACTCATCTCGGGTTCCGCTCCCGCT
AAACAAACAAACAAAC	AAAC	5830	scaffold242209 74.0	16	TATGAAGGGTAAATTGACACAGCAAAGGAGATGTGTTTTAAGAAAGAAAATGTATTGTACGGTGGGAAATGCCCATGCCACAATTAATTCAACTGCAAAA[AAACAAACAAACAAAC]AAAAAATCAAAAAATCGAAACCAAGACCCCCAAAAAAACATTCTAGTTTATTTGTTTCAAGACCCAAGGAAGAAATCCTCATTTGTTTAAAGATTAAACA
AAACAAACAAACAAACAAACAAAC	AAAC	4865	scaffold251571 70.4	24	TGCACCACAAAATCATCTCATCCCACCCGTTATTTAATGAAATTTTTTATTACAGTTTTATCTTTAAATAAAATTACCATAATAGACAATTTGAAAAGAA[AAACAAACAAACAAACAAACAAAC]CATTTTCCAGCCGACGGTGGCTGCCAGCCTCTCTCTCTCTCTCTCTCTCTCAGACACCCCGCAGGAATCTAGCTGAGCAGATTTGATCTGAAACCCCAAC
AAACAAACAAACAAACAAACAAAC	AAAC	2696	scaffold260813 69.8	24	GTTACTTAAATGATCAGTTTCTTGTTACTTCAATGTCTAAATCATAAAGCTTAGGCCTTGTTGTTTACTACGAAAACCTATAAAAACACAACAACAAGAA[AAACAAACAAACAAACAAACAAAC]AAAATTTTGAGCATTCAAATGAATCGGGCACAAATATTTGGCTCATTTGAGATGAGTTGTTAATTTGATTTTAAAACAAAAATAAGAAAAATCTCATAAA
AAACAAACAAACAAAC	AAAC	18673	scaffold265127 75.9	16	TCATAAATTTACTCGGTTGTCTTTGCCAAAAATTCACTCTTTTGTTTGCTTTACCAAGAACTTTTTAACTTGTTTTCATTTTCAATGAAAGTATTTAAAT[AAACAAACAAACAAAC]ATATAGTTCTTGATAAAAGTGAGAAACTGTTTTTGAATAGTTGGGTAAAAAAATTATAGAAGGTGTTGTTTATATTGTATATTTTCTATTTTGTTTTTTT
AAACAAACAAACAAAC	AAAC	6906	scaffold265243 69.8	16	TAATATATATAAAGAAACAGAAGAAATTAAGAAACAAAAAGGAAAGAAGAACATAGAATATCTGATTTAACTATGCTGCGTAGTTCTTTTAAAAAGCAAA[AAACAAACAAACAAAC]TAGCAGAATGACTTTACAGTTCAGTAATTATCGCTTTAAGAATAAAGGAAAAAGTAGAGTTAAGTTATGGTACTCATTTTTTCTTTTCCTTTGTTTTTTT
AAACAAACAAACAAACAAAC	AAAC	36167	scaffold265895 76.7	20	TTAGGACTTTAGGTTGCTCTTACTTGGGTTCATATTTGCCGGCTCAAATGAGTAATTCTTGTTTTAAATTGAATATTGAACTTGAACCGCCGTAAAGAAA[AAACAAACAAACAAACAAAC]TTGAACCCGCATTTGGCAAGCCTTTCCTCAACTATTTGTGGTTTATGGATGAAGTACAATCCAGTAAGGTTTGAGAAAATCTTTCGCTTCTGGCACTCAC
AAACAAACAAACAAAC	AAAC	1984	scaffold266085 73.4	16	CAAAGTAAGGAATTTGGAAAAAATTAACAGTCTATTTTCAGAAACCTGGAATTTGTAGTTGAACTCCTGCAGCATGACCATCAGGTCAACTAAGCTAAAA[AAACAAACAAACAAAC]CAACTAGGAGTTTGTTCAACAAACCATGAAAATAGACCTAGAAATTCCGCAAAAGAGATATTATAACCTAGAGATAACCGGAGGCCACATTCATACTAGG
AAACAAACAAACAAAC	AAAC	15892	scaffold266999 72.3	16	ACAACCTGGGTAGATAGCAACAAGAGACTCAATACTCTTGCATGTTTCTCCTATATGCTTAAAAAATTACTTAAAACAGAAAAAGACAAAAAACAAAACA[AAACAAACAAACAAAC]AAAGGATTTCTTGTGAACTTTAAGGGTTTTCAATGGATAATGGGTGACTAATTTGGTGGTTTAAGGATAATTATGGTATAACATTTAATTGAGGATGGAA
AAACAAACAAACAAAC	AAAC	1082	scaffold267577 71.0	16	CCAGTAAATATAACTGTTTTATACAAAATGAGCTTCTGTCTATGAAAATTACCATTTTTACTTAATTTCTTGATACAATAATTTTCTCATATACAACAAA[AAACAAACAAACAAAC]AGACATAATGATTATTAAAAAAAGAAGCAATTCTTTCTTTTTATTTTATTTTTTTCCCTTTTGTTCGAAAATGTAAAATTATTTTTATTATTGAAATATA
AAACAAACAAACAAACAAACAAACAAACAAAC	AAAC	125	scaffold268157 132.1	32	CCCTAATAGATTTAATGAGTTGTCTACATTAACACTTATTCGGGCCGGGTTAGGTCTAGTCTATTTGATTCAAATGCGAACAATCTATAAACATGATAAG[AAACAAACAAACAAACAAACAAACAAACAAAC]AACCATGGTGATTATATTTTTAGTAAAAAGGTTCCATTAGGCTTCCTCAATACCCTTAACTAGGTTATGGCTCGAGCAATGAGGGAGCGTTTTATTTTTT
AAACAAACAAACAAAC	AAAC	2217	scaffold270269 78.2	16	TATGCAGGTTGCTGGCTCACATACACTGGATTGTATGATGCTTACTCTGTAACTAAATGAGATATCCTTTTGTTGAGCCAAAATAAAATAAATAATAAAT[AAACAAACAAACAAAC]AAAAAGGGAGTTAATCTTCTCTCTAGTTGTTGCCAAGTAGAAACTTAAATGTGCATTTTGTTTCCACATAGGTTGTGATGTTCTTGCCCTCTTGTTTTGT
AAACAAACAAACAAACAAAC	AAAC	4461	scaffold270407 74.8	20	ACAAAGCTTTTACCAACATTCATAGTAAGTTTTCCAAATTTTCTTTCATTTACTCATGGTTTCTCGCTATGCATACCGATGTTCTACACAAAAAATGAGA[AAACAAACAAACAAACAAAC]AAAAAATAAGCAAAAGTGTAGGATCAATGAAAAGTTAAGAATATGGACAAGTGGATAACACAGGTTATATACATTGACTGGTTATGCGGTCCAATATGGA
AAACAAACAAACAAAC	AAAC	1015	scaffold271061 84.6	16	TACTATTCATTCAGGGAAAGAAAAAAAGGAATTTCAATTGAGAAAAGGCACTTGAGAAACAAACAGTAGATATAAAAGTTAAGCTTTGTATTTTACCTTG[AAACAAACAAACAAAC]ATGCAAGTCAAAGCTTAATTTTCCCTCCAACCAATTGGCTTGGAACACAAGGTAACCTCTGAAGTGACATGCCCTGGTACCCTCTAGACTTTCTTGCCGG
AAACAAACAAACAAACAAAC	AAAC	9609	scaffold271263 77.0	20	CAAGGGTTGAAAGCCAGTGACTGTTTGGTCGCAATGGCATCCAGCTCCCCCTTCAAAATGTTTGAGCCACTTGTGAGCATAAAAAAATTCCATAGCAAAA[AAACAAACAAACAAACAAAC]AAAAATAGAATATGGTTGAAAGGAAAATATAATAAACAATTATTATGAGAGGAAGCTATTCTAAACATTTTAAATTTCTTCCTTCATGTTTTTTGAACCA
AAACAAACAAACAAAC	AAAC	401	scaffold271823 77.5	16	ATAAAAGTATGGAGCCATTTAAGCATACACTCAAGTACTTAAAATCAAAATTGTATCCACAAGACATAAGTAGCACACAATATACACTTGAAGGTCAATA[AAACAAACAAACAAAC]ACCTTACTAATGAAAACTTATGCGCACATACAAAATACCAGCTTACATATATATTATCATTTTGTTTAAACTAACCCTTAATACAGTTAAACAAGTGTTT
AAACAAACAAACAAAC	AAAC	37773	scaffold272089 68.8	16	GTCTCATAAAATCAACGGACGCACTACCATATATTATTAATAGATCAGTAATAAAAATTTAAAATTAACACCCCCTCACTCCCCAAAACCCAAAAAGAAA[AAACAAACAAACAAAC]CAACAAACCCACCTTTCGAAAACCATTCAGATTCAATTTGAAGTCGTGTTCCTAAGCTAGAAAGCTACAATATGAACGCCCACGCAAAAAAAAAAAAATC
AAACAAACAAACAAAC	AAAC	154963	scaffold272465 74.6	16	GACGACATGTGTTTAGTGCTTGTAGGACGGAATGATTATAAGTGTATGAAAGAATTAGTCAAAGCACAAATAATTTAAAAATATCGCTATAAAAAAATAA[AAACAAACAAACAAAC]AATATCTACCTAATCAGATAGTTTGAATTACACTATAAAAATAATAATAACAATTCATGCATACACATATATAAAGAAAAAAATAAGGTCCAAGCAGTTG
AAACAAACAAACAAAC	AAAC	395	scaffold852524 77.0	16	AGGGAAATAAAGGAATATACGTGAATAGTGTAGATGTTGAGATGATTATGGCCTTATGGGTGTATCCTTTGATTCGAAGTTTGTGGTAAACTTATGATTA[AAACAAACAAACAAAC]AGTGTAAATTAGTGCATATCTTCCTTTGGAGTTGGAGGCAAAGCACCTTGCCCAACTGCTTTGGAGTTTTGGAAACTGATCAAATAAACCATTCAAAACC
AAACAAACAAACAAAC	AAAC	677	scaffold872080 67.0	16	CATGTTATGATGAGAGCGACTATATACACTTGCCATGAACCGGAATGCATCATCATCCGGACATGCATAGTAAGTCCTCCTGAAATTGATTCATAAGAAA[AAACAAACAAACAAAC]AAAGCTGACAGCATAAAAAAGTAAAGTCAATGATGCAAGAAAAGAATGTATTCCGAATTAATTATTTTAAAAAAAAAACAGCTAGATGACAACCATCATT
AAACAAACAAACAAAC	AAAC	182	scaffold872753 81.0	16	TAATATTAACATGAGTCAGTTAAACTGGCGTATGTGATTCAATGGAAATTAATCATTCGGCGCAGCAAAGAGAGCAAACTAAAGTAAAAAAGTGAGGAAA[AAACAAACAAACAAAC]AAAAAAGTACAGAATTTAATGTAGTTCATCTTTATATATGAGCCAAACTTTTGAATTAAACAGTACTATAGGATGACAATTCTAATATAAAAGTCGTAAT
AAACAAACAAACAAACAAAC	AAAC	1111	scaffold877665 40.0	20	CACTAGAGTACCTTAAGAAAGCACCAGAGAGCATCTAACATAATCTTACAAGCATACAAAGAATTCTGAAAATTACAAATTCATACTTTAAAAAAACAAA[AAACAAACAAACAAACAAAC]ATCACAACAGAGCATTGACAAAGAAATGTAAATGTTGTACTACTAATAACTTTCATGTAAACAAGCAGTAAGGCTGTGAGCTCATGAATTAATCATCACA
AAACAAAACAAAACAAAACA	AAACA	28289	scaffold38155 74.5	20	ATGGGTATACGCTTTAAAATAAAAAGGTTTACGGTATGAATGAGTGAACACGAAAATCAAAACATGCATACTTACTATACCAAATAAGGTAGTAATACAT[AAACAAAACAAAACAAAACA]AAATATTTATTACAGTCATCATCGAAAGTATGAAAAATACATAATTTAATTCAAGAAAATTCTTTTCACTTTAGGCTGCAAATTGTTGCACTGATCCCGC
AAACAAAACAAAACAAAACA	AAACA	59788	scaffold63317 74.9	20	ATAGGCATGATTTTGTCTTTTTTTATATAGAGCCAAATTACCAACAAAAGCAAATTTACAAGCCAAATTTTCAAATAATTATAGCATTCTTAGGAACCGG[AAACAAAACAAAACAAAACA]TCATAAGATTTTATGGAAATTAAACATTCAGAAAAGTTGAGATGAGTTCGACAAGGCATTACATATTCACATTCAAGAGAATATTACCAGTTTCCCTTTT
AAACAAAACAAAACAAAACA	AAACA	3193	scaffold67799 76.7	20	CTAACCACAATATTCAAGTATTTTTACAGAAGCACCTTAACTAGGATCAGAGCATCCAACACCTCTTCCCCAAGAGAAGCCACTCTACAATCCCCAATAC[AAACAAAACAAAACAAAACA]CGATAACAAATCAAAAACACGTTACGCATTTCACAAAATATTAATTCATAATTTGCAAAAGCTATACGGATATAGTCGAAATAGTGCATTCTGGATGATA
AAACAAAACAAAACAAAACA	AAACA	1619	scaffold117779 64.8	20	GAAATTACTTGGAAAAAGAAGAAAAAGTTACAGCGGTGGAAAGGATCTTTTGACAAAGAACAGAAGGTGTTGAGTATTAATCAAATCTCATCTTTTAGAT[AAACAAAACAAAACAAAACA]AAACCCAATCCTCTGTTCGTGAATGGTCCATGGAAAAACACTAAAGAAGGGGGTGACAAGAGGTGAACAAGAATCAAGACTTTCCCATTATTAGGTCAAA
AAACAAAACAAAACAAAACA	AAACA	27343	scaffold158029 78.2	20	GAGAGAAGAAAGAATTGTGATGGCACATCAATCTATAAGTACTAAGAAGAAACTGAAACATCTTCAATTGAAAAAGAAATGGAGGGGGGCAAAAGAAACG[AAACAAAACAAAACAAAACA]GGAGTTTTGGATTTCACTATTGAAGTGAATAATGGTATCATCAAAACTCAGAAAAGTTGTGCCCATAGCGCAACAGCACTAGCACTATCAATGATAAACA
AAACAAAACAAAACAAAACA	AAACA	398	scaffold170321 75.3	20	AAACATGTTGTTAGGAAATCTGTAAATTAATAATATTGTAATGCTGATAAATTCATTGTCCCGTAACTCATTCTAATTCTAAAGATAGTTTAACAAAAAG[AAACAAAACAAAACAAAACA]AAATTGCAATAAAATTATAATAAACACAGTTTCATACCAAATTTTAGACTCAAATGAGCTGAAGCAGTTTAACTCACAGGATCAGCACTAAAGAGAAACA
AAACAAAACAAAACAAAACA	AAACA	1082	scaffold195155 53.7	20	ATAAAGATTAAATTAAGTGATAATTGTTGGATTTTCTTGTGCCACCGAGTATGGAGACAGCACTGCTTGTAATTATGACAGTTGTAACATACTAACATGC[AAACAAAACAAAACAAAACA]AAAGGGCCAAAAAATAAAACATTTACATTGGTTTTTACCTGTTTAAATAATTATTAACTGCCCATAGGATTTGTCCAAAACAATAAATAAAATAAAATAA
AAACAAAACAAAACAAAACAAAACA	AAACA	3205	scaffold252405 70.0	25	CAAAACCAATATTCTAAGAACTTGCACAATTATAGAAATTGCCATGAAAAATATCATAAAACCAATAATTTCCAATTTGATCTAAAAACAACTAGGCACT[AAACAAAACAAAACAAAACAAAACA]AAAACAGACCTCCTTCAGCCTCAATATTTGGCAAACAGTATACAAAAAAAAATTCAAAAATTAAGACCCAGAAAGTAGAAATTCCCAATCACAACAGTAA
AAACAAAACAAAACAAAACA	AAACA	53793	scaffold262515 76.9	20	CATTTCTAATGTGCCATCAAACTCTGTACTGCAGAAGAAAATTATTGCAGATGATTGAGCCGTCAAGCAAATGATGCTAGGGATGAAAACAAAAAAGAAG[AAACAAAACAAAACAAAACA]AAAAAAAAAAAAATCATTTCCATGGAATATCCATAAAGACCATGTAATCGAATAGTCTAACGCCCAATAACAACCAACACTAATCCATGGAGAAAGATAT
AAACAAAAACAAAAACAAAAACAA	AAACAA	25594	scaffold222295 72.7	24	AAATTTCCCGAGATCCAAAAACTTCCCTTCCTTCCCATTCCATTCCTTTTTTCTCACACTTTCCCACCAACCAAACAGTTCATCAAATCACCATTCCCAT[AAACAAAAACAAAAACAAAAACAA]AAACCCATAAACAAAAAAACACTTTTAATCACTATCCACTAAAACATTTCTACATATATACCTTTCAAAAGAGAGAAGATCGAAGCATATCTCGAAAAAC
AAACAAAAACAAAAACAAAAACAA	AAACAA	19352	scaffold249389 69.4	24	AAACAATACAACCAACACGGTTCAAAAAATCCTTCCAACATCCTCAATTTTCTCAGCAGCCAAACAGAGGCATAAGAAACAGATAAAATCTAAGAGAAAC[AAACAAAAACAAAAACAAAAACAA]AAGCAAAAACAAAAGCAAAACAGATCTAGGAAAACGAAATTACCTTTCAGTGAAGGAACCGCACGGCAGAGAGAAACAGAGTTAGAAGAACAAAACAGAG
AAACCAAACCAAACCAAACCAAACC	AAACC	2940	scaffold31853 72.7	25	CTCCCCAAGCCTGCCCATGAGCTTGGGGAGAGATTTTACATTTGTTAGGGCCTATGTATACTAGTGGGGATAGGTGGAATAACTCCATAAACAAAATCAA[AAACCAAACCAAACCAAACCAAACC]ATTAAGAAAATAAAAGATCTCATACAACTGACCTAAATTAAGATTGGGAACTTATGTGTTACATTCTTTAGCTCTAAATATTAAAAACTCAATCCATGAT
AAACCAAACCAAACCAAACCAAACC	AAACC	19611	scaffold52299 67.3	25	GTTTTTCAATTAGTTTATTCATATATTGTATACTACATACTTTTAGTATTTAAGTGTTTATAAAAATAATTTATATAATAAAATGAAAAAACAATGAATT[AAACCAAACCAAACCAAACCAAACC]AATTTTACAGTTCAGTTTGATTTTTTAGAATGATTCAATTTAATTAGATTGTTATTAGCTAGTCAACCCAAGCATGTTCTCCAACAAGCCAAATTACATG
AAACCAAACCAAACCAAACCAAACC	AAACC	37091	scaffold103379 75.2	25	ATACTAAATTATATTTACAAACTCCAATTTATCACTTTTATAAATTACGTTTTTCTTATATAATCATCGGTAACAAAACAAAATATAATAAAATAAAACA[AAACCAAACCAAACCAAACCAAACC]TAAAATAGCCATGATGAATATATTGAATTTCACTTTATATGGGTTTTATCTCTAAACATGGCCGCACAAGGCACAATATGATAGAATTAGCGCAAGCCCA
AAACCAAACCAAACCAAACC	AAACC	33604	scaffold203611 72.0	20	ACATGAAACAGAGAAACGCCTAAAGGAAAGAAAACATAATAAACTTCACATATACCATTCATCATTAATATAATAACAGGAACAAATTAAGAGAAGAACT[AAACCAAACCAAACCAAACC]AAGAAGAATTAATGGAGTTTCATGAGACTAACCTGGAGGAATATCCATAGAAGGTCAAAAATCTTGCATTGAAAACAGAGAATAAAGCCATATATGCAAT
AAACCAAACCAAACCAAACC	AAACC	6020	scaffold224329 77.9	20	ATTATATGACCAAATAAAAATTTTGCATTTTTATTTTGCATTTTTGCCAGTCGCCATTCATCTTCAAAATCCCGCAGTCTCTTATTACAGTCGCACACCA[AAACCAAACCAAACCAAACC]AAAAGCAGGGCGTTGATAGAATTAACAATTTACAGTGTGATTCGAAAAGGAGAGAACCAAGAAAATGGCTATGGCAAGCTTCGCCAGAAGAAAGGCGTAC
AAACCAAACCAAACCAAACCAAACCAAACC	AAACC	16396	scaffold254813 73.6	30	AGAGAAAAAAGTGAGACAAATCTAACAATGAAGAGAGAGAGAGAGAGAGGTGACTAATCCATCGCCATCATTCAAGCTAATTCGAGCCTCAACGACTATG[AAACCAAACCAAACCAAACCAAACCAAACC]GATTTGATTTTTTACAGTTCCATATAACTCAGCTTTCTAATTTCATCAGTTAGGTTTGGTTTTTCAATTTTGTCTAAAGCAAGTATTTTGGTTCAGCTAA
AAACCAAACCAAACCAAACC	AAACC	22847	scaffold269441 68.2	20	CTCAACAACTCCCTCGTCCAGTTTACACCCCTTTTCTTGTTCTGTTTGCCTTTTGAACCAGATGGGTCAACAAAACTTAGCAAGCAAGACTTGGAAAAGG[AAACCAAACCAAACCAAACC]AATGGGTATTTTTTTTCTCTTTTCTTTTCTCTCTGTTGTTGCAGTTGTTCTTCTTCTTGTTGTTTACTTGGCTAAAAAGATTGGAGATTCCGTCAAAAGA
AAACCAAAACCAAAACCAAAACCA	AAACCA	9361	scaffold89673 59.9	24	TATCAATCGGTATAAAAATCAATAAAAAAATAGACATTACAAACATTTTCCTGTATACAATGAACAAACTGGGGAAATAAGCTATTTATTAACACACATC[AAACCAAAACCAAAACCAAAACCA]AAACTAGGTAGGTAGTTTTGGGAAATTCATGATTCAAATTACAAAGGCTTTAATTGCAGTAATAGTCTTGATCATACCTCAATATTTTATAATTATAAGT
AAACGAAACGAAACGAAACG	AAACG	9658	scaffold16883 61.7	20	AATAGCAGAGAAAGGAAAAAAAAAAAACAGTAATATTAATATAGTCTTGCAAATAATTTATTATTAGACCACAACGAGTACAGTGCACCCCCACAACCGA[AAACGAAACGAAACGAAACG]AAAGGAGTGAAACACACTAATATATAGTACAAAACGACATCATACGGGCACAAGACTCAACTCAAATGATATTCAAACGGGTCGTCGTCGTCGTCGTCAT
AAACTCAAACTCAAACTCAAACTC	AAACTC	15020	scaffold108577 74.1	24	ATTTTCTTCTTCTCACTTTCCCACGGTCAAAGTCAAAACTTCAACGCGAGGGACAGTTCTCTATCGGGCTTCGCCGTTCCACCTCAATGACTAGTAAATG[AAACTCAAACTCAAACTCAAACTC]AAATGAAATTCAAATTAACATGAAATTTATGCATGGACCCCACCTTCATTACCCAATATCTAACCGCCTTAACGGGTTGGCCATCACGTGTGTGTGTGAA
AAAGAAAGAAAGAAAGAAAGAAAG	AAAG	993	scaffold1065 71.8	24	TAATCTTAACCAAGCATGGCCCAAGGCATCCACAAGGCATTCCCACCATGCCATATTCAAAGATCTAGTATACAGGATGATGTATACAAGAAATTTCTCA[AAAGAAAGAAAGAAAGAAAGAAAG]AATATATCTCAATATATCCCACTAATTCCAAAAATCTCATGGATCTTTTGAAAACAACGCAAACAAGATATCCCAATATGATTCAAAGAAAAAAAAGATA
AAAGAAAGAAAGAAAGAAAG	AAAG	3233	scaffold2259 82.4	20	AAAATAAATAGAAAATTGGGGATGTGACATGTGACCACTTAAGTGATAAGAATATGGGTGGCTGGAAATGAAACGGGACAAGAAAGAAAGAAAAGAAAGA[AAAGAAAGAAAGAAAGAAAG]GAAAGAAGAAATAAAAAAAGAAAAGGAAGAAGAAAAAGAAAGAAAGGGAAGAAGGAAAAGAAAGAAGAGAAGAAAGAGGAGAGAGAAAGGAAATGGAAGA
AAAGAAAGAAAGAAAG	AAAG	29369	scaffold5769 68.6	16	CGAGAATATAGAAAATATTTTTTAAAAAAATAATAATTTAGCAAAAATGTGTTTAATTATATAAATTTTTACATGTTCTTTTCTTTTCTTAAAAATAAAA[AAAGAAAGAAAGAAAG]AAATTTGAAAACTTAGATAACATAAAAAGTTAATTGTTTTTAAAAAACACTCCAATTTTCAAAAACAGTTTTCCAAATTATAACTACGTTTGAAAACAAT
AAAGAAAGAAAGAAAGAAAG	AAAG	15336	scaffold16559 70.6	20	ATTTTTAATTTTTCATGTAAAAATTCTGTTTGGATAGATATTTTTAAAACTATTTTTTGTAGTCTACTTAAATGGAAAAAGGGTTTTGAAAATTTTGAAA[AAAGAAAGAAAGAAAGAAAG]AAGTTTAGAGCTGTTTTGTTTTATTTATTTATTTATTTTTGTTTTCATTTTTTGAAAATAGGAACTTTACCATAAGTATTTTCTTTTGTTGTGTGTGGAA
AAAGAAAGAAAGAAAG	AAAG	95454	scaffold19893 70.3	16	TTTCTGTATCAAGGGAGTCCATGTGAAAAAAAATCAAAGCTTGTGTGTAAGCAGATTTGTTTTTAAGATCTTCAATCCAAAAGAACAAAAAAATGGAAAA[AAAGAAAGAAAGAAAG]AGAAAGCTACGTAGTGCGTCTTTGTGTGGGGTTCTTTAGGTTGTGAACAGGAATGAATTTATAAAAGTGGTGATTTCCAAATGAGAAGTCAAGCCTAAAA
AAAGAAAGAAAGAAAGAAAG	AAAG	8473	scaffold20459 75.9	20	CATAAAGAAGAATCACATGAGAGAAAGAGAGAGAGAGAGAATCAATTCACCACTTCAAAACTTACAAGGATATAATCTTTGAAGATGAAGAAGATGCAAA[AAAGAAAGAAAGAAAGAAAG]AGAGTGACAGAGAACTTGAATGAAGCAAAAAAGATGGATATATGGAGATGAAGAAAGGCAATGGATGGAGAATGGAGAACATGCAACATTGTAAAAAGGA
AAAGAAAGAAAGAAAGAAAGAAAG	AAAG	23904	scaffold22243 73.0	24	TTGATAGTTGTGAGCAGTATAAACTTATCATTTGCTGGCACAGCCACACAGGGAGAGCTAACCCTACATTTGATTGGTTTTGGAAACATGCTATGCAAGA[AAAGAAAGAAAGAAAGAAAGAAAG]GAGATATAACAAGCCATAAATACATATCAGTAATCATCAGATACAACATGCGACTTGGCACTGCAAGGTTATGCAATTTTAAGCAAGACTGCTGACCAAT
AAAGAAAGAAAGAAAG	AAAG	2055	scaffold22945 82.3	16	TCAACAATCTGATTCTTTCATTGATGAAATGAATGAGCTATGATCTATGATGAAATTGTTATCTAGGGAATTTATGATAACATTAAAAAATGAACAGAAA[AAAGAAAGAAAGAAAG]TTTCTCGTTAATTATTGAGACTCTAAACTGATTTTTTAAAAAAATTAAGGAAATTACATCGATAGTCCCTAACTTTATGTGTTCATTTTAATTTTTTACC
AAAGAAAGAAAGAAAG	AAAG	463	scaffold23223 84.4	16	AAGGTGGGTCACCTAGCCTTGATCGCTGGAAAAACTCACCGAAAGCTAGGTCTCAGGCGGCGGCTCGCTGAGGCAGAGAAGAAACGGAAGAAAGAACGAA[AAAGAAAGAAAGAAAG]AAAAGAAAAGGAAAAAGAAAGAAGAAAAAAGAGAAAAGGGCTTCTGTCATGTGAAAGACGTGTGTGGAAAACACGACTTCATCATGAAAGCGTGTTAAAC
AAAGAAAGAAAGAAAG	AAAG	1232	scaffold23965 30.6	16	TATATTATATATGTATCTAAGGTTGACATATATAAACAAAAATTGCTTGCATCATAAGTTAACTAGGTATATATGGAATTATTATCAATCCCAGAAAAAT[AAAGAAAGAAAGAAAG]AAAACCCTAACTATGCCGTCAATAAAATTCAAATTATAAATTAGTATAGTAATGGTTGCGAGCATCTCTCTCTCTCTCTCTCTCTCTCTCTCTCTATGCA
AAAGAAAGAAAGAAAG	AAAG	1975	scaffold27361 74.6	16	ATTAACTCAATTTTCTTGTAGAGAGAAATTGCGGAACAATAACAAAAGAGTAAATGCTCATTCATACTCTCCCCTATTTATAAAAGCAGGAATAAGCAAA[AAAGAAAGAAAGAAAG]AAGAAGCTATTTCTAAATGAAAGTCAAGCTTCCCAATCCACATGATCCTAAAAATTCATCTGTTCTAGTTTCCAAAGAAAATATCCTGAGCTACTTCCCT
AAAGAAAGAAAGAAAG	AAAG	8697	scaffold30573 69.5	16	ATTGAGGAAGTGACTCGTGACGACTTTAAGTGATAAGATGTGGGTGGCTGGAAGGAAACCGAGAAAAGGAAAGAGAGAAAAGAAAGAAAAGGAATAAGGA[AAAGAAAGAAAGAAAG]AGAAGAAGAAAAAGGAGAGAGAAAGTCAATCCAACCTAGTTTGCTCTGGTTAAAGTGTTTTACGCAGCGTTTGGATAGTAATGGATCATGTTATCTTAGT
AAAGAAAGAAAGAAAG	AAAG	47900	scaffold37223 75.0	16	TTTCACGGTTCATTTTTTGTTTTAAGATTTTGTGATTGAACTTTATGATACATGACAGAATATGTCTGTGAATGAATACTTAATTATCAAAAAAATAAAA[AAAGAAAGAAAGAAAG]AAATGTACGCATTAGTTTGACAACTTTATGTATGTAAATGTCTTTCATTTGAATTATAATACAAAATTGATTCATTGCTCTATATTGCTTGTATTCCAGG
AAAGAAAGAAAGAAAGAAAG	AAAG	10249	scaffold40739 72.0	20	TGTTCAAAAATTTACATCTAGTACCTTCCAAACGTGCTTAATTTTTAATATTTCTGATCACGTCAACATGATTGTGATTAGTCAAGATACAAAAATTTAA[AAAGAAAGAAAGAAAGAAAG]AGTTGAAAGTCAATATATAGACACTGAATTATTATTGAGGGCATTTACCCATTTGGCATTATGGAGCTGAAGTGGAAGAGACAGACCTTATTTTCTTTTC
AAAGAAAGAAAGAAAG	AAAG	7246	scaffold42395 76.9	16	AGAAGGTTGTCGAAAAGATTGATGAGAAGAATAGAAAATTATCATCTAGAATTTTATGCATGAATTATGATTCTGAAAATAAAAATATTAAAACTGAAAA[AAAGAAAGAAAGAAAG]TATTTTAAAAGATACATAGACACCAGTGCTAACTTTTGTATGCTTGCAGTGGGAGAAGAAGTGCAAATCATTGAAGAGTGAAGCTGTGTCATCTAGTGAA
AAAGAAAGAAAGAAAGAAAG	AAAG	15669	scaffold45705 75.7	20	GGAACATGCTTTATGTTGTATCATTTCGGATGTTGTATTTGACAATTGTGTCTCCATAGAGAAGATTTGGTACAATACCTAATTTTTTCCTTCAAAAACA[AAAGAAAGAAAGAAAGAAAG]AAAAAGTTCAACCTAACAACTAAATCAACCACAGTGGCCTTTTCCATGCCCCTTCTCACTAAACCCATTCCCCGCCAGCCTTATGGCAAGAATCATTGAG
AAAGAAAGAAAGAAAG	AAAG	3245	scaffold46347 77.2	16	GAAAAAACAAACAATGTCACTCACTGATTTCATAACTAAAAATTGAAATAAGTTATGATCCATGTTCTATAAATTCTTAATTCACAATTTTTATATTAAA[AAAGAAAGAAAGAAAG]CAAAATAGAGTAAACCACATTGAAAAAATTAGCACTAGCTTGAGAACACACCAAAAATTCCCCATTCACCAAAAAATTCCTTTCCAAAAATTCTGAATTC
AAAGAAAGAAAGAAAG	AAAG	56024	scaffold49479 72.6	16	TCACTGATTCCTTTGGTTTTCTTGGGATCTGTGTATATATATCTCATGTATGCAGGTTGTGTTCCCTATGGTGCTCTTGATAAATTCCCTCATTATCCAA[AAAGAAAGAAAGAAAG]AAACAAAAGGCCAATTTTGCTTTTGGATGGAGCTGTGTCCTCAAGATCATTGGTGGTCAAATAGATGATAGCACAGCAAGCTTGTTGTTCACTTGGAGTT
AAAGAAAGAAAGAAAG	AAAG	6760	scaffold53637 77.4	16	TCCAAATAACAAAATAAATAAATAATAACCATGATAGACTAACATAATCCACTTGGTGTTATTCCATTAACAACACTCATGAACATACCACGAACCAAAA[AAAGAAAGAAAGAAAG]AAGAATATAGTACACTCACGAATTAGCAGCTTCCTTAAAACCCTTCTCAATAGCTGGGATAAAATTTGATGGTATGGCTTGTCCCACAATCATGTTTTCA
AAAGAAAGAAAGAAAGAAAG	AAAG	11024	scaffold53687 72.2	20	TGAATATTAATATTAACATGAATACGAATCTAAGATCATGAATCCTAAATAAAAAATCTAAATATGTAACTATGCACACAAACATAAAATTAAAAAGAAA[AAAGAAAGAAAGAAAGAAAG]AGAGATCATATCTACGAAATGTTTCAAAAACTTGAAGAACTTGAAGAATTTTAAGAGACTTTCAATAGAAAAATCTTTTAAAGGAGAGGGGATTGTTTAA
AAAGAAAGAAAGAAAG	AAAG	794	scaffold56293 73.6	16	TAAAATAATTAGGTTAGAGTGTGAAAAATTATGAAAAATGTGATGGAAAAGTGTGTAGTAAGAGATGAAACTTAAACAAAGTGTCAGCATCCCACATTGA[AAAGAAAGAAAGAAAG]TGTAACCCTTTTATCTCTATAAATACATTACATAAGGTGTTTTTATCCCACAATGGAAAGATATAAGGACGATATTCCTTTTTCCCACTATAAATACAAT
AAAGAAAGAAAGAAAG	AAAG	3991	scaffold61127 80.6	16	TGATTCTTTCATTGATCAAATGAATGAGTTATGATCTATGACACCAATGATGAAATTCTTGTCTATGGAATTTAGGATAACATTAAAAAATGAACAGAAA[AAAGAAAGAAAGAAAG]TGTCTTGTTAATTAATGAGACTCTAAAACGATTTTTTAAAAAAATTAAGGAAATTACATCGATAGTCCCTAACTTTATGTTTTCATTTTAATTTTTTACC
AAAGAAAGAAAGAAAGAAAG	AAAG	295	scaffold64779 70.9	20	AAACAAATCATAGATAACACTTTGAATTGGCCAATGACTCTTTTTGAAGAAAAGAACAATTTTGCATTCTAAACTTAAAAGAAAAAAATAAATTAATATA[AAAGAAAGAAAGAAAGAAAG]CAAAAAAGGAATATTAAAAGAATAAGGCCTTCCATATCCTATCTATACTATATGGATGGTCCAAAAATCTACACAATAATTGTTGGGAAAAAGATGAGAG
AAAGAAAGAAAGAAAG	AAAG	10064	scaffold67899 82.6	16	ATTCTTTCATTTATGAAAAGAATGAGGTCCAATCTCTGGCACCAAGGATGAAGTTGTTATCTATGAAATTAGGGTAGCATTGAAAAAGAAAAACGGAAAA[AAAGAAAGAAAGAAAG]TGTCTCATTAATTAATGAGACTCTAAAACTATTTTTTAGAAACAAAAATTAAGGGTAAGTTACATCGATAGTCCCTAACATTATGTGTTTATTTTAATTT
AAAGAAAGAAAGAAAG	AAAG	8757	scaffold73817 38.1	16	TAGAGGTGATAATGCAATAATGATCCAACATGCAATACTTAAAAAAAAAATTCATAAATAAAATGAGCCTAGTCCTCTATTTTTTAAAAAAAAAAAAAAG[AAAGAAAGAAAGAAAG]AAAATCCCCAATGGAGTCGCTAGTTGTGAGACCCCTAAATTCACCCGGGTCGGACCCGTACATTTTTAGATTTTTCACTGCTTTGTGACATTTTTGAGGT
AAAGAAAGAAAGAAAG	AAAG	3910	scaffold75465 68.6	16	ATAATGAGGTAATTATATATATACTCTTAACCTTCTAGTAATACTGTAGTAGTAGTAGTGGTGGTAGTGGGAAAAAGAAAAGGAAGTTAAAAAAACGAAA[AAAGAAAGAAAGAAAG]AAACCAACCCATTCCATTCTCCTACTACCATTCCAAGTATTCCAAGACAATGGAATCCCATTTGACAAAATCCACCTAAAAAATGGAGATATCTCTTTCC
AAAGAAAGAAAGAAAG	AAAG	4362	scaffold88951 75.2	16	ATTCATCCAATTTAATTATAAACTTAAGCTAAAAGTTAATAAGATGACATGTTGGTGCCATACATTCAAATAAAAAATTTGATGATTTTGATTGGGAAAA[AAAGAAAGAAAGAAAG]AGAGAGAGAGAAATTCTCCTTTTGTCTACAGAGAGCCAACATTAATATTCTTCTTATTTCTAATATCCACATCATCTTAACGACAAAATTGAAACAAGAT
AAAGAAAGAAAGAAAG	AAAG	362	scaffold90241 70.2	16	AGTGGGTCACCTTGCCGCGATCGTCGAAAAAATTCACCGGGAGGAGCCGTTGTTTCCGGTGGTGGCTCAGTTTGGCAGAGAAGGAAAAGAATGAGAGGGA[AAAGAAAGAAAGAAAG]AAAACAGAAAAAAATGAAAATGAAATATGGGTAAGATAACGTAGAAGACGTGTTTGCCAAACACGTCTTCGTCATTAAGGTTTGTTTGGCAAATACGCCT
AAAGAAAGAAAGAAAG	AAAG	14128	scaffold91989 72.3	16	AAAGAGACAGCCTAATCCATCTGGATCCTCTCAGTTGGAGTAGCTCGAGATAATAGATATAAAAATAAAACGACAAGAACCAGTCAGTCTAAAGAAGAAA[AAAGAAAGAAAGAAAG]AATAAAGTAAAGACAACCCAACATGCTCTTACTGCTGTTTTTTTATAATACAGCCTCACCCCCCCTCTGCCGTTGGACAGATAAGCTGTCCCTTTTCTCT
AAAGAAAGAAAGAAAG	AAAG	446	scaffold94499 52.0	16	GAGGTGTTGTCTTCAGCTGTGGCGGTGGCCTGACTTAGGGCTTGATAGAGAAGGAAATAAATGAAAAGGAAAGCAAAACGGAAGAGGAAAAATGAAGAAA[AAAGAAAGAAAGAAAG]GGAAGCTGGGTTGGGTAACGAAGAAGGCGTGTTTGTGAAACACGTCTTCTTCAATAAGGCGTGTTTGGCAATCACGCTTTCCAAAGGCGTGTTTGGCAAT
AAAGAAAGAAAGAAAGAAAGAAAG	AAAG	1801	scaffold95883 73.1	24	CAATAAAAAATATTTAAACAATAGAAAATGTAATCATAGACGCTGAAACACCCAAGCAAGGAAAATTGTAAATAAACAAAAGCTATGCGGAATGAGAAAA[AAAGAAAGAAAGAAAGAAAGAAAG]CACCTATTGTTAATAAACAAAAGCTATATGGAAAGAGCCTATAAATTGAACAAGTTTTGAAAATTTCAAATAAAGCATCAATGAAGGCTAAAGTACACGT
AAAGAAAGAAAGAAAG	AAAG	28583	scaffold117491 69.4	16	ATATTGTGCTTAAACTCTAAAAATAGTTAATATAAAGAATTTCCACATTTTGGTGTTTGGTTTCAAAAGGAGTGAGATAGGTGTAATGAAAAATGACGAC[AAAGAAAGAAAGAAAG]AAAATAAAGACAAATATTTTTTAAGAAAAACAAAAAGAAGATAATACAATATTTGGTTACCTAAGAAGAAGTGAAGAGAATAAATATAGAAACATATAAT
AAAGAAAGAAAGAAAG	AAAG	11117	scaffold126575 77.7	16	TGCAGCAGGTACTGGTTTCATTTTTCCTTGACTGTTTCAGTGTTTTGTACTGTTTTTTTCTTTAAAATTTTATCATAATCTGTGTCAACTTAATAGAAAA[AAAGAAAGAAAGAAAG]AAAAAATCTGTAACAATTTTTTTAGGTTGTGAAATCACTAGCAATTTGGAAACAAAGCAGAAGAATGTTTTGAGGAAAAATGTAAGAGAAGTAATTGAAT
AAAGAAAGAAAGAAAG	AAAG	4331	scaffold131147 64.5	16	GGCCCAATCCAAAGGACCCTAAGCCCAAGTATTGCTTATGAGCACATTTTAAAGAATAATGGGTGTTTGCATGGTATTTGTGACGATTTTATGACCCAAA[AAAGAAAGAAAGAAAG]AAGGTATTTGTGACTATTATTTGTTTTTTTGACATATTACAACCATTAAAATAGTAATTAAATTATTTTGATATGGAAATACTAAATACCTCTATTGAGG
AAAGAAAGAAAGAAAG	AAAG	2323	scaffold135717 62.2	16	TACCCACATATTGGAAATGAATAATGGCAAGACAGCAAATGAATCAAAATGACAATCAAAGACGCGCTCAGATCTGCGGAACTTACAGTAAAATAAAAAT[AAAGAAAGAAAGAAAG]CTAAGGAAAATTTTGGTTACAGAAAACTTCAAGAAATGATCTAGAAACATTCAAGAAATAATATTTCGCAAATATTGGAAAATGCGAAGCGAAATTCGCC
AAAGAAAGAAAGAAAG	AAAG	376	scaffold136505 73.1	16	ATCACGAGTCTCTCCTTATTGGGGGATTGGGATCCTCTATTCCTGTCCTTTACGTTTAGGTTTTGGTATTGACCATTGACAAATGACCAAAACAGTAAAA[AAAGAAAGAAAGAAAG]ATATTTTCTCTTAATTGAAAAGGCCAGATTTAATATTTGCCACAAAAGTTAAGAGCTTTGCATATGGCCAATAACAATGACTAGATTCACTCNNNNNNNN
AAAGAAAGAAAGAAAG	AAAG	9424	scaffold136847 70.6	16	ACTAAATTTCACAAAAATGTATGATAAGACAATCAAACCAGTATAGCTCCACGACCGTTAGCTGGATTTAGTTTTGTCATGGACACGAAATGTATTACTT[AAAGAAAGAAAGAAAG]AAGCAAGAAGAAAGAGCCATACGGGCAAAGATGAAATACGTCTGTGCAGGAAATTCACACTTTTATAAGTGGGTCTACATAACAGACTTCAGTCATACAT
AAAGAAAGAAAGAAAG	AAAG	2545	scaffold139533 66.2	16	CGGCAATAATGGATTGTGGAGAATTAATATCACCGAATAGTACCCAAATCTCAAATAACTTCAGTAGACTTTTTAAAATACATCTGAATACCCAAACCTC[AAAGAAAGAAAGAAAG]AAAAAAGATATTACATCTTACTCAAGAGTTAAAAACCCCATTAGCAAATTTTGAAATCTTGTCAATTTTGGAGGCGTTATCATCAACAAAATTCATTCAA
AAAGAAAGAAAGAAAG	AAAG	33439	scaffold147031 76.1	16	TCCCATGTTGCTCCCTGATAGCACAAAACATGATTGACACCTAAAAGGCTAAAACTCGTACATACTTTTCCATCATCTGGTATACATTTATATTTGAAAA[AAAGAAAGAAAGAAAG]ATAAAATGGTAAACAAAAATACATCAATATCTGTTAATTCTACAGTATGTAAAAGAAAATTACTGAACATATAGTAGAGACTATAAATATATGTAAGTCA
AAAGAAAGAAAGAAAG	AAAG	12663	scaffold150187 80.4	16	TCTGTGAGCTCAAATGCAAAAGCCAAGTTAACCGCGTCAATTTGCCTTCCACTATTTACCAGAACTTCAATTACACCTGAATGATTGATAATGAAAAAAC[AAAGAAAGAAAGAAAG]TGAGCAGCAAAAAATAACCAAAACTGACAGACATGAAAATAAACAGTGACTTTGTCAACAGCCATATTTCATACAGCAGAGGCCTGAATGTCAATAAGGA
AAAGAAAGAAAGAAAG	AAAG	1993	scaffold151569 77.3	16	TGATTCTTTCATTGATGAAATGAATGAGCTATGATCTATGACAGCAACGATGAAATTGTTATCTATGGAATTTAAGATAACATTAAAATATGAACAGAAA[AAAGAAAGAAAGAAAG]TGTCTCGTTAATTAAAGAGACTCTAAAACGATTTTTAAAAAAAATTAAGGAAATTACATCGATAGTCCCTAACTTTATGTGTTCATTTTAATTTTTTACC
AAAGAAAGAAAGAAAGAAAG	AAAG	2469	scaffold154705 64.2	20	TATGTAACCGTTGCTTGATGCTGCAATATTTTGATTGTGTGCGTTGACACGCTTCCAAAAAACTTTAACCTTATTTAGGAAGTACAGCTACCAACCCAAC[AAAGAAAGAAAGAAAGAAAG]TAATGCTCATTTCATTGATTCATTCCCTTTAGTCTCTCTCAAATTTCATATATATCTCACTCAAATCTTTGGTAAATTACAAAGCAAATATCCATTAATG
AAAGAAAGAAAGAAAG	AAAG	10879	scaffold156959 74.1	16	TTAAGAAGCATGCCACTGATTTGCAGTAATTGAATTGAGTTGGGAGTACTTGGAGGCAATCACTAATCAAAGTGTAAATTAGACTAAAGTGAAGTAAACA[AAAGAAAGAAAGAAAG]AAAATAGCAAAGCCAAGTTGCTAGTTGGTGGTGCCTCGGGGGCAACATGGGAGGGATGCACCCCACACACGGACCCACCCCCACCCCCCGTTTTCTTTCT
AAAGAAAGAAAGAAAG	AAAG	3682	scaffold163657 61.0	16	TCCCAACAAAATACCCAAAACCCAGATTATAGATTGACAGAATGAGAAATTTAGATAACCCAAAAGCCAAACAGCAAATTAAAGAAAGAATGGAATGATC[AAAGAAAGAAAGAAAG]AATCATATATGGCAGCCACAGCAGAGGAAGAAGAAGCAGAGAGTGGAGACGAGAACAACAGCTTCCACAACATAGAGTACTCTGAAGACCAAATCATCAA
AAAGAAAGAAAGAAAG	AAAG	959	scaffold168147 77.2	16	CTGATTCTTTCATTTATGAAGTGAGTGAGGTCCAATGTCTGACACCTAGGATTAAATTGTTATCTGTGGAATTTAGGATAACATTGGAAAAAAATGGAAA[AAAGAAAGAAAGAAAG]TGTCTCATTAATTAATGAGCCTCTAAAGCCATTTGTTTTAAATTAAGGGTAAATGACATCGATAGTCCCTAACTTTATGTTTTCATTGTAATTTGGTACC
AAAGAAAGAAAGAAAG	AAAG	212	scaffold168603 67.8	16	CGTCCAATTTCCAAACATGTCATTCCAAGTTTGCTCGTCTTATAGTTATGAAGCACAAGCATCATTATTTTGAGGTTAGAAAAAATAAAATAAAATAAAT[AAAGAAAGAAAGAAAG]AAAATCCCCCTTATCACTAGGGTTTCTGATTGTTTATTGTGATCTAGTAGGTCACAAGATTAATAGGGTTAATGGAGAAAATTGGGTATGGGCCAATGGA
AAAGAAAGAAAGAAAG	AAAG	19494	scaffold172299 80.8	16	TAGTGGTTGCTTAAATTAAGTTAAGGGAGTTGCCTTAATTTAAATTAAGTAATTATTGGAATATGACAAATAATATTGCTTAAGATAGTATTCCATTAAA[AAAGAAAGAAAGAAAG]TGGAATTGCATTAATAAAAGTGGCACTCCCACAAGTAGAGTGAGTTTGCCTACCACGGTCTCTTTGAAAGAAAAGGAAGGAAAGATGAGAAAAGGAAAAT
AAAGAAAGAAAGAAAG	AAAG	54530	scaffold172943 75.3	16	ATACGTGATGTAATCAGACACGTGGCAGATATATATACATATGTATAAAAGAGTAGCTGGATCCAACCAGTGAAGCTTTCCCTTCAATTTTTGAATGAAA[AAAGAAAGAAAGAAAG]AAAAGTTTGGCAGATGGAATCTAAACGCACCTTCACTTTTCACTACTGCCAAACAAGAAAGTCAAAAGAAAATACGATCCCCAAGAAAAAAGAGCCAACA
AAAGAAAGAAAGAAAG	AAAG	4670	scaffold173639 72.1	16	GACACAACTAAGTCAACTTCTGCAGTCATTATAAAGGGGTGCGATGGAGCTCGGAAGTTCATATCTCCAAATTTTGCTAATCAATTAAAATATTATTAAA[AAAGAAAGAAAGAAAG]GGGGAGAGATTTATAAATTTTAAACAAGGGTACTTTGTGTTTCAGCTTTCTCAAAAAAATGAAAACATAATAACAACAATTCCAATTTTCTGTCAAGCTG
AAAGAAAGAAAGAAAG	AAAG	4568	scaffold174993 71.8	16	AATTCATAATCTTTCTGCTTCATGAGACGTAAAACTGTGGAACCATTGATTCATCTCTTAGGGTTCCCCTTTAGTTACTTAAAGAGTTAAGATACCTAAA[AAAGAAAGAAAGAAAG]AAAATAAGTTTAACTATGTGATTGGAAAATGATTAAATTAAATCATTTATTTGTTTTATAACAGTTAGGTTAAGACTAAACATCCCACGAAAAAGTAACT
AAAGAAAGAAAGAAAG	AAAG	21974	scaffold176311 70.7	16	GCAAAAAGGAGATGAATATTAAAATCAAGAATTAAGTTGGTCGGGGCTGTCATGTTATTCATATTAATTAAGGGACAACAGGCAAAATATATCAATAAAT[AAAGAAAGAAAGAAAG]AAAAATAAAAAAGAAAAAGTAAAGAAGAACTTACAAGGGAAAAGTGGTTGTCGGGGAGGAATATGGTAGGAGAAAGAAGAAGGTGGTATGGCGGAAGGAG
AAAGAAAGAAAGAAAG	AAAG	9396	scaffold182595 70.9	16	TTAACCGCTAACAATATCTTTTATAATCCCCCTAAGATGTGGGGTATCATGGATTTGTTCGTTCAACTAAAAACAACATAACTTGAGGAAAATTGCAAAT[AAAGAAAGAAAGAAAG]AAGATTTTTCCCCTCCCTTAGTTGCTTGTCAAAGGTTGCAAAAGTTCAAACTAGTGACTTGGGATAAATCATAACTCTTATGTGAAGTGCAAACCACTTC
AAAGAAAGAAAGAAAG	AAAG	17149	scaffold195439 82.6	16	TTGTTCCCAATGCACAATAATATTTCAAAATTTTGAATATCAGTGCGAGATACCCAATCTTGCAGTGCAACAAGGGTCGATTGCTGCACATAATGGAAAA[AAAGAAAGAAAGAAAG]ATATTATCCATTAACACATCACACTGGCAACAAATAATAACTTTAAAGTTCTTAAAAGTTTTTGCTGATGGATATTGAAGCATTCACAATTTGATAATTT
AAAGAAAGAAAGAAAG	AAAG	114372	scaffold195439 82.6	16	AGGAACTGTAGCATCAAAAGCCTGCTGCTTCAACTCAGGCAGCCAAGACAAATTACCCCAATTTACTACTTCCTTTATTATCGCAATCCACAGGGGAAAA[AAAGAAAGAAAGAAAG]AAGCATGGTAATTAAAGAATAAAGAGCAAGCAAGCCACAAAATCATGATATATGATACAGGATTTACTCATAATAAGACTATAACGATGGGAAATCGAGC
AAAGAAAGAAAGAAAG	AAAG	2037	scaffold205853 76.9	16	ACATTAACATCATTAAAGGGTATGTACATGCATGTTACCAAAAAAAAAGGGTACGTAAATGTACATAAGAAAACACGAAAACATACAAAACTAATGAGAA[AAAGAAAGAAAGAAAG]CAACTACGGAAAAAACCCACCACATTGTTACATACAAAATTTCCTTTATACAATGTTGGTTTCCACCACAAAGGCCAACCATGCATTCATGTCCCCATCC
AAAGAAAGAAAGAAAG	AAAG	34397	scaffold216885 76.9	16	AATTATTACAACGTAACCTCAGTTTATGAGAAATGAAAAACTGCACGAGCATGTAAAATTAGTGTTTGCTCAATAATCAAAATACTTAGGCTAAACCAAA[AAAGAAAGAAAGAAAG]GGATAATATGAAAATTGTTGCAAGACTAGAAAAGAATATTAACTCAGTGGACAACATTTTTAAAATATCACTAGACATGGAATAAGATATAATAATATCA
AAAGAAAGAAAGAAAG	AAAG	4567	scaffold219741 70.3	16	TTATTGTTAGTATAGTATTTTAGTCAATTATCATTAATTAAGCCATTATTAAAATATTAAAATATCATTTTAATGTTTTAACGATAATCTAAGTAATGAT[AAAGAAAGAAAGAAAG]AATTATGTTAATAATAACATTTAGAAGACATAATTGACAAATTCAAATTTTCTTAAAGGACTCAATTGATAAATAGTCTAAATTTGACAGCTGTAACTTG
AAAGAAAGAAAGAAAG	AAAG	2408	scaffold234025 97.3	16	AAAATAAATAGAAAATTGGGGATATGACATGTGGCCACTTAAGTGATAAGAATATGGGTGGCTGGAAATGAAACTGGACAAGAAAGAAAGAAAAGAAAGA[AAAGAAAGAAAGAAAG]GAAAGAAGAAAGAAAAAATGAAAAAGGAAAAAGAAAAAGAAAGAAAGGGAAGAAGGAAAAGAAAGAAGAGAAGAAAGAGGAGAGAGAAAGGAAATGGAAG
AAAGAAAGAAAGAAAGAAAGAAAG	AAAG	6123	scaffold249087 80.1	24	ACACACGCTAACACCGAAGGTGAAAGGCCTCAAGGCTTAAGCAGAAGCTGACACCATCTAGATTTTGCTATGGACGGAGAGAGCTAAAGAAAAAGAAAGA[AAAGAAAGAAAGAAAGAAAGAAAG]AGAGAGATGAATAATAATGAATATTATATATTCATATAGAGAAAAGAAATACTTAAATAATATAAAGGATATTAATCACAGGACAAGGAAAGACAAAAGA
AAAGAAAGAAAGAAAG	AAAG	8175	scaffold249155 39.4	16	TTCCTTTTTGCAAAAAAATATTAGCATTACTGTTCATTTGGATATATGATTAATAATAAAATAATTTTAAAATCAATAAAGATAGGGAGAAAGAAAGGAA[AAAGAAAGAAAGAAAG]GAAAGAAGAAAAGAAAGAGAAGAATAAAGAAGAGAGAAAGGAAAAGGAAGAGAGAGAGATGCAGATCTGACATAGTATACTCTGATTAAAATATTTTATG
AAAGAAAGAAAGAAAGAAAG	AAAG	7265	scaffold250827 73.7	20	NNNNNNNNNNNNNNNNNNNNNNNNNNNNNNNNNNNNNNNNNNNNNNNNNNNNNNNNNGTGTAAAATTTTATAATTTATGCAACAAAGTGTAAATTTAAAA[AAAGAAAGAAAGAAAGAAAG]AAAAAAAGCACATTTCATTTTGAAGGCTTTTAAAAGATAAGCTCATAAAACAAGCATTCCCTACATGTAAGGAACTTGTGATCAAAATACTCCAATTGAT
AAAGAAAGAAAGAAAGAAAG	AAAG	21676	scaffold252287 73.2	20	AAGGAATCAAGAAGCAATAAACAAGTAAATTCTTACATCTAGTGAGCATCTGGAGAACTATGCTTCAAAGCTGTTATTTTTGGGTGTTTTATTTATACAC[AAAGAAAGAAAGAAAGAAAG]AAAATACTAGATCCTATAGCTTTATTGTTGGGAAGTTTTCATGATAAGAACCAAATGAGGATAGTGTGTGCATTCTATTGGAAAGTTGAACCCCTAGTGA
AAAGAAAGAAAGAAAGAAAGAAAGAAAG	AAAG	5740	scaffold252679 66.1	28	AGGTAGAGGTGGGTCACCTAGCCAAGATCGCCACCATTGGGAGGAGCAGTTGTCTCTGGTGGCTGCTTGGTTTGGCAGAGAACGAAAGGAAGGAGAGGGA[AAAGAAAGAAAGAAAGAAAGAAAGAAAG]AAGGAAAAAAATGAGGTATGGGTAGGGTAACGTAGAAGACGTGTTTGTCAAATACGTCTTCATCATTAAGGCGTGTTTGGCAAACACGCTTTCAATAAAA
AAAGAAAGAAAGAAAG	AAAG	1719	scaffold254267 70.5	16	TCAACTGCTAGTTTACCAATAAAACAAAACTGTAAGTAGCTCTTCCACCGGAAAAGTTAGAAGAAAAAAGAAATAGAAGAAATGAAAACGAAAGAAAGGA[AAAGAAAGAAAGAAAG]TAATAATTAACTTATTATCTTTTAGTTGGGTTTCACAGACTTATTAGGGTCTCTTTGTAAAAAAAATAAAATAAAATTATGACAGCTCTCTCATACAATA
AAAGAAAGAAAGAAAG	AAAG	18905	scaffold254295 76.4	16	GCCCCGCCACAATATCCTATCACACCTGAAATTGAAGCTCAACAAATGGTCAATACCACTTTCTACATTAAGCTATTGCGAGTAATTCACACGTACTAAT[AAAGAAAGAAAGAAAG]AGAATACCATGCTGGAGTTCGGCGTTTCTTCTTGGATTTGACAGTTTCTCCAGCATACGAATCTGAATTATGTGTATACTTGTAAGTGGGGGCAAAGAAG
AAAGAAAGAAAGAAAGAAAG	AAAG	27210	scaffold261853 67.0	20	GGATAGTAACATTCATTCTCTCTCTACCCTATCTCTCCTCTGTTCTTCTATCTTCACAGTTCTCAGCAAATCTTCTGATAATTTCTCTTACCAAACAGAA[AAAGAAAGAAAGAAAGAAAG]AGAGAGAGAGTTCTCTTTTTCTGAGAGTTTTGTAGGAGAAGAAGGTGGAATCTGATCATGGCGCCGGAAATAGGCAAAGAACGTTCGTTAGAGGACACGC
AAAGAAAGAAAGAAAGAAAGAAAGAAAG	AAAG	14969	scaffold262263 66.5	28	CTCTCAGGTACTCTATTTTTGTTAGTTAACCTCTAAATTCTTTTTTAGCTTATGTTTGGTTTTAAAACAAGAAAAAGAAGTGGAAAACAATAAAGAGGTT[AAAGAAAGAAAGAAAGAAAGAAAGAAAG]ACACTTTTTTATATATATATTTGATTTTGCTAAAACAATATATTTTATAATTNNNNNNNNNNNNNNNNNNNNNNNNNNNNNNNNNNNNNNAAGACACTTT
AAAGAAAGAAAGAAAG	AAAG	200	scaffold263201 76.5	16	AAGCCAAAAAAAAAGTCAAAATAAGGAAAATGACAAAAAAATGGAATGGATAAAATATTAGTGGCAGGAAGAAAATCGAGAAAAGGAAAGAAAAGAAGAC[AAAGAAAGAAAGAAAG]AAATAAAGAAAGGAAAAAAAGAGGAAAGAGAGAGAAAGTAAAATAGAAAGAGGAGAGAAAAAAGAAAAGAAAGAGAGAAAAAGTCAGTCCAGCCTAGTCT
AAAGAAAGAAAGAAAGAAAG	AAAG	11855	scaffold265455 76.0	20	AGGTTAAAAAAAAAAAGACAAAAAAAATTCTAAAGGATAAGAATTTGATGGCTGGAAGTCATCGAGAAAATGAAAGAAAAATGAAGGGAAAACAAAAGGA[AAAGAAAGAAAGAAAGAAAG]GAAGGAAGAAAATGACAAAGAAAAAGAACGAGAAGAAAAAAGAATAGAGAGAAATGAAAAGGAAGAGAGAAAGTAAGCGCATGCCTAATTCGCTTTAATT
AAAGAAAGAAAGAAAG	AAAG	6132	scaffold267417 67.3	16	CTGAACCATTTATTCAGCTCATCAGGGTAAGATTATGAGTCTATGACATTAGAACTTCTTTGTTCTTCTTTCCAATCACCACCATCCCCCCTCCCCAAAA[AAAGAAAGAAAGAAAG]AGTTAGCCTTCATTTTCCATAAGTAAGGTCCCTCTGTTTTTAGGCAAAGGTAATTACAGTCTGTTAATGGCTTTACCTATTTTATTTTTCTTTCTAACAT
AAAGAAAGAAAGAAAGAAAG	AAAG	45605	scaffold268251 76.7	20	CATAGGCAAGTCCACAGACAAACTATGCAGAAAAGCTGACATCTAAAATCCAAATAACAGCTGTCCAGATAAGGACACAAAGGCAACATCAAGACACAAA[AAAGAAAGAAAGAAAGAAAG]AAAAAGATTTAACGTAATAAAAAAGAAAAGAAAATGATAATAACAATGATAATGATGATTACATTGATAAAGGAACCATTTCCCTTAGTAGGCTTGAAAT
AAAGAAAGAAAGAAAG	AAAG	7186	scaffold269563 76.3	16	GCTTCTTTTATTTGGAAGGGGAGGGGGGGCAGGGGATGTTGTTCTTCAAACTGAGGAAATTCAAACAGATAAAAGACAGATGCAGGATGAACTAAATACA[AAAGAAAGAAAGAAAG]CAAAATAGAATTTTGAAATCGAGATGTAATGAGTTAAGCAAGATTAAAAATCCAGGTCGGAATAAGAGTACAGTACAAACTCAAAATCAAATGAGACAAA
AAAGAAAGAAAGAAAG	AAAG	44110	scaffold272121 70.5	16	TGGAAGCCAAAAAAATTTTATAAAGTCAAAGATACAAAATTGCATGCCACCTTTTCTTTTTCTTTGATTTCTCCATGCATGGCACGTCAATCATGTACCC[AAAGAAAGAAAGAAAG]AAAAAGTGATAAAAAAATGAAAACAATTATTTCAGACTTTAGTGATGTTGAAATGGTGGTGGCATATCAAGAAAATTGCAAATTAAAGAAAACAATAGTA
AAAGAAAGAAAGAAAG	AAAG	67189	scaffold272291 76.3	16	GCTAGTAGCATCGCACGATAAATTCTTGGATGACAATTGACAAATGTCGACAAATGTGGTTAGGGGCCACACAAGCACTTAGGAAACACACTTATTAAGC[AAAGAAAGAAAGAAAG]CAAGCAAGAAAGGGATGTGACATAGTCACATATTGCATACCTAATGGGATGATGGATGCAGTCATAGGAAGTGTGAGCAATGCTTTCCTTCCGTACTCGT
AAAGAAAGAAAGAAAG	AAAG	191447	scaffold272465 74.6	16	ATACAGGTTGTATTTAACTCTTGCCCGCATTGCGATTTATCTGTTGGGAACTCAATTGCAGGTGCACTAATATTCGTATTATTGAGGTGAAATTTGCTGT[AAAGAAAGAAAGAAAG]ATAATACATGTGTTTTTTTGGTGTGCTTTAACTAAATAGCTGTTATTTCATAATAGTGTGACCTACTTACAGATAGAACTGTGGTATGAGATTATGTTGA
AAAGAAAGAAAGAAAGAAAGAAAGAAAGAAAG	AAAG	8217	scaffold272515 79.1	32	GAAAACATCCTGCAATTTCAAGCCAAACCCACAAACCAAAATCCTCAACAAACCCATATTCACATCCATCAACGAAATGGGTACTAAAAACAAAAAATAC[AAAGAAAGAAAGAAAGAAAGAAAGAAAGAAAG]AAAAAAAGGTTGTTGAGAAAATTCACGAGAGATCACGCTTGAGCTCTTGCTTGTAACCGAGCTCATTAAGACGGGCATGGCCTGAATCAACGGAAACACC
AAAGAAAGAAAGAAAGAAAG	AAAG	3229	scaffold272561 70.3	20	TCCAAATCCCCCATTCCCCTGTCTAGCTGGAGCGTAATGCGCACCAAACCGGCCAACCCCACCCGGCGGTAAATTAAAATCCCCCAAAACTCAAAAACAA[AAAGAAAGAAAGAAAGAAAG]AAAAATTCCCTCATTAGATCCCTCTCTTCATAAATCTAATCTAAAATACATTACCAATTTTAGAGGGAAAAAAAAGGAAAAATAAATTCTTTCCCAAATT
AAAGAAAGAAAGAAAG	AAAG	356	scaffold849692 69.0	16	ACACGGATGATAATAAAGAGTTAAAAAATGAAAATGTGATGAATTAACTTACAACGGATAAGATCATAAGAGTCTTGTAAAAAAGTATACAGTATCTATC[AAAGAAAGAAAGAAAG]GAATGTACAGGGTGGTTTGCCTTTGGTTCAAAACTGGTGAGAGATTTGATATGAGCTTTTATGGGTTTGAAACCGACTAAACCCAGAAAAAAGGAAAGAA
AAAGAAAGAAAGAAAG	AAAG	418	scaffold852308 73.0	16	AGAAAGAAAAAAGACAAAAAAAAAAATCAAATTGGATAAGAAATTGGTGGTTGGAAGGCAACCGAGAAAAAGGAAAGAAAAGAAGGAAAAAGAAAAAAGA[AAAGAAAGAAAGAAAG]AAAAAGAAAAGGAAAGAGGAGAGAGAAAGGAAAAGGAAGAGAGAGAAAGCAGTTTCTGATATAGTTTTCTTCAATTAAAGTGATTTACGCATCGTTCGAA
AAAGAAAGAAAGAAAGAAAGAAAGAAAG	AAAG	190	scaffold855770 32.0	28	AGAAAGAAAATAATCTCTCTCCATTTAAAATAAATTTTTAAATATATTATTTTAAGAAAGAAAATAACCTTCCCATTTTATTAAGGTTGCCAGAATCCAT[AAAGAAAGAAAGAAAGAAAGAAAGAAAG]ATGGTTCAATAACTTACCAAAACTCATCTCCACAAATGTATCGTCAACAAAGATGGTTACTTTGGCAGTAAAGTCTCTTCGCGGTTCCTCCATAACAACT
AAAGAAAGAAAGAAAG	AAAG	319	scaffold865708 69.0	16	GTTCACTAGACTCAAACAATTGGAGCCTTATGCCATATTTTCTCTTATTTTTAAGTCATAAGAACTTTAAATTTCGTTTGAATCTTGGAAAATAAATTAA[AAAGAAAGAAAGAAAG]AATAAGATAAATTTTTTTAAAGAAATAAATAACTTTACACTTTTTTGTAAGGTCCAAAAAAGGCCTTAAAATTATTCATTTTTTGTGTTGAGTTCGTGGT
AAAGAAAGAAAGAAAG	AAAG	464	scaffold867996 89.0	16	GAGATCGTCTGGCGTTCGATTTATAATTATTATATGCAATAGGAGAGTAGAAGTAATTAGCATAAACCCATTAATGGCTAATTAGTAGGAAAAATGAATA[AAAGAAAGAAAGAAAG]GAAGACAAACAGAAAGATGGAGAGAGGAGAGGAAGGGAAGAAGTCGAGAGACGACGGAGGAGCGCAGAGCTCTGCAGACACATGCCACCGAACACAGCGT
AAAGAAAAGAAAAGAAAAGA	AAAGA	22005	scaffold4439 70.5	20	TCACAGAATCCATCTGCAGAAAAATCACAAAATGATGACAATGAAGTTGATGATAAGAGAATGAATGAATGAAGGAATGAAAATTCAAGCGATTTCAACT[AAAGAAAAGAAAAGAAAAGA]AAAAAGGGGTGGGGGCAATAAAGATTTGGAGAGAATGATGAGAGTGTTTGAAGGGATGAGTGAAAAAAGCAGTATGCTTTAACACTTAGACCGAGGCCAT
AAAGAAAAGAAAAGAAAAGAAAAGA	AAAGA	6102	scaffold14993 75.8	25	CTTGTTAATTATCCAGTTCGTGTAGGATGAGCAGACTTCACAAGCTTATGGGATTAGTTTTGGCCTAAAGGTTGGGATACCCACGCTAAGCAAAACAATG[AAAGAAAAGAAAAGAAAAGAAAAGA]AAGGGGTTGATTAGGTTTTTATAGGTAGGAATTTAAGGTTTGATGGTGCAGAAACAAGGTTTGGTTTTTAGCTTAGTGAACCAAGTGTTAAAGATAGAGT
AAAGAAAAGAAAAGAAAAGAAAAGA	AAAGA	12466	scaffold25027 74.6	25	CAATGTAATCTAACAAGAAATATCCTTGTCCAATTTCTAATGAATCAATAGTGAGGATCAGATTGATTCCCTAACAGTCCGTTTGGATTGAGAGAAGTGG[AAAGAAAAGAAAAGAAAAGAAAAGA]AGAGATGAAAAAATATTTTTCTCTCCACCATGTTTGAATTAATAGGTTTCATAAGAGAAGATAAGAGAAAATCCTGCCAAATTCCTACATTATCCCTTCT
AAAGAAAAGAAAAGAAAAGA	AAAGA	4971	scaffold43421 73.3	20	AAATAAGAAAAAAATTAAGGAAGCGACACGTGGCCACTTAATGATAACATTTAAGTGGTTGGAAGTCAGCCGAGAAAAGGTAGAGAAAAGGAAGGAAAAG[AAAGAAAAGAAAAGAAAAGA]AAGAAAGAAATGACAGAAAAGAAAGAAAAGAAAAGAAAGAAAGAAAGGAAAGAAAATGAAGAAGAAAAAGAAAGAAAAGAAAAAAGAAGAGAGAGAAATG
AAAGAAAAGAAAAGAAAAGA	AAAGA	6036	scaffold45413 72.1	20	CACTTGCTCGAGTGGGCTTGTTGGAACCTGAAAGTTATAAATTGCCCGAGAATTCATTTGAGAGAATAGAAGGTTGGGTGAGTAAAATGAGTTCAGGGAG[AAAGAAAAGAAAAGAAAAGA]AAGGGAAGAAAAGAGGAAGAGAGAGAGAGAGAGAGAGAGAGAAACGTAGTATGGTCCCAGTAACTGTAGTGTCTACTATAGAGAATGTGATGGTCACTGA
AAAGAAAAGAAAAGAAAAGA	AAAGA	1676	scaffold73099 73.7	20	GAAGAGAAAAGAAAATATGATAGTTTTCTCTCTTCTTGTTTGAGAGTTTTTAGGAGAGAAAATAAAAGTTTTCCTTATTCGTGCATGGGAGTTGGAAAAG[AAAGAAAAGAAAAGAAAAGA]AATGCTTTAAAAAAATATGTTTTGGGTTTTGAGACACATTTATAATATGTCTTTTCTTCTTTATTATTTGATGGGTTGAATGGTCATTATGAAAGTTCCA
AAAGAAAAGAAAAGAAAAGA	AAAGA	23193	scaffold73903 77.2	20	GTCACGTGCTTGACTGTCACCAATTTCGCACATTACACAATGTTTGGGAGTTGAAGAGAGAAAAGAAATGGAATGAAACCAGCATATAGGAGGGAAAAGG[AAAGAAAAGAAAAGAAAAGA]AAATATGTTGGTTTTCTCTCCTCTTGTTGGGAGTTCAGGAGGAAAATGAAAGTATTTTTCTTCTCCTATATGGGAGTTGGGAAGAAAAGAAATTAGTATA
AAAGAAAAGAAAAGAAAAGA	AAAGA	24840	scaffold76115 72.3	20	GATTAATGCTTGATTTGTTGAATTTCCCCTAGTGTTAGATAAATACTAGGCCACAAAACCTTTGTTAGGGTGAGAATTTTCCAATGGAGACAAATGAAGG[AAAGAAAAGAAAAGAAAAGA]AACAGCAGCTACATATCAATCCTTCTATACACTGAATAGATTGGTGAAAATGAAAGAATATATTAATGAAAGTGAAATTTGAGAAGTAGCCAAACAGGCC
AAAGAAAAGAAAAGAAAAGA	AAAGA	112797	scaffold78987 73.9	20	CACATTTCACTCTCCTTGCACCGAAAAAGACTCTCTCTCTCCACCAGTTTGCGTAAGCAATGGAGCACAAGAGCTGGAGCTATATTTTCTTGAGAAAATG[AAAGAAAAGAAAAGAAAAGA]AAGTGAGCTTCCAAGCCTTCTCCGACTCTCGTCTATTATCTGTTGCTTTGTTTTCTGGTATTTATTTAAATCAGGTACGGTATTTAATTTTCCCTCAAAT
AAAGAAAAGAAAAGAAAAGAAAAGA	AAAGA	6649	scaffold85535 67.4	25	TCTCCAAAACTATCCATATCTATACAATATCAAGTCTTAAATTCCCTTGCACATACACACAATGAAAGAGAAAAGCAAGAATATAATGAAAAAGAAAAGC[AAAGAAAAGAAAAGAAAAGAAAAGA]AAGGAAAAAAGAAAAGGAGTTGCCACCAAAAAAGATAGCACATAAATGTAGACAGATGGATTCCCACATCCCACCGTCCTTACTCCTTCCCACCCTTATC
AAAGAAAAGAAAAGAAAAGAAAAGA	AAAGA	1833	scaffold100747 75.7	25	TCATTCTTGCTCATTTGGGATGAAGATGCCACGACTAGAGGTTCATCAATTTCAATGTCATCTGCGTTAAACCAATAGCAGTCATGAAAAAGGAGAGAGG[AAAGAAAAGAAAAGAAAAGAAAAGA]AAATAATTAAAAAGCAAGTGAAAGACAACCTATGTTGAGCTCCACAACTTCTTGGCCATCTGGGATGGCCTTGAAAGGCTTTAAGAATGGGGGGCTCGCA
AAAGAAAAGAAAAGAAAAGA	AAAGA	464	scaffold129389 67.6	20	NNNNNNNNNNNNNNNNNNNNNNNNNNNNACACGACTAGAGGTTCGTCAGTGTCAATGTCATCTGCGTTAAAACAATAGCAGTCGTGAAAAAGGAGAGAGG[AAAGAAAAGAAAAGAAAAGA]AAATTAAAGAAAAGAATTAAAAAGCAAGTGAAAGACATCCTATGTTGAGCTCCACAACTTCTTGGCCATCCGGGATGGCCTTGAAAGGCTTTAAGAATGG
AAAGAAAAGAAAAGAAAAGA	AAAGA	9584	scaffold142729 76.9	20	GTTCATCTGGGTCAATACTAAACCCAGCTTCTCTAACCTCGTCTGAGAGCTTGTATTCAGCTCGACCACCAGCTGTGCAAGAGCAAAAAAATGACAGAAG[AAAGAAAAGAAAAGAAAAGA]ATGGAAGGATGAGATCTATGATAGCAAAATAAGCTTTCATTGAAACTATAACTTTGAATATCATACCATCTATGAATTGCAGAGCTGCTTTCTGAACATA
AAAGAAAAGAAAAGAAAAGAAAAGA	AAAGA	9862	scaffold146803 72.8	25	GTTACTCTTTCATGTTTGAAAACAAATGGCATAGAGAAAACAAAAGCATGACAACAAACAAAAACAATTAAAAGCCCAAGACATTAATTAAGCTTGACTC[AAAGAAAAGAAAAGAAAAGAAAAGA]AAAAACCAAAGATAAATCTACTACTACCTAGAACTAAACACTCTTTAGAAAAGAAACACTCAGAAGAAGAAGGGTGGCACTTACAAAGGAGATGGAAGAA
AAAGAAAAGAAAAGAAAAGA	AAAGA	4380	scaffold148277 72.1	20	ATATCAAAGGAACGTGGAAGGCAAAAAGATTACTGCACTGAAAAGAGGAAGGACCTCAACCTCGATTCACGAGCCAACAAAAAACCACGGTACCATATCG[AAAGAAAAGAAAAGAAAAGA]ACTGTTATGGTAGCAGAGCAAGAAAAGAAGGGATGGACAGCACATCCAACAGTAAGAGGGAGAGTGAAAGAATACAAAAACAGAAACAAGAAAATCACAC
AAAGAAAAGAAAAGAAAAGA	AAAGA	13341	scaffold154839 73.4	20	CAAATATGCTTCAGTTTTTGCTCAGAATGTACTTGGATGGAAATTTGTGAACACGGGCAATGATAGTTCATTGCCCCTATTTTTGGACGAGAAAATTTAG[AAAGAAAAGAAAAGAAAAGA]AATAGAGATAGAGAGAAAGTGATATATTAATTAATTTCGTAGTTGTCAGTGGCATAACTATTGAAAACAGAATTGTGCCTGTCTTTCAATTATTTTTGGT
AAAGAAAAGAAAAGAAAAGAAAAGAAAAGAAAAGA	AAAGA	254	scaffold180545 67.6	35	TATAATACTGTGTTGCTTAAAAAATGTACAGAAAATCTCACATACTTTGGCTATATTTGGGAGTTTAGGAGAGAAAAGAAAATAAAGGAAAATATTAACG[AAAGAAAAGAAAAGAAAAGAAAAGAAAAGAAAAGA]AAAGGTTATAGTTTTCTCTCTTATTATTTGAAAGTTTCTAAGGGAGAAAAGAAAAGTTTTCTTTCTCCCTGCATGGAAGCTGGAAAGAAAAGAAACGAAA
AAAGAAAAGAAAAGAAAAGAAAAGA	AAAGA	49492	scaffold182943 72.7	25	GTCGTATTAAATTTTTAATATGAACAATTCATCCCAAATATTTATTCATTTGGCAATGATACCTTTGAAATTTATAATATGTTTGGATAGTGACAAATAG[AAAGAAAAGAAAAGAAAAGAAAAGA]ATATACAATTTTACTCTTTATTTTCCCTTGTTTAAAAAGTTAAGTGAGGAGAAGAACAAAGTAATAGAGAGAAATTGAAAGAAAGATAAGGGAAAAAAAA
AAAGAAAAGAAAAGAAAAGA	AAAGA	1172	scaffold232083 69.7	20	CTTGGAACTCTTACACTATGTTTGAGAGTTTTCTCTCTTCTTGGTTGAGAGTTTTTATGAGATAAAAGAAAAGTTTTCCTTCTCCATGCATGTGAGTTGG[AAAGAAAAGAAAAGAAAAGA]AATACTTTAAAGAGGTTTGGGATACATTGGAAATATGTTTTTTCTTCTTTAGTATTTGATGGGTTGAAAGGTCATTATGAAAGTTTCATTAAATGAGTTT
AAAGAAAAGAAAAGAAAAGAAAAGA	AAAGA	2952	scaffold242521 77.7	25	AAATAAAAAAGAGGAAAAGGACAAAACAAGGAAAATGACAAAAAAAAATCAAATAGATAGGATTTAAGTGGCTGGCAGTGAAATGGGAAAAGAAGGAAAG[AAAGAAAAGAAAAGAAAAGAAAAGA]AAGAAAGGAAAGAAAGAAAACGAAGAACAAGAAAAAGAGCAAAAGAGAAGAAGAAAGAGGAGAGAGAAAGGAAAATGAAGAGAGAAAAATGCAAATTCGA
AAAGAAAAGAAAAGAAAAGAAAAGA	AAAGA	2952	scaffold247263 72.9	25	GCCATAGTACACTACCCCTTACATTAATAAAACAATAATTACAAATGAGGAGACACAACATCAATAAACAGTGTGATCAGTAGTTTAACAACTGGGAAAC[AAAGAAAAGAAAAGAAAAGAAAAGA]AAAAATTGGTTAGTGGATCTAGTAAGAAAATTAGTAGCTACAGGTTGAAGATTCCGGGTTCATAATTGTAGGCATAATGGGGTGGAGAAGGGGGCTGATA
AAAGAAAAGAAAAGAAAAGA	AAAGA	4928	scaffold251293 69.8	20	ATGATTTCATCTCAGCAAAATTTACAAATACCGAAGAGCAATGGGAAAAGAAAAACCCCAAATCCGAAAGGACCAAAACCCAAAAGAAGAATAGAAAAAG[AAAGAAAAGAAAAGAAAAGA]AAAAACTCTCTTTCACTCTCTCTGTCTGTCTCCAAAGAGTGGAATAAAAAAAGACAAAGCAGCTCACTGGTTCTGTTCTTGAGATTGTTGAGTCTCTTGG
AAAGAAAAGAAAAGAAAAGAAAAGA	AAAGA	7560	scaffold253173 71.6	25	TTAAAAGAAAAGAAAGGAAATATGATAGTTTTTTCTCTTCTTGTTAGAGAGTTTTTAGGACATAAAGGAAAATTTTTCTTTCTCCAAGCATGTGAGTTGG[AAAGAAAAGAAAAGAAAAGAAAAGA]AAATTTTAACGAGAAGAGAAAAAAAAAGATTATGATAGTTTCTTCTTCTTATTTGAGAGTTTTTAGGAGAGAAGAAAAGTTTTCCTTCTCCATGCATGAG
AAAGAAAAGAAAAGAAAAGA	AAAGA	39573	scaffold258125 71.0	20	AAACTAATATCACAAGTTCATAAATATCATATGTTCTAAATAAAGAACAAAGCCAGACACACATCTTTTTCCAAAGAAAATTCTAAAACAAAAGAAAATG[AAAGAAAAGAAAAGAAAAGA]ATAGTCCATATCATTTTTATTTGAACATCAACTGATCAATCAATAATTTTTATTTATATATGCATCCCCATCACAAATAATAATAAAAGAAAACTACAAA
AAAGAAAAGAAAAGAAAAGA	AAAGA	464	scaffold264701 38.1	20	AGCTAAAACAAAATTAAAAATTGAAAAATTGAGGAAGTGACATGTGTCCCATTAAAGGGATAAGAATTTGATGGCTGAGAATGAAACGAAAAAACAAAAG[AAAGAAAAGAAAAGAAAAGA]AGAAAGAAAGAAAATGAAGAAAAAGAAAGAGAGATAACGAGAAGAAGAAATATGAGAGAGAAAGGAAAAGGAAGAGAGGAATAGTAAGTGCATGTCTAGT
AAAGAAAAGAAAAGAAAAGAAAAGAAAAGAAAAGA	AAAGA	1177	scaffold271857 70.9	35	CACATTTGTTCTGTTTTTGTGTTGCTATTTTTTTAACTTTGAACTTTAACAACGCCATATGCTTTTGTTTTCTTTACTTTTCAAACTGAACAAGAGTAAC[AAAGAAAAGAAAAGAAAAGAAAAGAAAAGAAAAGA]ATCTGTAGTTGTAATAGAACAATTAGAAAATTCACATGCAAAATCCCCCACTAGCTTAGGTGGGTATAAATCTCTTTTTTTTTTTTTTTTTTTTTCCCTC
AAAGAAAAGAAAAGAAAAGA	AAAGA	10150	scaffold272489 75.8	20	CAGTTTGGTATAGAATCCTTTCCATTTTGTTAGAGAACTCAAGCATCTGACAAACGAATTTGACGACTTGCTTTGAGTGAAGCCTTTAATATGCCCAAGG[AAAGAAAAGAAAAGAAAAGA]GTCTGTTTGGTAACCATGAAAAGAAAATTCTTTATTTCAACCAATGTTCAAACTTTCCTTGTACTAATGGCAACATGATTGGTTAATGAGTACAATGACA
AAAGAAAAGAAAAGAAAAGA	AAAGA	20479	scaffold272665 73.1	20	TTTAATATTATCCCTAGTTCTTTTATTCATATATATTTTCCTATCTAATGCAATCAGATGAATTTTCCCTCTGGTGAATTCAAAATGGCAAGAAGTGTAG[AAAGAAAAGAAAAGAAAAGA]AAATTACAAGAATTGGAAGGAAAAGGGATGGTTCACAGCATAGAGGATCATGATGAAACCCAAGAGCACCAAATTATTGACACGAACCACTTCTTGAGAT
AAAGAAAAGAAAAGAAAAGA	AAAGA	7739	scaffold272925 76.6	20	AAAGATACAAAAGTAATCCATTAGCAAACATTACATTTCAACATTATGTTTGGGAGTTTAGGAGAAAAAATAAACAAAAGCAAAATATTAACTAGGAGAG[AAAGAAAAGAAAAGAAAAGA]TTATAGTTTTTTTTAGGAAAGAAAAGAAAAGTTTTCCATCTCCCTGCATGGCAGTTGGAAAGAAAAGAACTTTCAAGCAACTGATTTTTTAATATTTTAT
AAAGAAAAGAAAAGAAAAGA	AAAGA	435	scaffold863040 156.0	20	AATGATTGGGACATTCTTTAACAATGATCACCGGACCGAAAAATTACTAAATTGGAAAGAAGGAAAGCTAAAGATGCCCAGAGGAGAGAAATAATTAAAT[AAAGAAAAGAAAAGAAAAGA]AATAAAGCATGTCAATTGTCGATTTGGCTACACATCATATCAAAGAGTAATTTTTTTAAAAAAATATCGTCAAGTATGTCTGTACATGTCATGAGAAATT
AAAGAAAAAGAAAAAGAAAAAGAA	AAAGAA	648	scaffold8151 63.3	24	AATTTAGCCTCTTTCCCTTCCGAACATGCATGCCCATCTTAACCTTACTTTAAAGAAAGAAAAAGAAAAAGAAAAGAAACAAAAAATTTATTAAAANGAG[AAAGAAAAAGAAAAAGAAAAAGAA]AAGAAACAAAAAATTTATTAAACAGAAAAGAAAAAAGAAAAAGAAAAAAGAAAAAAAAGATGGGATCATTGATCAAAATTCACACGGATTCACACGGATC
AAAGAAAAAGAAAAAGAAAAAGAA	AAAGAA	59838	scaffold67853 73.6	24	TATATATATATATATTTTTAAAGTATAGTGTTAGCATGTTTATAGCATATATTTTTTTTATTCCATACTATATAGTAAAATACGATAAAAATATATACAG[AAAGAAAAAGAAAAAGAAAAAGAA]AGTGTGGACGTCCTCCAGCGGGTGATTTAGAAAAGCGAAATCATTGGAAAAAATCCAATTTTGATTTTTTATGAAAAAATAAAGAATGAAATGAATTGAG
AAAGAAAAAGAAAAAGAAAAAGAA	AAAGAA	19735	scaffold186349 79.9	24	ATAATGACCCATAGATCAGCTGAAGGCATTTCAAGTGTAGTAGCCACGGCAACCTGTAAAGAAAGACATGGTGATTGCATTTGAACAAGATGGAGTGGGG[AAAGAAAAAGAAAAAGAAAAAGAA]AAAAAAAAAGGATCAACAATGGATGAAAGACTAGAACAGGCAATGAAAAAAACTTCATTGCTATCTAAAAACTAACCAGCCCAACTACAGCAGAGATGAG
AAAGAAAAAGAAAAAGAAAAAGAA	AAAGAA	13736	scaffold269669 72.1	24	GAACACGGAGAGAGAGAGGGAGGTACTAATATAGCTTATAGAGTATGGAGAGAATCTGCAACTTTCTTGGGTGCTGTGAATATGAACGTTTTGTTAATAC[AAAGAAAAAGAAAAAGAAAAAGAA]AAATGAACGTTTTCTTTTGTTTTTTACTCATTTTTCGACTGTTGTGGTTTTTTGTGTCTTCTAGTATAAGTACAGCTAAATTTTATTTTTATTTTTTAAA
AAAGATAAAGATAAAGATAAAGAT	AAAGAT	2399	scaffold217831 79.6	24	AACCTTAGATTGCAAATCCGAATCTTTTTTTCAAAAAATCCTTTGTTTTCGACAGAACTACCCCTTCGAATCAGCGAGAGCGCAAGAATGTAAGGCTGAA[AAAGATAAAGATAAAGATAAAGAT]AAGTTAGAGAACAAAAATATAGGTGAGTTTTAGAAATTAGAGAGAATATAGTGAAAATCTTAAATTTTTTCAACGTTTATTTAACCATATGCGGTCGGGG
AAAGGAAAGGAAAGGAAAGGAAAGG	AAAGG	4563	scaffold190133 78.2	25	GTCAAACAAGGAGATTTTTAATTTTCCATCACAACAAATTATCTTTCCATTTACTATTGTTCCTTTATATTTCGTTTGGATGTCGAAAAAAATTGAAGGA[AAAGGAAAGGAAAGGAAAGGAAAGG]GGAATTTTTCTAAAGAAATGAGTATTAGTATCTCCAAGTAATTTTATATATATTTTCCTTTCTTAGCAATCTACAGAGTACAAATTGGGGTGAAAATGCA
AAAGGAAAGGAAAGGAAAGG	AAAGG	1653	scaffold204981 64.3	20	AGTAAAATAGGTACACCATACAAAAGCAGTAGCCAGCATAGTGGTAGGACTTCCAGCTTTCTCACTTCCTTTGGTCTTTCCATGACAAAAACAAACAAAA[AAAGGAAAGGAAAGGAAAGG]AGGGGAAAGACAGGAAGTCTCAGCCTTCATCTATCTACAGACTCAGATGGACAGATTCTACCTAAAAAAACATCGAGAAAAAATAAAAGAACTAGTCTTT
AAATAAATAAATAAAT	AAAT	810	scaffold15 76.8	16	CCATGCTTCTTTTTTAAGTTTGTATTTGCTACATTTACAACCATCTCAGTTAACTCCAGGTTATATATCATCAAATTATTTGTCTATACCAATAAAATTA[AAATAAATAAATAAAT]TGAGAGCTTCTCTCTCTAAAAATGCCAAGTGAAAGTTTGGCGCAATAGGTTCTCTCGATTAAGTTTCGTCTTTTATTTGCATGATCAATTAGTGATTACA
AAATAAATAAATAAAT	AAAT	39200	scaffold397 74.2	16	GTGATTATTCCTCTATTGTTTACCAACTGCCAATGGCCAGTTGGCCTGGTGGACAAAAATGGGACGGAGTCTCTTTATGGGGTAAGCAATAAGGAAGAAA[AAATAAATAAATAAAT]CATCTGCAGTATAACATGACCCTCTGCAGTTCACCTATTTTGTAGACATATGATTAATTCTTACTTGAAATAATGCTACGTAGTGAAGTTATGTAATAAG
AAATAAATAAATAAATAAAT	AAAT	599	scaffold675 75.5	20	ACAGATTTAGGTGGATGCAGGGAGGGAGGGCAATGCTCCAGCAAAGTCTCCCAGAGGTTCTAATTCACCTTGTAAGACTAAATAAATTAGACTTATCCAC[AAATAAATAAATAAATAAAT]AATTTTGCAGTCTCAGATTTAGCATGCTTTGTTTGTTTGGCGGAAATGGAGAGAAATTAAGTGAAGAGAAGAGACTAAGAAGAAATGACTATTTTTAATA
AAATAAATAAATAAAT	AAAT	2223	scaffold751 71.0	16	AAACATTCTGGAGAACAACGCAAACCCATGAAGGGTTCTATTTAGGTAGAAAAAATTATTTTTTATATCAGTGGAAAAAGAAGAATAACGAGAGTGCTTC[AAATAAATAAATAAAT]GCAAATCCCATTGATTACCCAAATTTGTAATTGGTCATATTATCAACTAACAATGCCATCTTGTTACTAAAAATGGAGGATGAAACTCAGTTCTTTGCTT
AAATAAATAAATAAAT	AAAT	32397	scaffold1021 78.8	16	TTATTCTGCTACATGTAATAATAATAGTGTAAAATAAAAGCCTCATCGGAAAACTTTGAGGTGAGGTGAACTCTTTCATTCAACTTCTTGTGTTTGATTA[AAATAAATAAATAAAT]ATGTAAATACTCGTTGGAATTATATCAAAAATGTATGTGAAATTGAGGAGGAAACACATGTTTAGGGGTACATACTACTTTGTATTACTATTTTTCTTTT
AAATAAATAAATAAAT	AAAT	2840	scaffold1103 72.9	16	TTTTGGAAACCAAATCAACAACTTGGTATTGAAGTGATTATGTGATAGAATCCCTTTCATAAATAGTGGAACATTATGCCACTCTGTATTAAGAAAATTA[AAATAAATAAATAAAT]AAAAGGAAAAGATATATCAGCGTGATTAAACAAGTACTATTGGATGGTGGATTTTAGGTGCAGTAAACAAAATGGGGTCATACCCCATGGGGTTCCATGA
AAATAAATAAATAAAT	AAAT	383	scaffold1295 37.5	16	AAAGAAAAACCTTAACAAACGTCTAGGGTGACTACTAAGAAAATTAAGAGTAACTCATGTCTTTAAATAAGTAATAAATTAGGTTTTTTTAAAAATAAAA[AAATAAATAAATAAAT]AAAATAAATAAAATTTGTGGCGGCTCCCTTAATGAAAACCTAAGATTTTAAATCTTAGGTTAAGGGTTAAAAAAAAAATGAAATTGTCTAGCGGTTGTTG
AAATAAATAAATAAAT	AAAT	2329	scaffold1383 78.1	16	AAACACACTAAACATATGGAAATTCCAAGAATTTAAAAAACGGATATAGAAACCGGAAAAGAAAATCAGACAATTACCTATTGTTGGTGTATTTTAATAA[AAATAAATAAATAAAT]TATAAAAATGTTATAAAAATATTTATGAAATGTTATATCTCATTATATGAGATATGTTACAAAAAAATAAATTTCATAACCTACCCACTTATTTCTTGAT
AAATAAATAAATAAAT	AAAT	4134	scaffold1421 67.3	16	ATGATCTCCATTTCTGTTTAGACTTAGTTTGAGCTCTCTTGCTGTTCTGCGTGTATTGATTTATAAAAAGTGAACAGCTTGTATATTACGTGACCTAGTA[AAATAAATAAATAAAT]GTACATGGCTCAGTATGGTGGTTGCCTTAGCATTTAGCAAGCTGTAATCATGTGTACGGGTACATAGTACTTGACTCCTTTCCAATGGCTCAAGGAAAAG
AAATAAATAAATAAAT	AAAT	1723	scaffold2075 60.7	16	CGCTTAGTCGCCAAAAGTAAATTTCACAAAAAAAATTAAAGTTATAATAATAGTCTTTTGGCGACGCATGTGTTTAGTCGCCAAAAGTAAATTTCACGAA[AAATAAATAAATAAAT]AATAATTGTCTTTTGGCGACCCACCTGTTTAGTTTTGAAAAGTAAATTTCACGAAAAATAAATAAATCAGTAATAATAGTTTTTTTGGCGACCCACGTGT
AAATAAATAAATAAAT	AAAT	113595	scaffold2089 74.8	16	ATCATGTGAGTAACATGCACTAGATGGTCATATTAGGACTTGGTAGAAAGGAAATTATCCTGTCTAATGTGACCTTAGTTAAATATATACTTACATTAAA[AAATAAATAAATAAAT]TTAATTATTTCGTTTGCTGGACATGAATATATATCCCTAATTAGTAAATCGAAATTAATCACAAAACTCGTATAGTGCTATTTTGTCTATTATAAAATAA
AAATAAATAAATAAATAAAT	AAAT	189847	scaffold2407 77.6	20	AAAGAACTGACCAAAGCTATAACAAGAATTTTAGACGTCTTTTTTCACAATTAAGGGTTACAAATGAAAATTGCTAGTTTCGGATTGGTAAACAATGCCA[AAATAAATAAATAAATAAAT]AAAATACACACACACATTAAATGCTCTCTAAAACTCTTCTGAACCCTTCCTCTTCATAGCATGTGAGGAGAGTCACCCAAGCTAGTTAAATGAGGTGGTA
AAATAAATAAATAAAT	AAAT	26533	scaffold2491 73.4	16	ACCATTATAATGCACACACAAAAAAGGAAAATAAAATGAAAAACTTTGGTGTTGTTTGGTTTGTGAAAAAATTTCACTTTTCTGTTTTCATTTTCAATGA[AAATAAATAAATAAAT]AAAAAGTAGAAATGTGTTTGTTTGGTGAAAATGAGAAACTGTTTTCAAAAAAAAATTCTGAAAAAAGTGAGAATTAAGGAAACTCCATAAAGGAGTTTTC
AAATAAATAAATAAAT	AAAT	30946	scaffold2899 73.8	16	TTACTTTACATGACTATTCTTTACAAAATTTATATTTTTAGAATTCACTCATCAAGATCTATCAAACAATGGGTATATTGAATATGAAATTTTGTAAATA[AAATAAATAAATAAAT]TTAATATTACCAACATATAGTTTGCCTAGATAAAATATATATTTTGCTTAAAACTAATAAATATTTTACCTATATGTAACAGTTATTTAGTTGACATGCA
AAATAAATAAATAAATAAAT	AAAT	178	scaffold3755 71.3	20	GCCGTCGTGGTAATTGCCAATTTCTTAAAACGAACATTTAGCGAAGAACATTAAATTTCGTCGCTAAAAGTCTTTTTTTGCTTTAAAAGTAAAAAAATAA[AAATAAATAAATAAATAAAT]TCTTGGACTAATTGTCAAAACAGCGCCGTTTTGGTGTAAATAATTTTTTTGAAACGGGCCTTTAGTGACGAATATTAAATTTCGTCGCTAAAAGTCTTTT
AAATAAATAAATAAAT	AAAT	231	scaffold3845 64.0	16	TATCTCTGAGTAACGCATTAATTAGAAATTCCAACTTAACACTGCTTTAGGGTACAGTACCTTGCTGGCACAACCTCCCATTGGGCCGCTGCTACTTTAA[AAATAAATAAATAAAT]TATCATGTCTTATGTATCTCAACACTCAGTCACATTCTCCACTTGTGGGTATGCACCTATGCAAGAGGGCTAAATGTTAATGAAGTTCTTTAAAACTACC
AAATAAATAAATAAAT	AAAT	5886	scaffold3847 77.7	16	TATCCAACTCTCTCTGCTCTCAATGATGAGACCAAGAGATCCACTGCTAACTGCCCCACATTTCCAATTGACAACGCAGGCTAACTCCCACCAAAGCAAG[AAATAAATAAATAAAT]AAACAAAAAAAAAATATATGAATACAATCAGCATAACCCTAACCTTCCGTTTGGTTTCCGAGAAAATTGAGACACACAAAAGAAAAACAATTCGAAATTC
AAATAAATAAATAAATAAAT	AAAT	254	scaffold4203 79.3	20	NNNNNNNNNNNNNNNNNNNNNNNNNNNNNNNNNNNNNNNNNNNNNNNNNNNNTTAAATCTACTTGTTCAGGTATATCAAGTAACTCTCATGAAGACTATA[AAATAAATAAATAAATAAAT]AAGCAAAATTTCACTGTATTATAGATTAAAATTTTATTGCGTTAGGGACTACAAAATTTCAATGTTAGAAAAATTTTGGACAGTTAATCTACATATGTTT
AAATAAATAAATAAATAAAT	AAAT	4179	scaffold4649 66.1	20	CAAAAGCATAAAGTCAAATTTTCAATTATTTAGTTTTTTATGGATGTGTCTATAGTAGATATTTTATTTAAGTAAGTTATCCCACGGTTTATCAAATTAA[AAATAAATAAATAAATAAAT]ATTTTTAAAATATTTTTGAAAATTAGGTTTGCCGTTTGCTATATACTAGGAGTAATGAGGGCCAGCACATACACCAATTAAAAAAAAATATTATTAAGTT
AAATAAATAAATAAAT	AAAT	14183	scaffold4699 77.7	16	GAGTCCTGTTTTGGATTCTTTGATAAATACATTGGACTGTTAGTCCAACAATCCTTGTTTTGGTTCCTTGTAATAAAATGTTCTGTTTATTATCAAAATA[AAATAAATAAATAAAT]AAAAGAGCACAATTTCAATACCAAACACCAATGCAAACCAGACGAACAAGTCAAACGCTGCTAAATTCAATAAACTGGGATAGTTTGAATAGACAAATAT
AAATAAATAAATAAAT	AAAT	1019	scaffold4955 63.9	16	GAAAACTTATCTAATTATTTAATTCAAATAATAAAAAATATAAAAATAATAATAAATTAAAAAGTAACTAATTATATTATAATATGTATTTTTTTAATTA[AAATAAATAAATAAAT]TTTAAAATTAATATTAATATTTTAAAATATTTTTAAGTCAAAGAGGTTTTCTTTAGTATATAATATAAATTTCCTTTTAACAGGGTAAAGGTGGGAGGTT
AAATAAATAAATAAAT	AAAT	28328	scaffold5087 76.8	16	GTGTATCCGTCATGGTGTAACGGGACGCTATATATCTAACTCTATAATGGTTCGTATTGGTGTTGAGATGGTAAATTTTTATAAAAACAAAAATACACAA[AAATAAATAAATAAAT]GAGTATATAGCATCCAGTGATTGTTTTTTGGGACTCAAATCCTCGTACAGTTTCGTGATTGAATGGCCTACCTGTCATAAAAAAAATATAGCACAAGTTA
AAATAAATAAATAAAT	AAAT	1239	scaffold5127 45.4	16	AAAATATTCTTTTGAAATTTGGTTTAAGACACAATATTTTATTTTCCGAAGTGTTTTTGGTTACAAAGGGTTTATTTTGATCGTAGTTTGACTTAATTTA[AAATAAATAAATAAAT]AACCTAAGACTTTAGATTAAACCTCCAAAATGAAAATAACAATAAAAAATATTTTTTTTGTTAAACTCAAGGTTATCTCTCTAAAAAATCAGGGGATTGA
AAATAAATAAATAAAT	AAAT	890	scaffold5217 71.4	16	TATATATATGACTATCTTTTCCTGTATTGGGGTTTGTTTTGTATTAGACTTTGGACTAGTGGTACTGGTTTTTTGTTTCTATTAAGTTTTCATTCGTGTC[AAATAAATAAATAAAT]ATTGTAAAAAACGAAAAGAAAATATATCGGTCCAAGCATGTAGTAATGTAGTCGTGCTGTATTTTCTTTTATTTTTTGATAAAAAATTGTGTTCTCATTT
AAATAAATAAATAAATAAAT	AAAT	3054	scaffold5253 71.4	20	AAGATCTTTGCACTCTAACAACCTCGTGGATTCCTATCTCTATCCAGCTTAATTTGGAAAATCTTTGATAAACAATCTCATCCAAAATCTTATTTTTAAA[AAATAAATAAATAAATAAAT]TTTGAAATAGGATTTTATCTATCTTTCCAAACTTGAAAAAAGTTTTGAAAGACATTTTTTTCCCAAAAGAGAAAGATTTGGTTGAGAATTCAAAATGTTT
AAATAAATAAATAAATAAATAAAT	AAAT	29031	scaffold5769 68.6	24	CAATGTAATTCGATAATTATTTGATTCATGTAAAATAAAAGGACATTATGGGTTCATAAATTAATTTTACTTAATAATTGAGAATACACACTTTAAGTCA[AAATAAATAAATAAATAAATAAAT]CATCCAACTACTTGGTATGTCCCCACTTCAAGTCAATTTTGTATTTATGATCTTGTTTACAAATCCTAGGCCTTGAACCTAGTAGAGATCTCCACCACAT
AAATAAATAAATAAAT	AAAT	54230	scaffold5769 68.6	16	GTATGTATTTGCAGAAATTTTTCTGCTAATGACCTGTATATTTTTAGAATTAGTTGAGATGAGAGTCTATGGGTTCTAATCTAAACATTTAGTACTAAAA[AAATAAATAAATAAAT]GAGAAGGGATTCATTGTAAAATGAGAAACTTGGTTAAACTCAAAATGTAACCCGGATGGTTACTTGGCTTTGGATGGATGATTTTTTTTTATTTTTTATT
AAATAAATAAATAAAT	AAAT	1555	scaffold5787 63.6	16	TTTTTGTCGCCAAAAGTAAATTTCACGAAAAATAAATAAATTAATCATAATAGTCTTTTGGCGACCCACGTGTTTAGTGTCCAAAAGTAACTTTCACGAA[AAATAAATAAATAAAT]AATAATAGTCTTTTGGCGATGCAAGTGTGTAGTCGCCTAAAGTAAATTTCACGAAAAAAATTAATATAATAATAATAGTCTTTTTGCGACCCACGTGCTT
AAATAAATAAATAAATAAAT	AAAT	5312	scaffold5817 57.2	20	AACTAAAAAAAAATTCAAAACACACTATTAAAATTTCGTATGGATTTGAAAATGTGGATTATTTTGCATAAAGTTAATTCTTTGCTAATTGAAAAATTGC[AAATAAATAAATAAATAAAT]AATTAAGGTACATATTGACGAATTACAAGAAAAAAAAAACAGAGATAAAAGTGAATTGAAATCTGTTGGAAAAAAAAAAAAGAGGAGAATTTAATAACCT
AAATAAATAAATAAAT	AAAT	28102	scaffold6035 73.0	16	CGTTGCAACAATCATAACCCTGTGCCTTTTTTATATGCATGCTTAACTACTGCAATGGAATCAGTTTATTTTTAAAATCAATTTAAAGGCCATGTTTTCA[AAATAAATAAATAAAT]AACTGTGAACTTTTTATATAAAAGATCATGACCATTTTAATTTTTAATTACGGTAAAAATTTGATATTGAAAGTCGCAAACAAAAAAATCGACTACAAAA
AAATAAATAAATAAAT	AAAT	393	scaffold6057 81.0	16	GTTTAGTCTCCAAAAGTAAATTTTACGAAAAAATAGAAAATTAATAATAATTCTCTTTTGTCGACCCACGTGTTCAGTTTTCAAAAGTAAATTTCATGAA[AAATAAATAAATAAAT]AATAATAGTCTTTTGACGACGCAAGCTTTTATTGCCAAAAGTAAATTAATTATAACAGTCTTTTGGGGACCCACGTGGATAGTCCCCAAAAGTAAATTTT
AAATAAATAAATAAATAAAT	AAAT	1518	scaffold6407 95.6	20	CACTCTCTGACACACCCACACGAACATCCTCGAGGCAATGAGAGAGTAGATAATCCCTTTCTCTTTGACACTGAAGTTCGGTCCATGTTTTTTATTAAAA[AAATAAATAAATAAATAAAT]TCGCTCCACGTGAGGTAGAACATACGCCCAATCCAGAAGTGCCACTTGGTGCAAAGTTGTTGGGCTCAATGTTTCACGCCATTCTGTTTTTGTTGGGCTC
AAATAAATAAATAAAT	AAAT	255	scaffold6879 110.5	16	TGTTTAGGCGCCAAAACTAAATTTCACAAAAAAAAATTAAAGTAATAATAATGGCCTTTTGGCGACACGTTTTTTTATCGACAAAAGTAAATTTCCCGAA[AAATAAATAAATAAAT]AAGAATAGTCTTTTGGCGACGCAAGTGTTTCGTCCCCAAAAGTAAATTTCATGAAAAAAATTAAAATAATAATAATAGTCTTTTGGCGACCCATGTTTTT
AAATAAATAAATAAAT	AAAT	467	scaffold6879 110.5	16	TTTTAGTTTCCAGAAGTACATTTCAAGAAAAAAAATTAAATTAATAATAACTGTCTTTTGTCGACCCACGTGTTTAGTTTCCAAAAGTAAATTTCACGAA[AAATAAATAAATAAAT]AATAATAGTCTTTTGGCGACTCAAGTGTTTCGTCGCCAAAAGTAAATTTCATGAAAAAAATTAAAATAATAATAGTAGTCTTTTGGTGACGCATGTTTTT
AAATAAATAAATAAAT	AAAT	4656	scaffold7619 65.5	16	GAAGTATTCAATCCATATTTATCTATTATAATCATCAAATTTAAAAAATAAAATAAAAAATCTTAAAACTTACCAGCACAACTCAAATCGTCAACTATAA[AAATAAATAAATAAAT]TTGCCCCCAAAAATTAATAAAAATAATTATTATAAAAATCACTTTTAACTATTAGATAANNNNNNNNNNNNNNNNNNNNNNNNNNNNNNNNNNNNNNNNN
AAATAAATAAATAAATAAAT	AAAT	3327	scaffold7725 72.1	20	TTTTTTATAATACTGAAATTAAATTAAAAAGACTCCAAGGAGTCAAGAAAAATACAGCCTAATTAATTCATCTAAAATTCATAAGATCCAAAAATTTGAA[AAATAAATAAATAAATAAAT]AAAGCACAAGAAATGCCCCCAATCACTGAGCAAAACTCAAACAAAGAACATATAAACATCGACTTCACCTCAATAACAGCTCAACCCCCTCAAACGTTTG
AAATAAATAAATAAATAAAT	AAAT	1870	scaffold7727 71.2	20	TACACCACACTAACGATTCTTTATTACGATAGCATTAACTCTTGTGTTAAAGGTGTGGAGTAGAGTTGGGGTACATCTTCGGTTCAAATTTTACCACGTA[AAATAAATAAATAAATAAAT]AAGAATATAAGACTTTTGCATAAGCAATAAACAACACTGCAACAAGGCATCTACGGTACACTTTATACGCTATAAATTAATAATTCTGAATATTTAATAT
AAATAAATAAATAAAT	AAAT	2095	scaffold9197 74.8	16	AAAAAACACCAACAAAGTAAAAGTAAAGTTAAATAAAATAAAGGTAATTCTAGAACTCTCTAATCTCAATGCTCCTCAGTCCTCCCGTGACTTTAATGAA[AAATAAATAAATAAAT]AACAAATATAAACTCTCCCGTGACTTGTAAATAAATTAAGAAACAAAGTTAGAGGGAGGGGAAATGGAAAGGGAGAAGAGGGAAAGCGGGCAGGGAGGGG
AAATAAATAAATAAAT	AAAT	7716	scaffold9569 75.4	16	CGGAAAACTCCTTACCAAGAGCTTGTGCACCCCTAGGACTAGTCGATGTGCGAACCTATAATGTGGACTCTGGGCCTCTGGCCCGAACACCTGCTAATAA[AAATAAATAAATAAAT]AAGGGGGGCGAGGATAGCATTCTCCTTTGTTTGGATGTTTTTGTAGGGGAAGGGGAGGAATTTGAGGGGGTTTGGAGAGGTTTATAACCCCTCTAAACTC
AAATAAATAAATAAAT	AAAT	2001	scaffold9935 64.3	16	TTTTTTTTTGTGCTTTTGTTTTTTGTTTATTTAAGTGAAAAATATTTTGTTACATTTTTACATAAATACTTTTATATGTCTATTTAAATATAGTTTTTTA[AAATAAATAAATAAAT]ATTTATAAAAAAAATCATGAAAGTCCTTTATTATTTAAGTCAAAGGCAATCAATTACATGGAATATCTCAAACTTAATTAGGCTCGTAAATGCTATATTC
AAATAAATAAATAAATAAAT	AAAT	4150	scaffold10033 70.4	20	CTCCACACAAATAGTTATAACATATCTTCTAAATACACAAGCATATATCCATCTTAACTTTCAATTTCAAATTTATCCAAGAGGAATATTAACATATGGA[AAATAAATAAATAAATAAAT]CAATCTAAGACAAATTGCTTAGCTTAGCCCTTGTTTTAGACCGTATTACTACTTTTTCTTTCAGAATTAATCTACACTTGTACAGAAAAATCTGAGACAA
AAATAAATAAATAAAT	AAAT	27508	scaffold10033 70.4	16	AATGATGCTAATCAAGTAAAGAGTAAAACTCCTGTTCTAATCCCATTAGACAACTCACGGGAAAGAATGAAAAGCAGTAAATGCTCATTTTCTTTTCCAA[AAATAAATAAATAAAT]AAACTGTAAATACATAAATAACCTGATGGAGCCATGTTTGTTAAGCTGCGTAGTCTCTCCTCAGCTAAGCGAACAGCTCTAGTGGAACTTCTAACCCCTT
AAATAAATAAATAAAT	AAAT	635	scaffold10089 53.4	16	TTTTTGTCGCCAAAAGTAAATTTTACAAAAAATAAATAAATTAATAATAATAGTCTTTTGTTGACTCACGTGTTTAGTTTCCAAAAGTAAATTACACGAA[AAATAAATAAATAAAT]AATAATAGTCTTTTGGCGACACACGTGTTTAGTCGCCAAAAGTAAATTTCACGCAAAATAAATAAATTAATAATAATAGATTTTTGGCGATGCAAGTGTT
AAATAAATAAATAAATAAAT	AAAT	53506	scaffold11319 75.8	20	NNNNNNNNNNNNNNNNNNNNNNNNNNNNNNNNNNNNNNAAAAAAGAATGTTCAAGAAAATGAGATCCTCAGAATCCGAGTCTTAAATCCACCAAAATTAA[AAATAAATAAATAAATAAAT]AAAAAATTGTACGTTACTTGCTGATTCCTGGAACAAATGGCAATTCACATCTGCCAAATGGCAAAAAATGAGGGAATGAAAGAACAATAAAATGATAAAA
AAATAAATAAATAAATAAAT	AAAT	2327	scaffold12061 62.8	20	ATTTTTTTATTTTTTTATTTTAAATCATAAATAAGAACTTTGAAAAGTTGACGTGGTTCCACCAACACCACTTTCACAGGAACTTCACTCAAGAAAATAA[AAATAAATAAATAAATAAAT]ATATATATATATATACCCTGTTAATTTATGAAGACCAAGGCAGAATAAAAAACAAAAGAATTTGAGTAGACTTTGCAATTCAAATGCCTTTCAATAACTA
AAATAAATAAATAAAT	AAAT	15061	scaffold12407 73.0	16	AGCACTCTATACTGAGAATATAATCACTGAAAGTGATTTTACTAATCAGAACCCAACCCCATATTCTGCTATGCCAAAGAGTTGACGAAAAACATAAAGA[AAATAAATAAATAAAT]TAATATATATATATAACGAGAGAGAGAGAGAGAGAGATTTTATGGGATGAATCCGAATTTCATTCTAAGCTGTAAACTCTAATGGTGTCCCAGTTGTATC
AAATAAATAAATAAAT	AAAT	409	scaffold12835 61.7	16	GTTTAGTTTCCAAAGGTAAATTTCACGAAAAAAAATTAAATTAATAATAACAGTCTTTTGGCGACGCACATGTTTAGTCGCCAAAAGTAAATTTATCGAA[AAATAAATAAATAAAT]AATAATTGTCTTTTGGCGACGGACGTGTTTAGTCGCCAAAAGTAAATCTCACGAAAAAAAAATTAAATTAACAATAATAGTCTTTTGGCGACATACCTGT
AAATAAATAAATAAATAAAT	AAAT	1102	scaffold12929 56.5	20	ATCCTTTCAAAAATGTACTTTTTGAGAAGAATAGCATAACAACCATAGTCAATCAACTTAAATATGTGCATTCCGATTTCAAGAGCTCAAAACTACAACA[AAATAAATAAATAAATAAAT]TTAAGAATTGTTGTTTAAATAATTTAGATAAATAGAATCAAAATTTATAAGTTCTTTAGTTATAAACAAAAAATTAATAAAAAAAAAAAAAAAAACCTTG
AAATAAATAAATAAAT	AAAT	536	scaffold12931 56.5	16	ACTAATGGCAGGCAATGCCCACCCTGGGGACATGGGCTAAGGATCTGATGTCGAGAGAAAAAACAAATATCTTGACCATTAAAAAATGTCTCATTTATGA[AAATAAATAAATAAAT]AAAAACTTACAATTAGAGCAATTTTCAATTAAGAGCCATGAAAACATGAATTTCTTTTTCTTCTTTTTTTTTTAAATTTTTTTTTAAATGGTGTTTAAAC
AAATAAATAAATAAAT	AAAT	149	scaffold13547 69.9	16	GTTTAGTCGCCAAAAGTAAATATCACGAAAAATAAATAAATAAATAATAATATCTTTATAGAGATGAAAGTGTTTAGTCGCCAAAAGTAAATATCACGAA[AAATAAATAAATAAAT]AAAAATAGTTTTTTGGCAACGCAAGTGTGTAGTCGACAGAAGTAAATTTCACGAAAAAAATTTAAAGTAATAATAATAGTCTTTTGGCGACCCACGTGTT
AAATAAATAAATAAAT	AAAT	1543	scaffold13565 61.1	16	ATTATTAAATAATGAGAAATTAAGCTTGGGAATTTGGAAAATTTTTAGTTATATGTAAATTGAATGTTATAGACAAACCCCAAGTCGGTTCACTGTTGTA[AAATAAATAAATAAAT]GATACATAATAGTAATAGTTGAGATTGACATTGAGATTCTCTCCAATTTAAAGATGCTCCAGTGTGATGAATGATGTGTGCAATTGGACTTTGTTTCATA
AAATAAATAAATAAATAAAT	AAAT	23308	scaffold14531 71.2	20	CAAAAGTCTACCAAAAAGAAAAAGGAAGGATCTTATCAAGATAATTGAATGGGAATGAAATTTTGTCCCTTTTAGTTTTTCTTTCCAAAATTATAATTAC[AAATAAATAAATAAATAAAT]GTGCTCCTATATAATTACTTCATTTTTATGAAAAAAAAATTTATACATACATAAAATTAATCTTAATTCAATAATTAAGAATATTTATACTTAAAATTTA
AAATAAATAAATAAAT	AAAT	1983	scaffold14539 51.1	16	GTTATTGTCATAGATGTAAGTCCTGTTGTGGGACAAGAGGATTGTAAATGTTTGCGAGAATTAGTTAGTGTGCGAATAACTCGAAGACCTCTTGCTAGCA[AAATAAATAAATAAAT]ATTACATTTATATTTGCTTGTGAAAATAGGATTGAGTGAAGCTTGTTTAAGGGTTCGAAAAATGAATAAAGCTCTCGAATCAAAGTTTTTAGCGTAAAAT
AAATAAATAAATAAAT	AAAT	1438	scaffold14889 67.1	16	AGCATGAGTGTTTTTGGACTACAGATATCGAAACATTGAGAGCATCCCAACACAGTGGATCATTTGAATATAACAATTAATGGCCACCAAATTATATAAA[AAATAAATAAATAAAT]AAAACCGCTTCTATATTTTATGTGTCTTTCCATTATGAACTCAATCGAAGAAACCATGAATTAGACCTACGAAGCTCCCCAGTTCCAACTATGATGATCC
AAATAAATAAATAAAT	AAAT	36743	scaffold14981 75.4	16	CATCTACATGCATCAAACCATTTATTGGGTGTCTTTTTATTTTCTTCCACATCTCTTGTAAGAGCATTAAGATACCGAAGTGTAAGACTCAGTAAATAAA[AAATAAATAAATAAAT]AAAATTGAGAAAAAAAAATATTTAAAATAAAAGGGAGGGGTTACTAATAAATCCTAAACCTAATGGACTATTTAGCAAACATTTTTTCTAAAACACCTCA
AAATAAATAAATAAAT	AAAT	1099	scaffold15329 52.9	16	AATTAGAGATATTTTATTGTACTTACTCGATGTATGCTTACGTGAGACAATGATATGTTTTAAAAAATTCGGTTCAAAAGATTATGATATCCAACTATTA[AAATAAATAAATAAAT]ACTAGATGACAATATTAATCACACTGCCGGTTGTTGGAGAGTCGGAGACGAAAGGTAGAAAANNNNNNNNNNNNNNNNNNNNNNNNNNNNNNNNNNNNNN
AAATAAATAAATAAAT	AAAT	1829	scaffold15437 39.7	16	AAGAAAAAGATGATAAAAAAGAAAGAAAAATATAAAAGAGAGAAAAGAAAGAAAAGAGAAAAAAAGGAGAAAGAAAGGAGAAAGTAAAGAATGATTATAA[AAATAAATAAATAAAT]GATGACAAATGACTAGATGTTTTTCATTTGATTAATGTATTTAATAATTACATTTTAGGCACCCAATCATGATGTTATATCAAAAGTCTGGTTGGCCCGC
AAATAAATAAATAAATAAAT	AAAT	2516	scaffold15493 77.8	20	CTATAAATGCCACTTGGGAAAGATACAAAGGAACTTCTCGCATGATGTTGGTTTTCACTGCTCCAGGATCCACAGCACTTCAAAATCAAACAAAACCAAA[AAATAAATAAATAAATAAAT]AAGGCAAAAAGAATACATATTGGAGAACAGAAATAATCATTAATAAGAAATAGTTAGGATAAAAGACAGACTTGCATATTAAACCCAGCTAGCAACACAT
AAATAAATAAATAAAT	AAAT	2973	scaffold16323 72.8	16	TATATGGACAACCATTCAAGACAGCCAAACAAGAGCAAGAAAAAAACAAAGAGGAAGGGGGATTTGATCACTTGGAACAGCCAGCTAAAGACCAAGCAAA[AAATAAATAAATAAAT]AAAAGTAGAGGCAAGAGTTTTGGCCATTCAGAACAGCCAAACAAAGACCATGAAAAAGAAATAAAAGAAGAAGGGGTAGGTGTTTCAGTTTAACCATTTG
AAATAAATAAATAAAT	AAAT	414	scaffold16485 52.2	16	ATATCAAGATTTAGTAAAATTTACAGTGCATTCAATCCTTCATAATGGTTTGGGTTCAAATTAACTGAGTACTGTGGCTGTGGGTTCTCTTTCGATTATC[AAATAAATAAATAAAT]AGTCTCAATATATTCAAACTCAAGTGCAAAGCGCTTGTGGGATGGGGGTACTGTAGGCGTCTGCAAGAATTAATTGGTGCACAAGCAATTCAAAAACTCC
AAATAAATAAATAAAT	AAAT	62504	scaffold17047 72.4	16	TATGTAAATATATAATAATAAAATTTTAAATTTTATTAATAAGTATTTTAAAAATATTTATTGATAGATTTTATTTTATTGTACATTATTTATAATAATG[AAATAAATAAATAAAT]AATATATAATTAAATTAATTTTTATTAATCAAAATTTTTGAGTGATTTTTTATAAAATTTTAAAATCATAATAAAATTTGTAATAGTAAGTAATTTTTGT
AAATAAATAAATAAAT	AAAT	646	scaffold17245 45.9	16	TAAATAAATTTGGAATAAGAATTTTTGCCTAAGTGGAAGAAGTTAGATTGCTAACTACCTGAAATTAATTAAACCAGAAATCAAGAAGTAGGGAGGGCCC[AAATAAATAAATAAAT]TATTTTAATCCATTAATCTCTTTTTTTTTCTTTAATAATATTATTAACATCATTTTAATTTTACTAATTTTTAAATTGATAATATTAATTTATTAATATC
AAATAAATAAATAAATAAAT	AAAT	28069	scaffold17579 67.5	20	TCCACACCATTAATTGCCACGCAGCCATTCCCATGTGCCACGTGCTGTTCCTAACACACTTCAATAATCTTATCTACGAATGAAGATATCCTTAATATCA[AAATAAATAAATAAATAAAT]AAACTCAGAATTTTCAATACACATGATGGGCAATGCATGTTTAGCACCTACCAGACATAAGTTGTCGTTGTGACTGCATGTACAAATTAAAATACAAGGT
AAATAAATAAATAAAT	AAAT	25619	scaffold17807 73.8	16	GGGTAGTATCCCTATATTTATGAACATATTAGTTTTTTTTTTTTTTTCAATATAGGAAGGGAGACTGCCACATTCTCTTAATTTTAGGTTTTTTTTTTAA[AAATAAATAAATAAAT]TTTGGAGAGATGGGCAGTCATCTATTCTTTTTGGGATTTCAACCCAATTTGGAATTCTCTTTAAACTTTGACAAGAGAAAAATGTCATTAGAACAAAGAT
AAATAAATAAATAAATAAATAAAT	AAAT	25355	scaffold17811 70.0	24	ATGATCAGATGGAGCTGAAGCACTGACTAGTCATGCAAGGGTGTTATAACAAAGGGGCCTGGTTTCAGTTAGATTCACTAAAACGCCACTATCTTTCGAA[AAATAAATAAATAAATAAATAAAT]TACACTTTCACCCCCTTCGACCACATTACACTTTGTCTCTTTTAATAATTACAAACATAATGCAACGAATACAACACTTTGTAACATGAATATGGTGATT
AAATAAATAAATAAAT	AAAT	13006	scaffold18023 76.3	16	TTTATTTATTTTATAATACAATATGAATAAATTATATTTTGATAAGTTATATAAAATTATTATTTGTGCTCATAAGTTGGTCTAGACATTATGAGTTATA[AAATAAATAAATAAAT]ATAAAGTTTGTATTATTAGTAGTTTTAAATTAACATTTATTAAACTAACCCTCTTGTATTTTTTGGGGGTTTTGAAATGATTTTATCTCTCTTTTTTTGT
AAATAAATAAATAAAT	AAAT	1463	scaffold18395 69.7	16	TTAACCATCCTTGAGAATAATTGGAGTCACTGTCAGTTTTATTTAAACTGACATTTTCAAAAAAATAAAAAAACAAAGGTTTTCTTATTTCCTTTTTTTA[AAATAAATAAATAAAT]AAAATGGCAACTCGCAGTTCATTTCATTTTTTCATAAAAAATCAAAGTTGGACTTTTCAAACCCGCTTTTCTGAATCAACCGCGGGAGGACGTCCACACA
AAATAAATAAATAAAT	AAAT	10225	scaffold18479 71.2	16	AAATCTCTTTACTATATAGATTTATGTATAGGTGCATAATGAATACTGTTCGGTTGGTAATTATAAATTTTGGGTTCTTCTTTCATTTGGTAATATGGAA[AAATAAATAAATAAAT]AAAAGTAAGAAAAAGTGAACTCGCATACTTGAGAGTGAAGCTAGTTCTAAATTAATCATCATTAAGATTTAAGATGGAAATAAAACAATAGAATTAAATT
AAATAAATAAATAAAT	AAAT	7987	scaffold18713 62.9	16	TTGTCACGTCTCTCTCATTATATAATATATTAGATTAGCTGTGTAGTTGGTGTTAGAATGGGGACCCACATTTGATATCCCTTTACCTCGGGTAATAGAA[AAATAAATAAATAAAT]AACAAATATAAAACAAACTGTCCCTATTAAAAAAAATAAAAGTAAACTACTTTATTATCTTTAAACTTTAATTTTAATTTTAAATAAAATAGAAGATGGT
AAATAAATAAATAAAT	AAAT	21460	scaffold18741 79.4	16	NNNNNNNNATAATTGATCGCAGGAAATTCCAAGCGTTCATTGTACCCATAATTAACAACGAATCGAGCAATTATACAGATTAATAACTTCACACAAAATA[AAATAAATAAATAAAT]CAATGATAAAACATTAAAGATCCATTGTTGAATCAAAATAAATAACTATAAATCCATTAAAAGCTTCACGCCTTGCCTTAATTAGAAGTTTAGCCTATCA
AAATAAATAAATAAAT	AAAT	25081	scaffold18787 72.2	16	ATGAACCCCTCTTATGACTCTTATTATCCAAAAATCTTTAGTAAAAAATAAAATTAGGTGCCTACTCTCATTGTGATAAAAAACAAATAATGATATATTA[AAATAAATAAATAAAT]ATTTACTATTTGTACTCTTATAGCCACCATCAGAGCTCTCAAGATTGGGCTAATCTTTTTCTTTGAATTTAAACTATATTCATTCACAATGGTGAGAATC
AAATAAATAAATAAAT	AAAT	9148	scaffold19337 63.2	16	AAGTTATACAAATCTAATTTCCCATATTTTAAACTATCATGAGATCCACTGCCCAAAGTTAAAGGTTTTCACTTTTTGAGACTGAGCCTTATACTTAAAA[AAATAAATAAATAAAT]ACATAAAATGCCATAAAAATGATAATTAATAATTAAAAATTAAAATTAATCTTGAGATGAAAGGGTAACATAATTTTTAGGTTTCATTCTTAACACATCT
AAATAAATAAATAAAT	AAAT	27636	scaffold20099 73.6	16	GAATGAATGGATTTTATGAAAAATTAGATGATGAAGATTTCTTTAAAAATTAAATATAAATAAAATAAAATGTAATTTTTTCTATAATTTTATATTTGTA[AAATAAATAAATAAAT]ATTTATTTAATTTAGAGGATAAATGATATGGATTCCAATATCGGTTTAATACAAATCGTAACATGTGTGGGTCCCGCTGATACGAAGTGGATTTCCCGTA
AAATAAATAAATAAAT	AAAT	182	scaffold20111 45.4	16	AACAAACAACAACAACGTATACAAACATATATATACTCATATGCACAATGCATATTTCAAAAACACATATAGGTATATGCATTTTTGTCTAAATAAAATA[AAATAAATAAATAAAT]ACATAATAATAATAAATAAATAAAAAGAATAAAATAAAAGAATTACCTTGATGGAGTAAGAGAATAACCTTAACAAACGTATAGAGAGATATTATTTAGG
AAATAAATAAATAAAT	AAAT	11520	scaffold20223 75.2	16	ATTCCACACTATACTCGATCATAAATCAAGATCAATCACTTTTCTTACATCCATCTCAATTTTTTAATGCTTTTATGCGTCGATATACTTAGTTTGAGAA[AAATAAATAAATAAAT]AAAAATTTGTTAATTCTGTATCCCATTTTTTTTGTGATGTCTTATATATGGTTTTATTGACACAAACTTACAACTATTGGTAAGAACACGTATTATGTTT
AAATAAATAAATAAAT	AAAT	6005	scaffold20531 62.4	16	AAGAAGGCGAGATCTTGTGAAAGAAGAGAGAAAAAGACAAAAAAGAAGAAGAAAACAAATGAGAAGAAAAGAATGATAAGGTGAAGAGAATAAGGAAGAG[AAATAAATAAATAAAT]AATAATAATAATAAGGGTACTCTCTCTCTCTCTCTCTCTCTCTGTCTTTTGTTAATTATGATTACTTTTCAAGAAAAATTAAAACTTTCATGATATCTGA
AAATAAATAAATAAAT	AAAT	18270	scaffold21107 72.8	16	NNATTTTTTATATTATATTAATACAAATAACAAAAAAAATGTATTTATGTATGTATAATTTTGTAAAATTAAGTAATACATTAATATATAAATGAATTAG[AAATAAATAAATAAAT]TTTTAAATTTTTTTTTAATAAAATTGTAGCCCAAGGGGCCACAATAAAGGTCATGTTGGGCCTAGGCCTAGGCCAGCTCGGCTAGCCCACTTGGGCCAAG
AAATAAATAAATAAAT	AAAT	10228	scaffold21359 75.3	16	TTGACAAAGGAAATGATGCAGAAGTGCATAATTTTTCATTCAATAAAAGTTATGAAACCACATAAAGGGTGCAAATAATCCCTTCCATCTCTCCCTTGTA[AAATAAATAAATAAAT]AAAAACCAGCAACAATCATTTATTCAACAAAACCAATGATCCTATTCCTCTGCTCTCTAACCAAGCAAAATAGCCTATTCTTCAGCAACCGATTTCTCCT
AAATAAATAAATAAAT	AAAT	25103	scaffold21463 66.4	16	GGGTTTAGTTATAGCAAAAAAAAAAAAAACTATTTTCACAAATGTTCTTCAATCCACTATTCTTTAATTAGCATAAGAAAATTGATCTTTCAATAAAACA[AAATAAATAAATAAAT]AATATTTTTTCTTCACTATGAGATGATAAATTTTATCACTTTTCAAACAATTGATTTAAAGAATTTAATTAAATTTAACATAGAATATTTTGTTTCCTTT
AAATAAATAAATAAAT	AAAT	59482	scaffold21733 77.1	16	GTTTTGTAAACTGCTTGCAAGTGTGGGGACAGTTTGTTCTCCATTATTTTGTACTCTTCTTAAAATTAATAAAACTTGTTTCTTATCTTGTCAAAATAAA[AAATAAATAAATAAAT]AAAAAGAAGCATAGAAAATCCAAATCCACCTGGTCACCAATTCCCCCACCCCCCAAATTAATACACACAACACACACACATCTATAAGTGGCTCGGAAGA
AAATAAATAAATAAAT	AAAT	143312	scaffold21985 85.3	16	GGCTTGATAACTAAGGACATAAGTGGTGAGACATGAAAGGATTTGTGACAGGTCACAAGTTCAAGTTGTACAATGAAGTTCTCATATATAGCTAAGATAG[AAATAAATAAATAAAT]AATTATTATAAAAAAATACTATAAAACAAAGAACATACAAATATCAGCATATATGGACCACTACCTGGTGCAGTGAATCACACAGAACATTGATTTACAA
AAATAAATAAATAAAT	AAAT	13605	scaffold22045 73.7	16	AGGACCTTCACAGAGAACATTTCATATCAGTAAGTAACCTTGCCATAAACAAAGTAAAACCCCACAAGTAATGAAGTAAAGCTAAAGCACAATAAAAATA[AAATAAATAAATAAAT]TCCAATACAAGATTACGGCTTTATTTGGTTAGCATTTTAGATACCATTTTCTCTTTAGCTGCAAATACAGTCCAATTCAAACGGAAAATTGAAAAGTAAA
AAATAAATAAATAAAT	AAAT	32760	scaffold22181 73.4	16	TGATGGTCTTTGTTATTAATATTATGAGGAGACAATAATATATATTATTTATACATGAAAGTGAACGAAACAGATTATTAAATTAATATTACGTTAATAA[AAATAAATAAATAAAT]AAAAACATTACAAACATTATCCTTAATATTTGAATTATTCTCTTTGAGAACATCTAATTCCTTTGATTATTTATAATAATTAATTAAGAAAAATCCTGCT
AAATAAATAAATAAAT	AAAT	960	scaffold22245 68.2	16	ATTGTCTTAAATTTATAATACTTCATTACTAGTCATTCGTGAGATAATTTCTTTAAATACCATTGTGTTAGGTTATGTGATTTCTTAGTACCAAAATGAA[AAATAAATAAATAAAT]AAAGTTGTGCAATTGCTATGACTGCCCCATTTTGCTTCTCTATAAACACAATAGTTATTTATTTATTTATTGGGTAAAATACAAATACACCATTACATAT
AAATAAATAAATAAAT	AAAT	43925	scaffold22773 70.8	16	TACATGGTGGCTTGGCATGCAAAGGTCTATATCTCCCACTTTGGGTGAAATTGCAACTTATAGAATCATAATTGTGCATTTAGGGGATTTAAGAGTTGCA[AAATAAATAAATAAAT]CATTTGTGGATAGTGAACAACAACAATAACAGTAAAGTCTTAATCCCAACTATATAGGGTCGGATACATGTATGCATTTGCCCCATTCAATTCTATCAAG
AAATAAATAAATAAATAAAT	AAAT	53470	scaffold22773 70.8	20	ATATTACTATTAAATTACGTCAATTTTATTAATTTATAATTTTATTTATATAATATTTGATTCCTTGTAAATGCTCGATGGATTAGTACATTAATGATAA[AAATAAATAAATAAATAAAT]AAAAACTTTTTTTTTTCAAATTAACAAAAAAAAAAAGCTAAAAAGAAGAAGAAGAAGAAGCTAGTTTGGTAATTGGAGGATTGGATTGGTGTCCGTGATT
AAATAAATAAATAAATAAAT	AAAT	55709	scaffold22773 70.8	20	TGAGAGAATGAATAAGAGATAATGATGAGATAATGAATAAAAGCTAATGATGAGAAAATGAATAATAGAGAATGATAAATAATGGATATGAGATAAAAAC[AAATAAATAAATAAATAAAT]TAAAATATGAGAATGAAATAATAAATAAAAGATAAATATAAAAATTAGATTATTATAATCATTTTACTCTAAATTGGGATTGACCAAAAAAAATAAGAAG
AAATAAATAAATAAATAAAT	AAAT	3121	scaffold23747 71.5	20	ATGAGTTTTGTGTGATAAATTTCAACGAGTAGATTTCAAAGACGTCAATTTTATTAAAAACGGATGTTTATAATGAAATTTATGATATTTAAAAGTAAAA[AAATAAATAAATAAATAAAT]ATATATATATATATATATATATATGCAAGTTAACTATTGCCATTATATGGTGTGCGTAAAATATGGAGAAAAATTAGTTGTACATTTTGTTTGATGATGT
AAATAAATAAATAAATAAAT	AAAT	20215	scaffold23773 67.0	20	GTGTTAAGATATTGTGTTATGTTTACTCAATATCTATTCATATTTAACGAAATATATGTTATGAAATTAATTTAATTTAAGAGATTTTGATACTCAATTA[AAATAAATAAATAAATAAAT]AACATTTTCTTGTTGACACCGTTGAAGTCTCATGTGTTGGCTATCTAGCCTGATTTTCATTTCTTATTTTTCATTACTTGGTAACCCAAATGTTAAATTA
AAATAAATAAATAAAT	AAAT	49610	scaffold24233 73.4	16	ATACTGAATAATGTTTGTGAGGATGCTGGTTTCAATATATAAGAAAACACATTTATTTTGATGGTCAATAAGGACAAACAACAAAAGTTAAGACCTATTA[AAATAAATAAATAAAT]AAAAACCTTAGTATATAATGAAATCAAATATAACCAGTTGTTTCATCACCTTATTTCAATTTCATTTTAAAACTTATTGGCGGAAATTACATTTTATATT
AAATAAATAAATAAAT	AAAT	771	scaffold24695 70.9	16	TGTCCCGTGGTGATTGTGAAGAATCCAGAGGATAAATGAGTTCATTTCACCGGTTTTTTGACCAATGTGTCAGCATAAAAGAAATCAAAATTGAAAATTG[AAATAAATAAATAAAT]TCAAATTTGAACTGTGATCGGTGAAACAACCGGTAGAGTTTTTGGAAAGCAACTAGCAATTTCACTGGTTGTTTCATCGGCGGTGACAGTAGAGAGAGAT
AAATAAATAAATAAAT	AAAT	16642	scaffold24777 68.0	16	CAAGTCTTACCAAAAAAAAAAAAGAAAAGAGTAATTCAAGTGTAAGAAAATTTTGCTTTAAATATTCAATCAGCAAGAAGATTATTCTAGCACTGACCAA[AAATAAATAAATAAAT]AAAATTAATTATTGTAGCAAAGAAGAGTGGAAGCCTCGAGTCTCGACCTAGTTTAAGGTCCAATGAAACAATGTAGTGATATAGAGAATGAATTGGACTT
AAATAAATAAATAAATAAAT	AAAT	16683	scaffold24875 72.3	20	CAATTAATTCGTTAAGTGTTATGTTAGCACTAAATTTAAGTCCATGTAAGCATAAATAATTAAAAAATTAAGTAAATAAATAATTATTTAATTAATTCTC[AAATAAATAAATAAATAAAT]AATATTTTTCTCCCTCATCTCTCTCTCTCTATCCTGTAAGGAGGTTTGAAAACCAAATCCCAAAAGGGGGGTGGAGTGGTCTGTTTCCAGACCCATTAGA
AAATAAATAAATAAAT	AAAT	4822	scaffold25027 74.6	16	TGACATAACTACACCACATGATAATTTTAATTACACAACAACAACAATAATTATAAAATATAACTAACAATTAAATAAATAAATAAATTATTATAAAGTC[AAATAAATAAATAAAT]TATTTAAAAAATTAATTTTTTTGCTCTCCTCCACCCCTCTCTTTCATTCGGCCATCTCTCGATCATTTATTAATTGATTTTCAAAATTTAAACTTTTTTT
AAATAAATAAATAAAT	AAAT	711	scaffold25099 54.2	16	TTTGATTAAATAACTCATTTTTTAATAAACTTGAGAATTAATATTGTAAGTATTTGTGAAATATAAACTATGTTCAAAGACAAATCTCAAATGTTAAATA[AAATAAATAAATAAAT]TGGACATTTGGGGTTTTATAACTTATAAGTCTAAAAAAATTATTTAAAAGGAAAGTATTATATTCTATATTTGTATTGGCATATTTCATCTCAATCATAT
AAATAAATAAATAAAT	AAAT	2697	scaffold25127 71.7	16	AATCTTCTAGATAGAGAAAGCTTTTTAAAATATTCTATTAATTGCAAGCTTAATTAAGCCTATGTTGTGTTTAAAAATAGTGATAGAAGAGAATGAAAGA[AAATAAATAAATAAAT]ATATATAATTTATTAATTTGATTATATACTAGTATTATCACATATAATTTAATATTGAACCCGTGTTAATTATGTGTTTTTTATATATTTATAATATTTT
AAATAAATAAATAAAT	AAAT	13192	scaffold25417 78.1	16	ATTATTACTAGATCATTTAAACCTTAATCAGATGAGTTAAGGGATAGAAAACCCCCTTGCCCCTAACCAAAAATCAAAAGAAATTGGGGGAAAGACACAA[AAATAAATAAATAAAT]CAGATTGGGTGCCATAGCTATGCGGTTAATTGCACGGTTAACATGCTAACTATGCAATTACCCGAACGATAATTGCTCTGTTTTTTTCGCCCCTTTTCTG
AAATAAATAAATAAAT	AAAT	993	scaffold25777 68.3	16	ACTCTAATATAAAATAATTCATTAAAATAAAATATATTCATAATATATTATATACATATTTATATGTCACTTTAATCTACACGAATGAATAATAATATAA[AAATAAATAAATAAAT]ATTATCTATATCTATTTAGTTGCGACACAAATATTTTATTTTTTTTAAAACGTTTCACACCATTACGAAAAAATATAATAAGTATATTTCTATCGATACA
AAATAAATAAATAAAT	AAAT	13630	scaffold26193 78.7	16	AAATTAAATTTAAATTAAAATTTTAAAATTAAAAGTATATTTTTTCTTAAAAATTATTTTCGATTTTTTAATTTTAACACTAATTTTAAAAAATTATTTA[AAATAAATAAATAAAT]AAAAACAAACTATAACGGTTCTCAAATAGGTCCAAAAAAATGTTCCCAAATAATTTCCTGACAATCTAACTAAAAATACCAATACCAGCTGGTACAATTC
AAATAAATAAATAAATAAATAAATAAAT	AAAT	6103	scaffold26597 74.7	28	AGACAGCTTATAAATATATGAAAAAAGAAAATTAACAATTAAACCTTTATGTCTGTCGAGCTCACAGAATGAGTCCTTTCATTTAAATGTAATTGAAACG[AAATAAATAAATAAATAAATAAATAAAT]AAAAGTACATACATAAGATTCAAATGATAACTTTCCTTCTTTTCTTACATCTTTTCAGAAAACAAACGGAGCATTTTTAGAAATAAGTGCATTAAAAAAA
AAATAAATAAATAAAT	AAAT	2204	scaffold27073 69.0	16	ACTTAACACTCTCACTATTATTTGTTGAAGTTCAAAGCAAATGTCTCATAAAATATCCAACATTCAACTATAAGTATTAAATAACATATAATTTAGTACA[AAATAAATAAATAAAT]GATTACTTAATATGGAATGTATACCTGGAGGTGTTTGGAATACAACTCGTTGTGCCAAACGAACTCCAAAGTTGTCACGTTGTTCTTTGTATAAAATAAT
AAATAAATAAATAAAT	AAAT	7585	scaffold27307 70.5	16	AACGTAATATGTTAGTCGTCAAATGTAACTTTTAGGAAATAAAAATAAAAATAATAAGTCTTTGGTGACACAATTCGTTAGTCGTCAAATGTAAATTTTA[AAATAAATAAATAAAT]ATATATATATTGAAACACGTTTGGCGACACAATTTATTAGCCGCCAATAGTAAATTCTATGAAAAAAATTAAAAAAAAAATAATAATGGAAAGTTTTTGA
AAATAAATAAATAAAT	AAAT	15297	scaffold27307 70.5	16	AGGTTATGTTAACGTAGTCTCTAACTTTTCAATTGTATCAATTACATTAAAATGATTCTTCTTTTATCATCTGGTCAAGAAAACAACAAAGTCATCGTTA[AAATAAATAAATAAAT]AAAAATATTTGCAGTATTGTGCTATAAATTTTTAATTATAATATTTTTATAAATTTATTTGGCAATTTATATGTATTTTATGTCATACTTTTAATGTATA
AAATAAATAAATAAATAAAT	AAAT	1952	scaffold27387 71.7	20	ATATTTGTAATAAACTTTAAAAAATGTGTACATGTTTGTATGAAAATACTCACAAATTAAGGTAGTTTGATTTTATCTAGAAAAATGTTAAAATTACGTA[AAATAAATAAATAAATAAAT]ATATATATATATAATTTTACATAATGATATAATATATATCACATTTATAAATATTAAATAATTATTATTTAACTAAATTTTTTAATATAAATTATAATTT
AAATAAATAAATAAAT	AAAT	28979	scaffold27387 71.7	16	TATCATAGAATTTGATTTTAAAAATAGTTATTTAAACAATTTTTTCATAAAAATTAATATTTATTTCATAATTTTAAAATCAATTTTAAAATTAATTTCA[AAATAAATAAATAAAT]AAACATAATTTTTTTCCAAATACGTCGTCATTATTTAGTGGAATTTATTTTTTTTGGGTTCAAAAGACTTTTTTTTTTTATTGGTTTTAGAGAGTGGTTA
AAATAAATAAATAAATAAATAAAT	AAAT	2482	scaffold27401 69.0	24	TTGATGGTTGTTAAGTGCCAATGTGGCATGGTATAAACACATAAGTAATTACGTGGTACCTTTAAAATATTTTCACATGGCACATTTTGACATGTCACCC[AAATAAATAAATAAATAAATAAAT]AATTTTAAACATTAAATAACAAAAAATATATTATTATTTTTAAATAAAATAAAATAAATCACATCCTTCTTCTTTGTGAAGGGGCCTTCCTCAAGAAGAA
AAATAAATAAATAAAT	AAAT	10843	scaffold27605 70.1	16	AAATATAAACACGTAATTTTTTCAACAAAAATATCAACATATTTGAGGCTCAAGGGGTAATTTTCTCCTCCCATCTCAATCTCCAATAGAAATTTTATTA[AAATAAATAAATAAAT]AAAAAATACAAAAGAAAAATAAGAGATAAATGCCATTAAAATAGTAGGATGCGACTCTGGGCTAATGTACTTTTAATGAAGTTTAAATCGTTAAAAACTT
AAATAAATAAATAAAT	AAAT	2525	scaffold27889 56.8	16	GCTTTTGGAGTTAAGAGGTCAACCTTATACTGAGATATAATTATATGATTTAAGAAATAACATAGAAAGATATCTGAAAATGTGCATTATTATCATGTTA[AAATAAATAAATAAAT]AAAATTAGTATCGTATAAGTATTTTCTAAACAAATAATTAACTTTTAATTATTGATTACTAGAGGAGGACACACGCTATGCGTGTGTACCCAACCTCACC
AAATAAATAAATAAATAAAT	AAAT	16797	scaffold28337 73.3	20	TATAGTTATTCGGTTAAGTGTTACGCTGGTACTGACTTGGCAACATTACGTAACAAATTAAAATACAACTTAACATTAATTTTAATAAAAATTATTAATA[AAATAAATAAATAAATAAAT]AATTTTTTTTTAAAAAAATTCTCTCTCTATCTTTTCCCCTTCTCTCTCATCTGCCCCCCTCTATCTCATCTCCAAACATTGTGCAAGCACGCACCCCTGA
AAATAAATAAATAAATAAAT	AAAT	14693	scaffold28611 70.8	20	TTTTGGGTGTGCTTAGAATTTGGGATAATTTGCACTCTAATCCCTACACTTATAATAACATTTCACCTGCATTTTGTAAAATAAAATATATGACAAGAAA[AAATAAATAAATAAATAAAT]AAAATGTATGTATTATTTTTTCTCCTGAAATTTATTATTGTTTTTCTAGTAATAAGCAATATATATTTATTTATAATAATAACAAGATATTATTCATTTT
AAATAAATAAATAAAT	AAAT	2144	scaffold29119 32.8	16	CCTTTAGGATAAGAATTTTATGGTCTATTTCATCTATTTTGTACCTTTATCATTTTTTGGAAATTATGATAAAGTAGGCTACTAGACAACTACATAAACA[AAATAAATAAATAAAT]AGCTAAGAGATGCATTGCCCACCCTATCTTTCTCTCTCTAATTTTGTCTTTCTTTATTCCTTTCTTTAATTCCTTTAAACCATACCCATCCTTTTTTTCT
AAATAAATAAATAAAT	AAAT	854	scaffold29151 74.2	16	TTGTATTAAATCTTATTTGATTAATGTTATATTTTGGTAATATAAGTATGGTGCCAAAAATAATTTTTTAATATACATTAAAAAATAAAAAATGAAAATA[AAATAAATAAATAAAT]AAAATAAAATAAAAATTTAACGACTAAATTAATTGGTCGCTAAACATAATTTATTTTGTCTTTGAAGAGTTTTAGTGACAAAATTAGATAGTCGTTAAAG
AAATAAATAAATAAAT	AAAT	327	scaffold29499 56.8	16	NNNNNAAAGCTTTCGGATGAAATGAAAAAACATGTAGAAGAAGAGAAAAGATAAGAAAATAGAAAGAATAAGAAAAGAGAAAGAGAAAGAAAAGAAAGAA[AAATAAATAAATAAAT]AAAGAGTTCCCGAGGAATTCAATTTAGTTCATGAAGAACTATTTCTCACATATTTTTGTGCATTCTAAATTTCTCTTCATTTTATAACATTAATTTTCTA
AAATAAATAAATAAAT	AAAT	3286	scaffold29897 80.0	16	AAGTGAGCCCCCCTCACATATATAGCCTAGGGCTTCTGTAAGTGTCACCCCAAAAGTAAAAAGGAAAAACGCTTCTGTTGTGTTTGCCCTTATTTGGCAA[AAATAAATAAATAAAT]TATGCCTTGGATGCCTCAGCTCTTTTTCTTTCATAGGAGACCCCTTTATGCTCTTTAGTGAGCACTATGATACTTGGTTGCTTACTTATTATTTATTTGT
AAATAAATAAATAAATAAAT	AAAT	498	scaffold29941 37.1	20	TGTATTAATTTATCAGTGTATTTTGCATTATAAATTTACGTTTGACGGTATATATTATTAATATATCAATATATTACGTCAGTCAATATCAATATTAATA[AAATAAATAAATAAATAAAT]ATCTAAGTATTTTTTAGAAAGAAAAAAAACTTTGGGGGTGACCATTGGGTGTATTAAATAGTTTCTCTANNNNNNNNNNNNNNNNNNNNNNNNNNNNNNN
AAATAAATAAATAAAT	AAAT	10674	scaffold30029 75.7	16	TGGGATTCGTTTTGGAAACCTATTTTCAATAGCCCATAGATTTTTAACCCAATGGCCCAGCGTTCCAAATCGAATAACCCCTTCTCCCAAGTCCGATCCC[AAATAAATAAATAAAT]TCCAGAGCTCAAAATTAAAAATCTCCTCTGCCAAATCCCAAGTTAACATCAACTAAAAAAAACTCAGATTAAAAAACGAAAGTGTTAATCACATTCAGAT
AAATAAATAAATAAATAAATAAATAAAT	AAAT	330	scaffold30281 61.9	28	TTACACAAGCAGCTTCGATTTACCACAACCACACCTCGTTTGAGCACATTATCCAATGTAAGAATTTTACCCTAAGCTGTTGACCAACTAAAAAACACAA[AAATAAATAAATAAATAAATAAATAAAT]AACAAAACAAACAAAATACAAGTAGGAGCTAATCTTTCCAAATTGTTTTCCAAGGAAACAAACAATTAACCCCCTTTCTCGACACATAGTAATAACTTTT
AAATAAATAAATAAAT	AAAT	5137	scaffold31527 60.4	16	AAAAATTCATAATATATATATATATAATTATAATTTTTTTTTGTTTGAGAAATTTTAAAAAAGAAAATAAAAAATTTCTTTTTCTATGTCTGAGAGTTAA[AAATAAATAAATAAAT]ACTTAATGTTTGACGATTTGTAATTAATTTTTTTTAATTGATTTAAAAACTAGCTTGTAAAAGCTTATGTTATTGGTAACGAAAAAGTTGGGCTTGGAAT
AAATAAATAAATAAATAAAT	AAAT	2156	scaffold31759 72.4	20	CAAAATTATTACAACGAACCTCAGTTTATGAGAAATGAAAGACTGTAGGAGCATGTAAAGTTAGTCTTGCTCAATGATCAAAATACTCAGGCTAACCAAA[AAATAAATAAATAAATAAAT]AGGGATAATATCAAAAATATTGTAAGATTGGAAAAGAATATCAACTCCATGGACAACTTTTTTAAAATATCACTAGACATGGAATAAGATAAAATAATAT
AAATAAATAAATAAAT	AAAT	1404	scaffold32521 59.9	16	TAAGAATTAAAAAATTCTAAATCTATTCAATTTATACCTTAAGAGATGTGTTAAAAGTTAATAAATATTATTAATATATTTTTAATAATTTAAACTTTTA[AAATAAATAAATAAAT]AATTAATAAAAAAAATCGTATTATATATATCTAAAAAAAATTAAATTATAACTTACACCTTTAACTTCATAATAGAATATGATGTAGTACTTTTGGTTAT
AAATAAATAAATAAAT	AAAT	4094	scaffold33965 75.5	16	AGAACAAATGAACATTCATGCAGCAGTACCTATTTATCAGAGTGCTCAAAGGCAGTAAACTCATTTGTTGTTGAGGTCACAAAGACACGTCCAATTGAGC[AAATAAATAAATAAAT]AACATGTCGTGTTGATCCTCTCTGATTAGGCTTATCCACTTTAATAAAATTAGCAATATTTTACATGAACGCTTTAGACTTTTCTCCCTATTCACTAACT
AAATAAATAAATAAAT	AAAT	762	scaffold34749 56.5	16	GTATAGTCGCCAAAAGTAAATTTCACAAAAAATAAATAAATTAATAATAATAGTCTTTTGGCAACGCAAGTGTTTAGTCGCCAAAAGTAAATTTCACAAA[AAATAAATAAATAAAT]AAAAAATAGTCTTTTGGAGAAGCACGTGTTTAGTTTCTAAAAGTAAATTTCACGAAAAAAAAGTAAGTTAATAATAACAGTTTTTTGGCGACGCTCGTGT
AAATAAATAAATAAAT	AAAT	4082	scaffold34969 70.2	16	TAATACATGAAACAAACTTTGCTTAGACCTATTGCAAAATACACTTTACAAACTCCAAACTTCCAAACTTCTTCATAAATTTACATGTGGCCTCCTATAA[AAATAAATAAATAAAT]AAACTATATTGGCCCCTATAAAAATATGTAATCCCACTTTGGAGCTTCCATTTTTTACCATTATCTCTCCTAACATATTCAAGTTCTATCCAAACTTTCT
AAATAAATAAATAAAT	AAAT	10126	scaffold35135 69.8	16	AAAAAAAAAAAAAAAACTTCAGATTAATGGGGCAAGTCCAAAAGTACACACGACCCAATATACACGCAGAATAATTTTTCATAACATGACTTAAGCGAAA[AAATAAATAAATAAAT]TTTTCATACCACAATGTGTACATAGTTTTGGAATCTAAACTGAATGGGGCAATATAGGCGGTCCAAATGAATACATGACAAAAATACCAACACAACTTTT
AAATAAATAAATAAAT	AAAT	3888	scaffold35743 34.3	16	ATCCACCTAATAAAAAAATAAATGGAGTGGCTTAGTAGCATACCTTAATGTTACTGTCTAGATCCATGGACCACAACAAGTATTTAATCATCTTAGCCAA[AAATAAATAAATAAAT]TATATATTTAGTCCTTCAAGTTTGAGTATAACATTTCGATCCCTACTTCAACATCTTAGCAAAATATATAAATTACATATCTGGTCCTTCAAATTTGGGA
AAATAAATAAATAAAT	AAAT	166	scaffold35807 77.7	16	AAGGGTCAAAGAAGGACAATTACTCATTCTTGGAAACTCCCAGTTGTATTTCCAATTTCTTAACCTATATCTTCAACTGATTTCTCTTGGCTTCTACCCA[AAATAAATAAATAAAT]AAAACAAATCTAATTTCTTATTCATATCAGATTTCTTTATTTTATGTTGAGCAAGTATGGGTTGGTTTCAATAATTTTGCGTGTTTTATTTTGAAGTCAA
AAATAAATAAATAAATAAATAAAT	AAAT	6985	scaffold37055 68.3	24	CTTTTTTTTTTCCACTTTTCCATATTCACCTCTCTCTCTCTCTCTCTCTCTCTCTCTCTCTCAAAACCATAGCCAACTTGTTTCTTCACCGCCACCAACA[AAATAAATAAATAAATAAATAAAT]GTTGTTTGGATCACAGTAGGAATTCATCACAGCTGGATCACAAACTTCACACATAAAAAATCGAATCCTCTAAATCAAAACTTAAATTCTTTGATAAACC
AAATAAATAAATAAAT	AAAT	7337	scaffold37111 74.2	16	ACGTAACGTCTACATGCATCAAACCATTTTTGGGTGTCTTCTTATTTTCTTCCACATCTCTTGTAAGAGCATTAAGATACCGAAGTGTAAGACTCGGTAA[AAATAAATAAATAAAT]AAAATTGAGCAAACAAAAGATTTAAAATAAAAGGGAGGGGTTATTAATAAATCCTAAACCTAATGGACTTTTTAGCAAACATTTTTTATAAAACACCTCA
AAATAAATAAATAAATAAATAAAT	AAAT	9471	scaffold37987 72.9	24	AAATTATATCCAATCATTTGAAAAAAATTTATAAAAAAATCCGTATATATTTCTAACTATTTATGATATTTTAAACTATTGAATTATGATTTTATCAAAA[AAATAAATAAATAAATAAATAAAT]ATATATATATATATATATATATATATAGTCACGACTTCTCTAAAATGCTCTTTATAGTAAACATTTTCAATTATATATGGTTAGGGATGGATATATGAAT
AAATAAATAAATAAAT	AAAT	2306	scaffold38259 75.5	16	ACATGATTTTTGCTATACATATATGTTTTTTTTTATAAAATTAATACTTTTTTTAAATCTACTTGTCGAGGTATATCAAGTAACTCTCGTGAAGACTATA[AAATAAATAAATAAAT]AAAGAAGTGAAATTTAACTGTATTAGAGATTAAATTTAATTGTGTTAGGGACTACAAAATTTCAATGTTAGAAAAATTTCGGACAATTAATCTACACATG
AAATAAATAAATAAATAAATAAAT	AAAT	9921	scaffold38653 65.9	24	TCGTTTGCACTACCACTATAAGTTAAATTTTTATTTAAGAAAAAAATAATTATTTATATGATGGCAAGGTTAGGTCAAAATAATCCAAATTTAATTTTTA[AAATAAATAAATAAATAAATAAAT]ATTTTTATAATTTTATAAATATTGAATATTGAAATGAAGGTTGGGCCTAGCTTTTGTAGGGTAGGGACACATAGATAAGATCATCAGAGACGTAGCAAAC
AAATAAATAAATAAAT	AAAT	2801	scaffold38783 62.1	16	AATTCCCCACTACAAATTTTCCTTCATTTTCAAAAACTGTGAGAGAGATTCTACAGTAAAGAAACATATTATGACCTAGTTGAGCTTTTTTTTAATTGAA[AAATAAATAAATAAAT]AAAAATGAGTGCTCTTGACAATTTTATCTAAACATAATCATAATAACATCACGTGTGAGTAAAATTATTTAAAATAAAAAAAAATTTATTTTGTCACTAC
AAATAAATAAATAAAT	AAAT	4212	scaffold38817 78.4	16	TTCCAAACTATACACGATCAGGAATCAAGATCTATCCCTTTTCTTCCATTCATCTCAATTTTTTAATGCTTTCTTGCGTTGGTGTACTTAGTTTGCACAA[AAATAAATAAATAAAT]AAAAAGGAAATAAAAAGACTTAAACCATTACTAAATTAACACATGGCTCATGAATGTGTCATTATCTGATAGTAATATTGATTCAATAGAAGTAGCCAAA
AAATAAATAAATAAAT	AAAT	338	scaffold39325 69.5	16	GTTTATTGGCCAAAAGTAAATTTCGCGAAACAAAATTAAATTAATAATAACAGTCTTTTGGCGACGCATGTGTTTAGTCGAGAAAAGTAAATTTGACAAA[AAATAAATAAATAAAT]AATAATTGTCTTTTGGCGACCCACGTGTTTAGTTTACAAAAGTAAATTTCACGAAAAAAAATTAAATTAATAATAACAGTCTTTTGGCGACGCATGTGTT
AAATAAATAAATAAAT	AAAT	5642	scaffold39391 65.4	16	CCTTAAACTGATGGCTATCACATTTTACATCAAAATCCTAGCACCAAAATTTAAAAGAAAATACGTGGAATAAAATAAATAAATAAAAATACATGAAATA[AAATAAATAAATAAAT]AAGGTATAATGATGAAATGTAATCGGATGAATAATCTCAGAGTTGGAGGTGATTACCCTTGGGCCGATCGTTGAAAAATTTCACCGGGGTTAGGCTTTTC
AAATAAATAAATAAAT	AAAT	4273	scaffold39411 67.7	16	ATACTTCATCGTCAAATTAAAGAAATTTCTCTTTCCCTTAGTTTTACTCAGCACTACACTATACTGTTTTTGTCAATCTTAATAAATTTCTTTTGTCAAC[AAATAAATAAATAAAT]AAAACAATTATGGTCACAAGTTAGGGCAACGGAATAAAATACAAAACAAAATTTCAATATTTGTACATAAAATTATATTAATTTGAAAACTATGCGATTA
AAATAAATAAATAAAT	AAAT	6602	scaffold39693 75.7	16	ATTCTGAAAAATAATTTCTAAAATAGTGATAGAATATTCAAAAACTCGATTATATAATTTTATTTGTTTTTTGTCATTTCTTTAACTCTTTTCAATTCGG[AAATAAATAAATAAAT]AACTCATTTTTCTCTCTTCTTTCACAATTCTTACCATTTCTCTCCTTTGCACTTTCTCACTATATCAACAATCAAACTGCGCGCGCACCTCAATTGACCA
AAATAAATAAATAAATAAAT	AAAT	3784	scaffold40121 58.3	20	TTTGGTTCACAAAATTTTAAATTTTTTGAAATTAGTTTGACTTTAAAGCGATTTGGGTTTGTCTCTCAATCTAACCGATATAGAGAATGTTAAAGTTACA[AAATAAATAAATAAATAAAT]AATTATACAAAATCTTACCTAATAACGTGATGTGCTATGTTAGTTATTTTTTAAAAAATAATAATTTTTTAATTATAATATTAATATGACAAAAAAACAT
AAATAAATAAATAAATAAAT	AAAT	3097	scaffold40321 65.3	20	TTGAATCAAATAATCTAAATCAATATTTTCATTAAAAAAAAAATGACTAATTTCTAAGATCTAACAACCAAATAATTTAACATAATATTTTTATTTTTAA[AAATAAATAAATAAATAAAT]TTGACTAATTTATAATATCTAACAACCAAAAAATCTAGAATAATATTTTCATTAAATTTTTTTTGACTAATTTCTAAGATCTAACAACCAAATAATCTAA
AAATAAATAAATAAAT	AAAT	3175	scaffold40457 67.6	16	AAATTTATGTGATAGTGACACCCATGAACTTTTAATTTAGACAAAAAAATATGTCAGAGTTACACAATCTTACACAATAATGTGGTATAAATCACATCTA[AAATAAATAAATAAAT]ATTAAAAATTACATTTAATTATTGTAAATTTGAGTTATGACACATTATTATATAAATTATCATGCAAAATTATTTTATATCGTTATAATATCACTATTGT
AAATAAATAAATAAAT	AAAT	1778	scaffold40739 72.0	16	TTCACCTTATAATTTTGAATGTAGTTTATGTTTTAACTGAGAAAAATTCAAAGAAAAGAAGATTGAAAAAATTATGAAGAAAAAATTTTCCCCTCACGAA[AAATAAATAAATAAAT]GAGAGAAAACTATTTTTATTGTAAAAATTATTTACTTAATTATCTTTACGATGAGTTATCTGATTAGTATGTTGATAAACAAATGTCTATTTCAATTATT
AAATAAATAAATAAAT	AAAT	44652	scaffold40775 72.2	16	TTTTGATAAAATGTTAGTTTTGTAGTTGTTTTTGATGAATGTGTTTTGGAGTTGTTACTTTTGTGGTTCTAACAAGAACGTTTCATTGTTTTTGAAATAA[AAATAAATAAATAAAT]GTTTGGATAACTTCTTTCTGTAATTATTTTTAAAAATAAAAAGGAAAAAAATTTTGTTTGAATAACTTATTTTTAAGTTATTTAAAAAAACCTGAAAATT
AAATAAATAAATAAAT	AAAT	540	scaffold40799 74.9	16	GATTATGTTCTATTAGCTCCATAACTTGTGCTCAATGTCGTGTCAAACACAGTAGATTTACAGAGGCTTTACAAACAATTCAAGTTGATGATAAAACAAA[AAATAAATAAATAAAT]TAGATATTGCCTTCTGACTTAGTTTTTGAAGCAATTTAAACTAAAAGGAACTCCTTAGATCTCGACGCAATCGTCGTCGTCATCACCTATCTCGTCATCC
AAATAAATAAATAAATAAAT	AAAT	4721	scaffold40909 70.5	20	ATGATGCTCAAACTTCTGTTCCTTTTTTTCTTCAGCGGAACAAACTAATTAAGGTTCAACAAATTAAAAGGAATTAATTAGTGAGATGAAAGCTTTCTCA[AAATAAATAAATAAATAAAT]ATTTTAATGCAAAATAAATAATGAAATATTCGGAACAGTGTGAGGATAAGAAGAGACATATTTAAGTGACGGAAAGGATTGTTTCTTTTTGTTTGGGGAT
AAATAAATAAATAAATAAATAAAT	AAAT	18678	scaffold41685 66.1	24	TGCCACAAGTAATTTGTTCAGAAAAAAAGAAAAAGAAAAATTGATTGTTTAGTATTAAATATTAATAAAATAATAATATATAAATATTAAAATTATACAA[AAATAAATAAATAAATAAATAAAT]AAACAAAAACAATTCAAGTTGAATAATCAAAATTTCACTGAAGATTTGAGCCCTTTGTAATTATAAAAACTTAGAAATTGATTCAGTAAATTTTCGTTTT
AAATAAATAAATAAAT	AAAT	6176	scaffold41859 69.3	16	TCAAAAGTTCTATTTACAAAAGTTCATTAAAAAATATGATTTTATTTTATTATGTTTCAGCCAAAAAAATTTAATTTCTCATCTTACAATATTTTATCAA[AAATAAATAAATAAAT]TTTTACTAAATCATTCGATCAAAATAAATTGTAAAACCCGTGAATTGTTTTTTTATCTAATTGTATAAAAATTATGTCGATATTCATATCAAAATTTCAT
AAATAAATAAATAAATAAATAAATAAAT	AAAT	485	scaffold41881 71.3	28	AACTAAATCAGGCGCGTCTGTTGTCTGTCGTATATTGGACGAAACGATGACAGCTCAGATACAAGAAGCACACGGTTAAAAGGAAGCAACATCCTTACCA[AAATAAATAAATAAATAAATAAATAAAT]ATATAAAAAAGAATACTTTTTTTAGGCGTGACTTTTGGTGCCAAAAGCGTAAGAATAGATCCTCTCAACTTAAAACCCCCGGGGAGATTCTATCAATTTT
AAATAAATAAATAAAT	AAAT	13236	scaffold41913 73.1	16	ATAATCTAAACTAATATTATTTAACAATCTAAAATTGGCATTAACAAATTAATCTAACATTTAAATTTTTCACTAACAAAATCTAAATTATTATTTAAAA[AAATAAATAAATAAAT]TTGACTAATTTCTAAGATCTAACAACCAAATAATTAATAATATTAATATAACATAATATATTTAACAAAAAAAATGACTAATTTCTAATATCAAATAATT
AAATAAATAAATAAATAAAT	AAAT	1930	scaffold42099 71.5	20	CGAAAAACAAATTTCCGACCCCTTGCAAAATGCAAAAAGAGACTCGAACACTCGGGTTCAAGTCCCCACTAGTGTAATATAAGTAATTCATTCTCTAAAC[AAATAAATAAATAAATAAAT]AACAACAATAACAGTTAATATAAATTAGTAGTCGTACCATTTATCATTGGTATTATAGGATTCATTCTGAAATATGACAGTGAGTTTCTGCATGGTGAAA
AAATAAATAAATAAATAAAT	AAAT	605	scaffold42249 59.0	20	GTTTAGTTTTCAAAAGTACATTTCACGAAAAAAAATTAAATTAATAATAAGAGTCTTTTGGCGACGGAAGTGCTTACTCGCCAAAAGTAAATTTCACGAA[AAATAAATAAATAAATAAAT]AATAGTCTTTTGGTGACCCATGTGTTTAGTTTTCAAAAGTACATTTCACGAAAAAAAATTAAATTAATAATAAGAGTCTTTTGGCGACGGAAGTGCTTAC
AAATAAATAAATAAATAAATAAAT	AAAT	1033	scaffold42333 66.0	24	ATATTTAATATTCATATATGATCAATAAATTTTACTAAGGCATATCTTAATCACAAAATTCTATATTTCAAAATTTGCATTTCTCGTTATCTTTATTTTA[AAATAAATAAATAAATAAATAAAT]AAGAGTTTGATAAAATAAAAATATTAAAATATTATCATTTTGTTTCGTTATTGAAAAAAAAAAAATTATGTACAATACGGGACGTGAATATGAATAAATT
AAATAAATAAATAAAT	AAAT	14298	scaffold42641 77.0	16	TTGGGTAATGATACTAGAATTTGTACTTAAATGGCGGAAGTTGGTCAACTTTTTTCATATAAAAAACTCGGTCTGAATTTCAAATGGTGGTGACCACAAA[AAATAAATAAATAAAT]TTCTTTGATTCATGGTATATGCCGTTATGTGCAAACCATTTTTCCCTGTGTGTTGGAGTTTTGCTTGCTTCACCATTAAGTTGCTTCATGATCGTTACAG
AAATAAATAAATAAAT	AAAT	299	scaffold43455 72.7	16	NNNNNNNNNNNNNNNNNNNNNNNNNNNNNTAAATAAATAAAATAAATGTAAATAAAATGGGAAAGGAATTAAATAAAACACAACATGGTGACATAACTAA[AAATAAATAAATAAAT]AAAAAGTGGCAACATAAATGATAATAACATAAAACAAAAAATAAAAATAAAAAATATATGAAAACTGTAAAATCTAGCGTAGTATGGAAAAGCGGGGTTT
AAATAAATAAATAAAT	AAAT	44404	scaffold43501 72.1	16	AATAAATATTCTTTTGTGTGGTAATAAAAGAAAATAGATAAAAAAATGTAATTAAGATTAATTATTTTTCATTCCTCATTTTTTCTTTTCACTTTGAGAA[AAATAAATAAATAAAT]AAAAAGAAAGTAATAATATTTAATGTTATATATTTATCTTCTTTTTTTTAATATCAAATAATAAAAAATTAATATATTTCATTTTTCATCAATTATATCA
AAATAAATAAATAAAT	AAAT	5882	scaffold43683 78.6	16	ATATATCTTAAATCTTGGGAATTTTTTTTTCTTTTTTATTTTTGATGAACTAAAAGGTTATGGAGTGGGATTGTCAACTCATATTCATTAGAGAGTTGGA[AAATAAATAAATAAAT]GTGTAAGATTTCGTACCCTCAAACTAAGCTGAGAGGCAAGTTAATTATATATTTTTAAAATTTTATAATTTGGTTTCTGTAAAATTTTCAGCCTTATATT
AAATAAATAAATAAAT	AAAT	363	scaffold44043 45.0	16	TTAAAAGTCTCCACTAGTCTAAATTTCTCTTAAAATGATACTCTAATCCTATTCATACAAGGTCATCATAACTGATTTCATTTTTCCTAATATTTTCATA[AAATAAATAAATAAAT]AAAACTATCGTGAACAATAAATGGATTAGTGTAGGCCCAAACCCAAACTCGCACTACTTATATTTTTTTTACACATATATATATATATAGATATATAGAT
AAATAAATAAATAAAT	AAAT	4265	scaffold44133 72.5	16	AGAACCTTACAAATTATTCATGTCCGTAACATTAATCATATTACTATACATCAACTCATAAGCTTTGTGTGACGTCCCAGATCTCTCCGAGCTGCCAGAA[AAATAAATAAATAAAT]AGGGTGTGAGTATTAGGTTAATAGGGTTAACAAATGAATATAAGATAATATGAGTCTTGTCAAAGTAAAAAAAGATATAAGAGTCAAACTAAATGTACAT
AAATAAATAAATAAAT	AAAT	1120	scaffold44457 68.0	16	AAATTAATTATTTGTGACGGTGACGTGTCGTCGCAAATGAATTTATTAGGTTACCTTCATTTACTTATAAATATTTTGCTACGGTAGTTGTATCGTGGCA[AAATAAATAAATAAAT]CAAATTTAATTATGCTAAATTTATTGTATATTAACAATATAATCGTGTATTATATTTTTTTAGACAAAATAAAATTATAAAATTTCGCTCATTAACAAAT
AAATAAATAAATAAAT	AAAT	773	scaffold45237 94.9	16	TTTTCCTTAATGGAATAAATTAATAATCTAACTTTTGATATATTTTCAAATTCTTCAAATAAAGAAATGAGAAAATTTTGGTTGAATTAACCTTTCATAA[AAATAAATAAATAAAT]AAAAAGGAGGTTGTTAATTTTGTATTCCATTAGTTTTAATGATGTCATATTTATATATATTTTTATTAACACAAACTTATAACTATTAGTAAGAACACGT
AAATAAATAAATAAATAAATAAAT	AAAT	149	scaffold45259 75.7	24	GTAAAAACATAATAAATTTTTTTGATAGGTGTAAAAACATAACAAATTAAAAATAAATAAATAAATAAATAAAGACTGCAAATAAATTAAANTAAATTAA[AAATAAATAAATAAATAAATAAAT]AAAGACTGCAAATAAATTAAAGACTCGTATTTTTCTTTTTCTATTTTTTTTATAAGAAAATAAAGACTAATCTTGCATAAGCAAATGGAAAATATGTACA
AAATAAATAAATAAATAAAT	AAAT	33018	scaffold45731 76.1	20	TCTTTGTTTTAACGTAAAGAATTATAGAGATCCAACAAAACCACATTATCCCAACTGCATCTTAAAAAAGTCTCTTAAATTGTGACTGTAATGGCAACCA[AAATAAATAAATAAATAAAT]TTTTATTTTATATATTTTTAAAATAGAGACATCCACAAGATTTATTAATATTTCAAGAGATAAGCTTGTGAGACTGAGTAATACAGGAATATGCACTACC
AAATAAATAAATAAAT	AAAT	34268	scaffold46769 76.2	16	CCCCTTCTGTCACTAAAATGTTATCATAAAACGTCGCAATTTTAAAATTTTCATAATTTTTAATATTTAAAAATAATAAATATAGTTTCTATTATTTTAA[AAATAAATAAATAAAT]AAACCTTTTAACCAAAAATAACACAAGTATTATAACTCTATACTAATAGCCTAGAAACCACCATGACGGCCACTACAGGCGAAGGCCACCACCAACAAAA
AAATAAATAAATAAAT	AAAT	17333	scaffold47021 73.1	16	ACAATTTTTGATATGTTCTATGAATCATAAATCATTCCACGAGGTGGCTATATACACTAGCGTCATCCCTCGATTACATTGAATTATTAATTTTAAATTA[AAATAAATAAATAAAT]AATTCTTATAAAAAAATCTTATTTTATAAAAAAAATAAAATATAAAATAAAATACTAAAACCCATTTTGTAGCCTTTAAATTTAGGATAATAGTATCTTA
AAATAAATAAATAAATAAAT	AAAT	5973	scaffold47029 59.7	20	ATTAACTAAATTAACCACCCTCTTAACATGCAAAACCAACCACGTAAATTAGAAAATATAACCCTATATACCCAAAATAAACTTAACCTAAAAATAGAAA[AAATAAATAAATAAATAAAT]TAATTAAATCCTCCCCTATAAATACCTCTCGCCACCCCACCCATATTCCTCTCAGGCTGCGTATTCGGTGAATAATTCTCATTCATATATATATTTTTTT
AAATAAATAAATAAATAAATAAAT	AAAT	6812	scaffold47055 69.6	24	AATTGTAAAGATAAAGATATTTAGAAGGAAGTGAAATAAATAAATAAATAAATAAATTATAAAAATAAAAAGATATTTGGAAGGAAGTGAAAAGGAAGTG[AAATAAATAAATAAATAAATAAAT]TGTAAAAACAAAGATATTTAGAGGGAAGTGAAATGTGATCTGGAGAGAGATATAATAATATCATTTAAACAGAGAGAAGGCTATGCCTTACTGTCATGCA
AAATAAATAAATAAAT	AAAT	58660	scaffold47061 71.6	16	AAAAAAAACTATTTATATAAGTCAAACTAAAATTTCCTTAATTATGATGTTTTGATGTTATTTATTTATTAATAGATCTTTGTATATTGATATTTTAAAA[AAATAAATAAATAAAT]CATTGGGAATAAAGTGATGAAGAAAATGGTAGAAAAAGACATGGCCGAAAGAAGATAGTGACCAAAAACAATCTTGAGATGTGGGACCTCATTCTCATGT
AAATAAATAAATAAATAAAT	AAAT	59678	scaffold47061 71.6	20	ATTATGAATATCACAAGATGTAACCCATAACCCAATCAATATATTTAAAGATGAAATTGTTTTTGTTTCATCTTCTCCTCACATAGGAAAAACAATTTAC[AAATAAATAAATAAATAAAT]TGAGAAAAAAGGCTTATTTTTATTTATTATTATGAGAGACCCCGTGTTATGCATGAGATTATAAAATTTTAAAAATAATTATTAACAATAATTATTATTA
AAATAAATAAATAAAT	AAAT	466	scaffold47183 37.0	16	TGTGATTTAATAATTATTAAATTTTTGTGAGACGAGATGATTACATAAACTCATATAATTAATTTCAACTAAGATTAAGAATATTTCACTAAACAAACAA[AAATAAATAAATAAAT]AATTCAGGTGATCCGATTTCTTGAATTTTACATTTTTTTTTTCTTGATTTACTTGTATAATTTCATAGAAAAAATGGATGTTTTTTTTTTTTTTCACGTG
AAATAAATAAATAAAT	AAAT	286	scaffold48289 68.5	16	AAACCTTAACAAGGGTCTGGAAAGATGTTACTTAGGGTGACTACTAAGAAAATTAGGAGCAACTCACATCTTTAAATAGGTAATAAATTAGGTTTTCTTA[AAATAAATAAATAAAT]TTGTGGCGGCTGTAACAGCGGCCGCCCTTAATAAAACAACCTAGGGTTTTTAACCTTAGATCCATTTAAGGGTTATAAAATAAACAAAATTAGTGTCTGG
AAATAAATAAATAAAT	AAAT	794	scaffold48343 54.7	16	TTTGATAAATTTTCTTTTCTTTTTTTGGTACATTTTTTGCCCTCTTTTAGAGCCTCCAAGAAATTTTGAAAACAGTACTTAAAATAAACTCTTTTTCACA[AAATAAATAAATAAAT]AAAGCAGTTCGATGTGCTGAGGATTAAAAAACATTATTTTATTCTTACAAAATAAAATTCATACAAAAGAATTAACTGGTGCTCTCTAGGTACATGATAA
AAATAAATAAATAAAT	AAAT	4096	scaffold48951 60.4	16	ACTCTATTTTCACTGTTAAAATATGGAAAACTGTGAAAAGGGAAAGAAAATTTTAGTGTTCACTCACACTGAGTTAATAATTCTTTATCTACGTGGCAAA[AAATAAATAAATAAAT]TTTCATCTAGAAACGAAAGCAGATTTCATTTTTGAAACAGCTTTTTTTAGTGTGTTTTCAAAGAGAGTTCTATAATTTGACTGCTAGCTTCATATTGGTA
AAATAAATAAATAAATAAAT	AAAT	37168	scaffold50255 72.7	20	CCAACCATGTGCACATAAAAGCAACCAAAAGTCACACAATGTAATAATACACAAATAGTGTACATAACATCAATTGCCCCAAAAAACAGTCAAAAAAGGG[AAATAAATAAATAAATAAAT]GTTGCTTACGTTATAGGTGACATAGCCAATACATAGGTAACTTTGGCTTGCAATAATATTAATTAGTTTGAAAAAAAATTTGTGTTTAAAAAAAGGTATG
AAATAAATAAATAAAT	AAAT	1287	scaffold50429 76.5	16	GTTTTCTTTTTCCTTTGGTTGGTATTCACTATTACATTGTACCGGTTTTGTCAATCTTAATAAATTTCTTTTGTCGATAAAAAAATTTCTTTTCTTTGCA[AAATAAATAAATAAAT]AAGGCATACCTTGATGAGTTAAATGACTATAAATAATGCTTCATGCCAATATACACTTGATAAAACATGCTGAAAAAAGTGAGTTTGTTTTAATGAAATG
AAATAAATAAATAAAT	AAAT	83923	scaffold51497 72.6	16	TTTTATTATTAAGTTATGAAAATTCAGCATCATCTAAAAAATTACTACATTTAAACTTTATTTATGACCAATCAACTAAATCTAGCACATGGCTTCAAGA[AAATAAATAAATAAAT]TATTATTTAAATGTTGAGTATATATCAAAATGAATCCACAATTTCATTTAATCGAATTCAAATTCATATTTGGATTATTGATAAAACAAAATATTTATAT
AAATAAATAAATAAAT	AAAT	31548	scaffold51637 75.9	16	TGAATGATTATATTTGCAAAAATAATATTATGTAAATTAAAATTGGTATCTTTTTTATACGATACATGATTACATTGAATTTGTGTTAATTTTAAATTGA[AAATAAATAAATAAAT]TTTTTTCTTAAAAAAAATTATATTTTTAAAAAATAAATATATAAAAAGAAATTAACAAAGATGGTTAGAATGTATAAATAAAAAACAACAAAGCAATATA
AAATAAATAAATAAATAAATAAAT	AAAT	1800	scaffold51847 74.1	24	GGTTGTGCAGTGAGGGTTGTGGGCTGGGCTGTGCGATGAGGGTTGTGGGCTGGGCTGTGCAGTGAGAGTTGTGGGCTGGTAAGGCAAAGGGGGAAAAATG[AAATAAATAAATAAATAAATAAAT]AAAAAAGATGTTTGATTAAATTTTAAATTATCTCTCTCAGAAAATGCAAAAAAACAAATGGGTCGAATGAGGTGTCTACAATTAGTTATTTAATTAGAGT
AAATAAATAAATAAAT	AAAT	951	scaffold52275 38.7	16	NNNNNNNNNNNNNNNNNNNNNNNNNNNNNNNNNNNNNNNNNNNNNNNNNNATGTCTTCAGCTGTTACTCGTAAACAAATCAGAACATATGTAATATATAA[AAATAAATAAATAAAT]ATGATTGAATATTACATAGCACCCCAAGACCCTGACGGGAGTTGTTGCGCTCCAACAACGATTGGGCCAAATAAATAACTAATTAGCTAAATGAATAACT
AAATAAATAAATAAATAAATAAAT	AAAT	468	scaffold52297 88.5	24	AGTTTTACAAAAAATCAATGAGTAATTAAGGTATTATTGTAGTCAAAAGTACAATTCGTGAAAGAATAAAATCTTAAAAATCCTGATACTTATTTACATA[AAATAAATAAATAAATAAATAAAT]AAAATGTTTAGAGACGCGTTTGACAAACACATTTTTTGGTATTTCAATTTTTTTTTAGAAAAAAAAAAAAAAACATATTTATCAAACACGCTTTATCCTA
AAATAAATAAATAAAT	AAAT	5687	scaffold52299 67.3	16	AATTGAAACTCGCATTGTAATAATTCGCTACATTTTAAAGATTTGCATTACTTATTTTGGTTTAAAACGGTTTCAATTCAACATAATTAATTATCATATA[AAATAAATAAATAAAT]CACATTCTTAGTCCCTAAATTTTAAGCTTGATTCAAATTAATCTTAAAATTGAAAAAAATGACAAATTGATTATAATCTTTCACAAGTAATTTAAATTAG
AAATAAATAAATAAAT	AAAT	67278	scaffold52299 67.3	16	AACTTTCATTCCCTTGAGAAAAAAAAATAATGTATCATCCTCTTCCACTCCCCACCCCACCCCAAACCAAACTAAACATAAAAATTTGTAAGTGTGGTCA[AAATAAATAAATAAAT]ATTTTTTCTCTTAAATAAAATGGGGAAGATGAAAAAATATCAGTCTAAATAAGAAAATCTTTGTTTACATCGCAATTTTTTTTCCATCCATATTCTTTTC
AAATAAATAAATAAAT	AAAT	922	scaffold52511 35.7	16	TAGTTGGGATCAGGTAACGTGGCATCTAAAGGGTAAATAAGTAAGCCAATGCCACAAATAAAAATAGAGAAATTTAGATATAAGATATTCTCGATCACAA[AAATAAATAAATAAAT]TGTTTGTCTTTCAACCTGAGATTGTTTTGTTTCCACATTTGGTTTTAGGAGTTAAAAATCTAAGTTTTTCTAATCAAGCTTTATTGGGGAAATGGTTATG
AAATAAATAAATAAAT	AAAT	4760	scaffold52851 79.2	16	CATGCCCAAATACGAGTAATGAGTAGAGAGCCTGAACAATCAAACCATGATTACCACTTTTGCAGCACCTAGTCTATAAAGCTAGAGATGAAAACAATAA[AAATAAATAAATAAAT]GCTAGTATTAGTATTAACCCCTGTGCCTGTAGAATTAAATCTCCAAACTCGAGTCTTGACTGCTATAAAAATGCAATACACTATCATTGACATCATTGTT
AAATAAATAAATAAAT	AAAT	9998	scaffold52863 72.9	16	GAGGCAAAAAATTCTTTTGTGGGCGTTTCTCATACCCTGTTATGAGAATGAACCCTCGTGTAGGGTTTTCTGCTCTTTGCGAATGTGCTGAAGAAAATAA[AAATAAATAAATAAAT]AAAAGGTAAAGAAGAAAAATAAAAAATTGGTAGACGACGAAAGAAAAATAAAATATTGGTAGACGACGAAAGAAAAGAAGAGGTTGGCCAATCATTGCTT
AAATAAATAAATAAATAAAT	AAAT	379	scaffold52893 22.3	20	AAATCTATTATTATTTCTAAAATATTTTTTAAATTATTATCTTAAATTTATATGACACTCTATACTCATGTGAAATGTTTATTTTATTTTATTATTAAAA[AAATAAATAAATAAATAAAT]TTTTCGTGCAAATATAAAGTTACAAGTAGACTTAGAGTGATAATTTAAAAATAATAATAAAATGAAAAATAATGATAAAAAGAGTGGTATTTTGAAAAAC
AAATAAATAAATAAAT	AAAT	11205	scaffold53397 73.4	16	TGGTTAGAATCCTGAATAGTGATCGTAAGGCTGATTAATGAGAAGGAAGGAGTAATAACATGTTTGGCTGAAACGAAAAGAAAAAGAGAAAGAAAAAGAA[AAATAAATAAATAAAT]TAAGGTTTGAGTGTGTTTGGGTACGAAGCATGATCCACGTGATGTGAGACAAGGGGATGGAAGGTCCATCCCTCATGAGTTGTAATCCGCAAGATGATGT
AAATAAATAAATAAATAAAT	AAAT	7141	scaffold55029 70.9	20	ATTTTGCATCCAACATGCAAGTTTATATAATTTTGGGCATTTTTTTTCGTTTTTCATTTTTTTAATATTTATATTGATGATACCAATAAGTTTTTTTTTA[AAATAAATAAATAAATAAAT]TTCAAGGGATCACCCTTTTCCATTATTCATGATCTCTTTATTGCAAGGGAAGGTGGCAAGAATCAACTGGTCTAGTAACATTAATTTCCTCCTTACCCAA
AAATAAATAAATAAAT	AAAT	2058	scaffold55069 41.4	16	TGATGAAAAAGTCAAACAAATCAATCATCATCATCATCATCATCATCAAATTATTGTTAATTACTATTATAATATGCTTCTAGTCTGCCGTAGATAAATA[AAATAAATAAATAAAT]AAAGACGAATGATATGAAATGGAAAAAATCAAAATCAATATTTCTAATTGAGGCTTAAGTGGTTGGGTGTCGTGTCATGCGAGGAGGCACGTTTAAGACC
AAATAAATAAATAAAT	AAAT	2393	scaffold55087 75.4	16	TTTTTTTTTTTCTCAATGCAAACTTCTTCCAATGCTACATCATATCGCTATGTGAAAGCAAACACTATCTATTCATTAAAATCATTGCCCTTAAGATTAG[AAATAAATAAATAAAT]AATCAAAGGGGCCATCAACTAAAAAAAAAATTACAAGAAGAAAAAAAAAATCATATTTTTTATTTTATATATATTAAAAAAATAAAAATAATCTTACCCT
AAATAAATAAATAAAT	AAAT	35442	scaffold55087 75.4	16	ATACGTATATCCAATCACTATTTGAAGGTCATTTATTCTTCCTACGTGCTAGTATATTTTACACCCTGCTTAGAATCCCCAGCATGCATGTACTGATAAA[AAATAAATAAATAAAT]AGGAATCCCCAGTATACAGGTCGTCCCAAGAGGAATGTGGATGTTTGTTCTTAGGAAATCAGGATCAACAGGGATTAGTTGTGAGTGCAAAAACTGTGAT
AAATAAATAAATAAATAAAT	AAAT	51170	scaffold55133 73.4	20	CTTTTTATTAGCTGTAGGGTGTATGTACTTGGCATGGTTTTTTTAGAGTCAATCTGAAATGACATTTAGCAGCCAAGCTGTTTTAAATGTTTTATTTTAA[AAATAAATAAATAAATAAAT]TATAGGGCTTGGATAGTCACCTTAATTTTTAAGGTATGCTTTGTCCATTGATTTAGGCAATTGCAGGTTTTACTTTGAAGGTGATAATATATATCCCTTT
AAATAAATAAATAAAT	AAAT	44462	scaffold55481 78.1	16	AAACTCCAACAAAAATAACACAGGTATCCATTAGGAACTCCTCTATATCAAAGCAAAATGACTTGATTGACGCTTATAAGAAGCCTCGTGTTCTCATAAA[AAATAAATAAATAAAT]AAGAAGCCAGGTGAAGAAGAGTAATGAAATTGTCATTGGAATGTTTGAAATACAAGCCTATTTCACATTAGTGGAAGGTTGGTTCTCACGAAAAAAAGCT
AAATAAATAAATAAAT	AAAT	6376	scaffold55515 79.0	16	AGAGCTGGACAAGTCTCTGAAATTTGCAGAAAGGAAGGCAAATCTTTAATTATTTTTGTTTCCCCTTTTCACTAATTCATTTTTATTCACACGAGATAGA[AAATAAATAAATAAAT]AATATTAAAAAGAATTCAGATTTAGGCAGTGATACAACAAGTGGGTCTTTTTAATAAGCTAAAATTAAGGTGGTAAAGTTAGCCAGAAAAATTTTACAAT
AAATAAATAAATAAATAAAT	AAAT	806	scaffold56605 66.0	20	CAAATTCTCAATCATCACTTTTCCAAACATTCCTAAACAAATCCCTAGATATTTTGTATCAACGTTGATAGCAATCACCCTTTCTTCTAAGCAATGATAA[AAATAAATAAATAAATAAAT]TACATTTTTTTTTCTCCTTAAAGTATTGGATCATTTGCAGCGTCTTTTTTAAAAAATTTAATTATTATAATGCCTATTTTAAATAATTCAAATTTTACAC
AAATAAATAAATAAATAAAT	AAAT	34596	scaffold56621 71.6	20	TTAATTCACTATGGATTAAAAAAAATTAATTATAATTTTTTTAATATTAAAATTGAATTTGCATTGTGAACTAATGACGTCTCTCCTTTTATAAAAGTAA[AAATAAATAAATAAATAAAT]TTAATAACGAAAAAAGTTTTTAAAAAACAATTCCTCATCCCAAAAATCAATAGTTTTAAATTGCTCAAATCACACTAAGGATAAAAGATAAAAAAAAAAA
AAATAAATAAATAAATAAAT	AAAT	262	scaffold57441 33.2	20	NNNNNNNNNNNNNNNNNNNNNNNNNNNNNNNNNNNNNNNNNNNTACACAAAAGAAAAAAATTATTAAAAATGAAATCACAAAATTTTTTAATAAAATATA[AAATAAATAAATAAATAAAT]TATTTAACCATGCGCTTCTCTACAAAATAATGAAAAAGAAAGCGCAACACAAAGGACCATAAAAAAAAGTTGAGAAACAATAAATTCAATAAAAAAATAA
AAATAAATAAATAAAT	AAAT	496	scaffold57441 33.2	16	AAAACTTCCGAAGAACCAGTGGTATAATGTCTTCAATTATGCAGCACAACTTTGAAAATTTTCAAGAAAGAAAAATAATTTACTTTAAGAGAATTTGTTA[AAATAAATAAATAAAT]GAAGAAAGAAATTTGAAATACTATAAAAAGAATTTATAAGAAATTGAGTGAATGTCAATTAATAAATCATAAAATGCCAGGATAACAGAGATGGCAATAT
AAATAAATAAATAAAT	AAAT	12775	scaffold57569 71.3	16	AAAAGTGTATCTATTGAACCTAACTCTCTCTCTCTCTCTCTCTCTATATATATATATAAATAATATTAAGCAAAACAAAAATTCAAAGCTCCTCATCACA[AAATAAATAAATAAAT]AAAATCATACTTTTATTTTGCTCAAGAAATCCACAAATCGTTGTCATTTTTATCCTCTTTCTCTTTCTTCGATAGCGCAATCCTAACGTTCTTCAATTTT
AAATAAATAAATAAAT	AAAT	1166	scaffold57855 74.1	16	AAATGAAGCCACTATCAAGTACATAGTTATTAGTTTTTACAACTCATAAATTGTACTTAGTTATATTTTTTAAACAACAAAAGTGTGGAAAAGTACAAAA[AAATAAATAAATAAAT]TGGAAAATGACACCAAGATCTGCAATAAAAACATTTTGATATTGGAGAGACAAAAATTTGTTGATGGATGAAGGATATCGTAACTGCTTGCACTTGTTAT
AAATAAATAAATAAAT	AAAT	175042	scaffold57901 77.6	16	ATGTATGCAATTGGAGGTACGTAGGTAACCCCACTAATGGGTGCGGTCTAATCAATGTAAACATTCTTATTCCCAAATTAATGAATTCAAGTTTCTAAAA[AAATAAATAAATAAAT]AATGGTGGTTCACAAATCCTAGAAGGATCTAAGTCTGAATTAGTCAAAAGTACCAAATCCTAACTCTAAACNNNNNNNNNNNNNNNNNNNNNNNNNNNNN
AAATAAATAAATAAAT	AAAT	666	scaffold58017 65.8	16	TGTATTAAAAATTTTGAATTTTTTTATGTAATTTTCTCTAAAATTTATTTTATCATATTAAATAAATATAAGTAAATTGGATCTTGGATACCCAAATAAA[AAATAAATAAATAAAT]TCAGATTTGAAATCAAAATTAGTCCTGCTCTTTGGGTTTATCGAAAACAAGGGCTGCCGCCCATTGACGACAATTATAACTTGGGTAAATTAATTTTCAT
AAATAAATAAATAAATAAAT	AAAT	6779	scaffold58421 73.2	20	TTAAATATGTAGTAAATTGTGGTGATGATACTTTTTGTGCCTTTCACATTAATATATGTAAGTCTATAGTGATAAAAATTACCAATAATACTATAAATGA[AAATAAATAAATAAATAAAT]ATATATATATTAAATTAACACAAAAAAATTACTTATCACAATTCACAATTAAACATTTAACTTTATTTATATTAATAAAACCAAATATGTGACTGTGATT
AAATAAATAAATAAAT	AAAT	20445	scaffold58421 73.2	16	TGGAACTTGAGTAATTTAATTAAATTATTGATTCTAAAAACTACACAAACGGATAAAATTATTCTCAATTTAATAATTAAAAATATTTATATTAAAATAA[AAATAAATAAATAAAT]ACAAAAGAATCAAAGCAGAGAATCGTATCTGAATTTCATAAACAAACTCTCTTTCACTCAAAATGGGTCAAAAGACTCAAAACCCTCCAACCCAGTAAAA
AAATAAATAAATAAATAAATAAAT	AAAT	168398	scaffold58421 73.2	24	NNNNNNNNNNNNNNNTTTTTTTTTTACTGATAACATATATAACCTTGAAATTGATTGAGATATTAGCATGAAGTTTTATTCGAATATTTAATATTAATTA[AAATAAATAAATAAATAAATAAAT]AAAACTTATGAAATTATGAAAGGGAAACTTCTTATATTTAGAAAGGAGAAATACAGCCACAAGCAAGACTAGGAAGTCCATGTGCAACTTCCACGGATTT
AAATAAATAAATAAAT	AAAT	18175	scaffold59481 69.8	16	CACACCAAGTTTTACAGTGAATTTCTTGTATTGTGAATCTCATTATTTCTTATAATAAACAGAATTGAATTATTTAATAATTAGAGAGAAGTTTTTTTAA[AAATAAATAAATAAAT]AAAAATGTTCATACTTTGGTAATTTTTTTGTATAATGTAATTTGTGGACCCTACACTTGTACCCCAGATTTCAAGCGGATTAGAAAGGCAGAGGGGTCAC
AAATAAATAAATAAAT	AAAT	11621	scaffold59493 78.8	16	TATGAAAGAGATACCTGTGTTTCAAGGCATAAAGACTCAAACTCATCCTGTATTATTCAAAAAAGGCAGAATTAGAATTCAGATTTCTAACAAAATATAA[AAATAAATAAATAAAT]ATAAACATGGTTACATGTGTTAAAAATAGTCAAAGTATGACAACACTGTTGGTTTCCTAGTCCAAGGTGCTCACGTAGATTCTTGGGCAGTTATCTAATG
AAATAAATAAATAAATAAAT	AAAT	5963	scaffold59889 72.1	20	ATTTATGCATAATAATAAATATTAATGACACATTAATAAAATTGACCCTGAGATTTTGAAAGGCCTAAGCAAATTTTTAGAACAAACCCCTTATACATTA[AAATAAATAAATAAATAAAT]GATAAATATTTATAATTTTTTTATTTGTTAGTGTCCGCGTAAAATTTTCTTGCATATATAATTACTAATATTAAATATTAAAATTTGTTTGCATAGATTA
AAATAAATAAATAAAT	AAAT	179	scaffold59921 76.9	16	AAAGGTCAAAATCCATTTACAATGTCAGTGTAGTGAACAATTATACTTTGACCGGGGAAAAACAAAAAAGTGAATAAAAAAAGGATAATAAATCATTCAA[AAATAAATAAATAAAT]ATTATTTCATTAAATGAAATGTAAGGACTTTGAGATTTTATTTATCCTTTTCCTTTGTAAGACAACTAAAAGTACAAAATATTTTCTCTAGAGTAGGGGG
AAATAAATAAATAAAT	AAAT	472	scaffold60027 58.4	16	GTTTAATCGCCAAAAGTAAATCTCAGAAAACAAAATTAAATTTATAATAATAGCCTTTTTGCGACCCCCGTGTTTAGTCGCCAAAAGTAAATTTAACGAA[AAATAAATAAATAAAT]AATAATAGTCTTTTGGCGACGCAAGTGTTTAGTCGCCAAAAGTAAATTTGACAAAATAAATAAATTAATAATAATAGTCTTTTGGCGACGCACGTGTTTA
AAATAAATAAATAAAT	AAAT	46986	scaffold60253 72.4	16	AAGAAGGTCCCCTATTTCTTTCCATAGTATATAAGATTCAATAATGCAAATGATTATCCATAAAAATTTCTTCTTTTGATTGCCAAGAAAGTAAATAAGA[AAATAAATAAATAAAT]TTTTACTATTTAACACTAAATCTATTCTACTGATTTTTATACCGAATAATATGTCACATTAACTTAGTGGTGTGCTTTGCTCGATGTCATGCACACTTTC
AAATAAATAAATAAAT	AAAT	3984	scaffold60499 71.7	16	TTCAATGAATAAAGTGTAACGTTTTTTGTTTTAAATTAGAAGTAAGTAAAGTAAAATTATTATTAATCACATGTTAATAAACTATAATTAATTTAAACAA[AAATAAATAAATAAAT]TATAATTAACCCTAAAAATTTTGTGTTCATAACATTTACCTTATTGCCTTAGTGGTCCACTTACCACTCCAAAACAAGACCTAGAGATGAATTGGGATTA
AAATAAATAAATAAATAAAT	AAAT	345	scaffold60541 55.0	20	ATGTCATTTTTCTCAGCCTGGTTTCACGTTTCAATTCTTAATTTCAATTTTCAAAAATTCTAATAGATTAATTTCAAATAATGTCTACAAAATAAAATAA[AAATAAATAAATAAATAAAT]ATGAACTAGTCGTATTATCAGTCAATATATATTAATTATATCACTTTACATTCGCATTCTATTTATACATTTACGTGTAAATATAGATCAGCCATCCAAC
AAATAAATAAATAAATAAATAAATAAAT	AAAT	23608	scaffold60813 72.1	28	AATATTTAATTAAATATATTTGTTGCATACTCAAAATAGGTGAGACGAATCAGCTAAATTTTATCCCTTATTTAGGACACTCAATTTCATCGTCAAAATA[AAATAAATAAATAAATAAATAAATAAAT]AATTCGAACATAATCGGATCGGGAGTAAATTATCATCCTATTCTAGAATTTCGACAAAAATTTCATTGTTGGGCTGACTTTGGGCTACTTAAGCCCAAAG
AAATAAATAAATAAATAAAT	AAAT	7075	scaffold61021 71.0	20	GCCTGATTTCTCAAGATTCTGACCTAGCCCGGCCCTTGGCCTTGGGTCTTAAGACCAGGTTGACCATTATTTTAAAAATAGTGTTTAAATTTAATTTTGA[AAATAAATAAATAAATAAAT]ATTTTAAAAGTAATGCTGCCTCACAAGGCAACTGCAAGAAGCTGCCGCCATTATTAAAAGAAAAAAAAAAAGGACGGGTCGGACCCGAAGTCTTCGCTGG
AAATAAATAAATAAAT	AAAT	5860	scaffold61279 73.6	16	TCAACATCCGGAACACTAATTGTAATATTCATATCATCTAACAGAAAACCTTGAAGAAATTTAAACTAAAAAAGGCCCACCCCCTACCTGCAACCCCCAC[AAATAAATAAATAAAT]CAAAAAAAAAATCATAACGTACATACTAAAAAAGAATTCCATGGGCCAAGAAATATATGCATAAAGCACCTTTCTACATTTGCAAAACAAGTAGATATAA
AAATAAATAAATAAAT	AAAT	36651	scaffold62127 73.0	16	ATCTTCATATTTAGCCTTTCGTCGACTAAAATGGTAAAGGGTGCAATATAAGAGCTATAGAATTAAATTTCAGACTTGAAACTCACCAGAATTATTAAGA[AAATAAATAAATAAAT]AAACAAACAAAAATAGTGTAGGTGCCAACATTTTCACGTGAATGTAGGTTGTCTTTTACATAGAATGTCAAAAACATCAAATGTATCTACAAGAACCTGC
AAATAAATAAATAAATAAAT	AAAT	23720	scaffold62257 86.9	20	GAACAGCATTCTGTTCAGACTTCAGAGATGTAATTGAGATTTCTGATATTTGTTTAGTTAGAACTTAGCTTGTGTCCAGGTCCTTGGTACAAAAAAATAA[AAATAAATAAATAAATAAAT]AAAGAATATACAAAAGACATACATTCTTCACCCAGCAGCAATACCAGGTGTGCAAAGGCCACTTGGAGCCTAGGCTCAAAGCAAAGAGCAAGCCCACACT
AAATAAATAAATAAAT	AAAT	530	scaffold62289 56.5	16	TAGATTCTATCATTTCTGCTAGCATAAACAAAATCTTTAATTTATATTATAATATTATTTTTAATCTGTAATTAACCTTCAAACATGCAATGTTTTTTTA[AAATAAATAAATAAAT]AAAACCTCTCAATTTATACCTTGTATAAAAAAATAAGATTGGTAAATTATTACAATAATTAATTAAATTAATTATGATACTAAATTATTTATAAGAGTAC
AAATAAATAAATAAAT	AAAT	14081	scaffold63123 67.6	16	ATAACATACATTATTATTTTACCGTGCACAATACATGAGTATTATAATATAATTAAAATATTCTATCACACTTAACGTTAAAATTATAAATATATGTTAA[AAATAAATAAATAAAT]AATTTTATTACTTAATATATTTAAATAAACTCAAACTTATGTATAATAAATATATAATAATTTATAAATTACTTTGATAAAATGAATTGTTGTTTTATAT
AAATAAATAAATAAAT	AAAT	4606	scaffold63217 77.0	16	ATTAATAAAAACGTAATTATTAATTGATAAAAATATGTTTAGTAATTATGTTTTTATGTATTTTAAAAAATAAGTTAAATTAGAAGGAAAAAATAAAATA[AAATAAATAAATAAAT]ATATATATATAGAGAGAGAGAGATAGAGATAGAGAGAGAGAGAGAGAGAGGATCCTTGTTGAATTTTAAGGATCCTTGTGGAAGTGTTTGCAATGGTTAG
AAATAAATAAATAAAT	AAAT	11718	scaffold63221 84.3	16	TAAGCATTTATGTGCTAATAATTGTGCCACGAGTGTTGTGAAAAGAACCCAAATTTTTGCATAGTTATGCATACTTAAGTTGGTACATCTATATGTACAA[AAATAAATAAATAAAT]TGGTACTTGGTGTGCTGAATGAAGTTTTCGCGGACAGGCTAACCCTTTGTTTTCCGGATTCTGTTAGATATGGAAATAAAGTCTTCATTGATGAGAGACA
AAATAAATAAATAAATAAATAAAT	AAAT	21420	scaffold63495 70.5	24	GATAAAAGTGTTTTTAGTAACAAATAATTGTTTCACACTTTTGATATTAAAAAATTATGCAATTCAAAACTTATCACCATTTTAAATAGTATGTTCGACA[AAATAAATAAATAAATAAATAAAT]TATTGAATGATGACAAATGCGACATGCCATAAGTGTTATTCTCGAATTTTACTTTATAAAGTCACGAGTAAAATATATTGTTGGGAAGAATAGGAGTGTG
AAATAAATAAATAAATAAAT	AAAT	2987	scaffold63769 72.9	20	TCACTTATAAAAATAATACATCAAATTGCCACATAATCATTCTTATCAATAAAATTTCAACACATATCATTTAATGTTTAATTAAATAAATATTCAATCA[AAATAAATAAATAAATAAAT]ATTTAAAAAATTTAAAAATAAATAAATATTTATAAAATTTCGACACATGTAATTTTAATGTTTAAATAAATAAATTTTCAATCAAAATAAATAAATATTT
AAATAAATAAATAAATAAAT	AAAT	1248	scaffold64823 58.3	20	TGTTTAGTATCCAAAAGTAAATTTCCCGAAAAAAATTATATTAATAAAAATAGTCTTTTGGCGACGCAAGTGTCTCGTCGCCAAAAGTAAATTTCACGAA[AAATAAATAAATAAATAAAT]AATAGTCTTTTGGCCACGCACGTTTTTTGTCCCCAGAAGTAAATTTCACAAAAATACTTAAATTAATAACAATATTCTTTTGCCGACGCACGTGTTTAGT
AAATAAATAAATAAAT	AAAT	40754	scaffold64997 77.5	16	AGAGCAATGGTTCAAGCAAAAAAAGTATAAATCATCGCAAGCATACAGTTGTGATTGTATGATGCGTATGCTAAGAAGAAGGGAACAAGGAACAAGAAAA[AAATAAATAAATAAAT]CTTGGGGGGAGGCCTACTCCGAGGGAGCTTCTTCTGGGGCATTCTCTGCATTGAATGCAATTTACCCACATAATGTCACTTCCAGTGTCTACTTGTAAAT
AAATAAATAAATAAAT	AAAT	9200	scaffold66229 70.5	16	TTTCAATGTTTTATAGATTTTATAAACCCAAATTTTTAATAATATTTTTTTAATTTATCCAAACAAACACTTCTTTAAAGAAAATATTTATTAAAAATAA[AAATAAATAAATAAAT]ATTTTGTAAAAACAAACAATACCGTAAATTTACAATGTTTTTTACTTCGTAACTCGAAAATTTAAAAGTTATAAACTAAAAAATTAAGAACCATTTAAGC
AAATAAATAAATAAAT	AAAT	9174	scaffold66489 71.0	16	GAAACAGAATGCTTTATTAAAGGAAAAAACAGTACAAAGTCAAATGGACCAGGAGTCCAACTCACCAAAAAGGAAATACAAGACTCAACTACCTATCAAA[AAATAAATAAATAAAT]ACAAGACTCAACTACAAATAGCTAACCAATTATTGTGAATAAAATCCTTAAATTCTTTAATCACCAATTATCTTTCATGACACGCCAGTCTATTGTGTCA
AAATAAATAAATAAAT	AAAT	4111	scaffold66695 69.4	16	TGAAATGCTCTTCAGGACTCCCACTGGTGACACGTGTCCCGTCACAGTGACTCTCTTCATCTCTAGATCTATACTAAATGATGTAACACCTGAGATATTC[AAATAAATAAATAAAT]AAAAGAAAATTATTTGGATTAGTTATATATGTTGATTAAATCTTATAATCATGCATTAATTCATAGACAGTACACCAACTTGTATCAGTGGGGGCCATAA
AAATAAATAAATAAAT	AAAT	381	scaffold66819 70.3	16	CCGGACCCGATTTTTTTGGTTTGCAAATCGGTGTTAACCATCCTTGAAAATAATTGGAGTTACTATCAGTTTTACCTGTTAAAACTGACTTTTTTCAAAA[AAATAAATAAATAAAT]AAAGGTTTTCTTATTTCCCTTTTTAAAAAATAAGATAGCGACTTCAAAACAAAATCACTTTTTCAAAGTTAGATTCTTTTTACCGGCGGGAGGACGTCCA
AAATAAATAAATAAAT	AAAT	1280	scaffold67045 74.2	16	TATAAATTTATAAATGAAATGATTTAATTAAAATTTATTAGAGTATAAAGACTTAATTGAAACTAATATTAAATTATAGGGACCCAAAGTATATTTATCA[AAATAAATAAATAAAT]AAAATGTTTCATTGATTTTTCTTCCATTTAACAACATTTTCTTGATAAATAAACAAAAAAAAAATACAAGAGAGAGTATAAAGTTAGTATAAAGTTGGTA
AAATAAATAAATAAAT	AAAT	11989	scaffold67159 76.5	16	TCTTTATTTCTGATCTGGTGGATTCCTTGTCCACCTTTATAATCTTCTCTTTTGCTTTTGCTTAATAAAACTTCTTTGTTGCCTATCAAAAAATAAATAA[AAATAAATAAATAAAT]AATTGGTCTGAAATTGTAGTAAAGTTTGAACCAAATCATCGTTGTGTATTGATTTCTGTAAGTATGGATCATAGTAAATGTTTGGGCAGAACGTTTGATT
AAATAAATAAATAAAT	AAAT	595	scaffold67205 72.7	16	GAAAATTTATTTTATAATTTTTATTCCTCCTAGGATTAAAGATTCATCATTTTGATTTTTTTATTTTTTGTAAGAAATGAAATATAAAAAGAAAAAAATA[AAATAAATAAATAAAT]ATAACACAGTGCTTAACAAAAATTTCATATTTGATTAATCAAAACAAACATAAATAACAAGCAAAAATGACCATCTTAAAAAATGAACCGAATAATAATT
AAATAAATAAATAAAT	AAAT	644	scaffold67535 70.2	16	CATGATTAAATGACTACTTCTAAGAAAGTAAAGAAAATAAAAATAAATGTAAACAAAACGGGAAAAGAATTAAATAAAACACAACATGGTGACATAACTA[AAATAAATAAATAAAT]AAAGAGTGGCGAAATAAATGATAATAACATAAGACAAACAAAAAATATATGAAAACTGTAAAATCTAGCGTAGTATAAAANNNNNNNNNNNNNNNNNNNN
AAATAAATAAATAAAT	AAAT	119	scaffold67745 71.3	16	GTTGAATATAACATTCCAGACTTTGAAAATAAATAAATATATATATATGTATTAAAGAGTCTTTAATAAGTGCAACGNNNNNNNNNNNNNNNNNNNCTGA[AAATAAATAAATAAAT]ATATATATATATATATATGTATTAAAGAGTCTTTAATAAGTGCAACGATCATTGCTTTTCGCTAGCATTGCCATATGGTGCCTAAAACTCATCAAACTTG
AAATAAATAAATAAAT	AAAT	1363	scaffold67755 59.9	16	CTTCTTGTTGCTTTTATTTTTTGGGCCAGAAAAAGGGTTGGAGGCCCAACCCAAGCCCAAATCTGGCATAATGATAGCAAAAAATAAAACCAGTTAACTG[AAATAAATAAATAAAT]ATAATATCAATATAAATATATATATATCAAAAAAGAAATAAATAAATAAATAAACTCAAAAAACCAGACAGACTTACAAATAAAAAAGAAAAAGAATTCT
AAATAAATAAATAAATAAAT	AAAT	6242	scaffold67967 79.2	20	ACTCGAAAAAGAATAGGAAAAACTTTCTTCATAGGCAGCTCTCCACACCAAGTATCATGCCAAAATAAAATTATTTTCCAACCACAAATCTCACAAATAA[AAATAAATAAATAAATAAAT]AAAAACTCACCCTTTCGAATGTTTGTTCATAAGCCTCTTCCATGAGCACCCTCACCTCATTTGAAATCCAACCACCATACCCATCCCCAAACTTTGCACC
AAATAAATAAATAAAT	AAAT	20254	scaffold67967 79.2	16	AATTTCTATGTATTCCTCTTTATCGGTGGGGACCTCTTATCCCTACCCTTTTGTAATCTCACTTTATTTATATTGATAATAATACTTTGTTTCTTATCAA[AAATAAATAAATAAAT]TATGACCCCATTGTCATTGTGTTGCCTTACATAGTGCTAAAACTCGCTAGTCCACAAAGAGATTCTTGGCTGACTTGTTTGGTAGAAACCAAGACAAGTG
AAATAAATAAATAAATAAAT	AAAT	7772	scaffold68185 75.1	20	CTAGTAATTACTCAATTTGTGTGAGATTAGAAAATTGTACGAGTTCACAAAATTAGTTTCGATCAAATAATTGAGATATCCACACTAAGCTTAAAAAGAA[AAATAAATAAATAAATAAAT]GTGCAATTAAAAGTCAAATTGGCAACCACCAAATGCCACTTTTCCTCAAGTAGTATGATATGATTTTTCTTTTTGCTCAATAAAAGTTCATAAAGGGGCG
AAATAAATAAATAAAT	AAAT	12026	scaffold68639 81.1	16	TTAAACTAGCTAAATAAAATAAATATAAAAAAACAGCAACTAAAAGTCTAAAACACCCTAAGCATGCAAAATCTATCCGAAATAAAGCAGAAAATAACAC[AAATAAATAAATAAAT]AAAAACATGGATAAGCCCTAGTTACCCTTGCACCCACACAACAACCCCAAAGCCCCACAATAGCACTCATCGCATAAACACAATCAAAGCAACATCAATC
AAATAAATAAATAAAT	AAAT	2081	scaffold68775 63.0	16	TTGGCTCTAGAAAGGGAAAGTTTAAAATAAATAAATAAAAATAAGAAAGTTGTTTATAAAAAAACTATTCATATCAAATTAATTTATGTAATTTTACCAA[AAATAAATAAATAAAT]TATGTAATTTTGTTGATTTTAATTTTTAACATGGCCATAAGAACCGATTTAGACACGGAAATTTTTATTTGTTTTGTTCGTAATATTATTTACAACGTTT
AAATAAATAAATAAAT	AAAT	91846	scaffold69061 72.4	16	ATCAAGTGAAAAAGGCCTCGGTTTAAATCCAAAATGATAAAATGACAAAAAACTATATAATTTAAAATATTTGTATTATGTCTCAAAATAACTTAATTCG[AAATAAATAAATAAAT]ATATATATATATATATATCATATAACAAAAATCATATAACTTATTACTAACAAAGTTTGTGTAGATCTCTCTCTATCTATCTCGAATTTTTTTTTTCTTT
AAATAAATAAATAAAT	AAAT	782	scaffold69285 34.1	16	TCTATCTATCTATATATTAAAGTTCTAGTAAAGTTGGAAAAAAGGTGGAGCAAACTGTACGTATCAAAACTGATTCACTCTATGAATTAAAACAAAATTA[AAATAAATAAATAAAT]TCAACATTGACTTTTTTTTTATATATATATATATATATATATATATATAAAAAAGTTAAAGTTGAATATAAACTCTTTTTTCACGTTATTTTACGTTATT
AAATAAATAAATAAAT	AAAT	7321	scaffold69859 36.9	16	ATAGCTATTGAACATTCCATGGTGAAAAAGGTTTCTATGATCACGTTAGAGAGAATTATTATGCTGTTTACTCACGTCTTTCCCTCTTACTGATAAATAA[AAATAAATAAATAAAT]TGAAAAGAATAAGGCGCGTTTGGGAAATGCTGGAAAGGGCAAAATCAATTAAACCAGACCAGGACAAAAGACAGACCCATGTTTTGGTGCCGAAAAGGGA
AAATAAATAAATAAAT	AAAT	658	scaffold70239 43.6	16	ATTTTTATAATAGGGAATTGGTTGCACACCCATAGCTTGTGTCTACCTCTAATATTGAACTAAATCAAATTTAGAAAAAATATTAGAAAATGATAACAAA[AAATAAATAAATAAAT]AAAATTTTCTTTAATATTACCGTTACTATCTCAAACTCTTTCTGGGTAAGGGTCCTTGGTTCAACCGTACACCTTTTTCTAACCAAAGTAGGGGGTTGGC
AAATAAATAAATAAAT	AAAT	66216	scaffold70473 74.8	16	AACTCTATCATTTTTTAAAAGAGATTTTACAAAATTCATAATTATTAAAGAAAAATGCTCTTTATAAAATACATTGATGGCAAATTTAGATGTTTTAACA[AAATAAATAAATAAAT]ATAAGGCATATTCATGACTATTGGAGAAATTTTGAAAAGATTCATAATTGTTTAAGAAAAATCTTTATATTTTGGGGCATTTTCTTTAAATAATCATAAG
AAATAAATAAATAAAT	AAAT	37179	scaffold71093 73.7	16	CAAATATCGTAAATAACTTAATACTTTAATAAAAAAAATATAATTTATCAAAATATTTAAATTAAGATAGAGAAGAGAAACTACAAAGCTCTTCCATTCA[AAATAAATAAATAAAT]AAACTAACTTAATCATAGGATAGGAAGTGAGTTGTAGGTACCCACCTCCACCGACTCATCCAGGACTAAGTTAAAGTAGCACGAACCGTAGTGTAGTCGG
AAATAAATAAATAAAT	AAAT	2036	scaffold71127 72.8	16	TGGTGCTGGCAAGACAGTGGGATGAGAGCTGTGCAGTGAGGGCTGTGACTGTGAGCTTGAGGTGGAAAAAATGAAATAAATAATAAAATAAGATAAAATA[AAATAAATAAATAAAT]AAAAATGTTTGATTAAAATCTAAGTTATCTCTCTCAGAAAATACAAAAAAATAATAAATAAAGGGGTCGAATGAGGTGTCTACAAGGGGATATAGAAAAA
AAATAAATAAATAAAT	AAAT	3207	scaffold71213 83.5	16	CATTTTTTGTTTTCTAGAAGTAACTTATAAATGGGCTGGCTTGGTAGCCTGAGCTGCTTATAAAAGAAATAAACAAGAAATGGACCACAACTTTGACAAA[AAATAAATAAATAAAT]AAGGGCTACATCTTTTCTTTTCTTTTTTCATTTTTTTGGGTTTTTTTTTGTTTTTTTTTGTTAATATTTTTTATTTTTTTATTTTGCCAAGAACTCAAGA
AAATAAATAAATAAAT	AAAT	6912	scaffold71317 75.4	16	AATGATTTAGAAGAATGGATAAAAAATGCTAAATATATATAAAAAAACTTTATTAAAATAACTTGTGAACAATAACTACAACTTGAGATTCAAAAAATAA[AAATAAATAAATAAAT]TACACTTCACCATTAAAATTATAACATTAGTTGCAATGTTCCTTAATTTTTTAATTAAAATAATGTCTCATTTTTTGTTAAAATTTATTATCAAATTAAC
AAATAAATAAATAAATAAAT	AAAT	13805	scaffold71325 75.1	20	TTTAAAATTAGAAAACCCATTACGGCATTTCAGAATATGAAAGAGCTACAAGGAGACCAAAACAAATATTCTCACCTGATTAAAGGAGAGAAATTTTCGA[AAATAAATAAATAAATAAAT]AAAAATGGTTAAGAAAGAACCAAAACAAGGGACTCTTTTTCTAGGGGAATCCGCCAAGAGAATCTGACATGAAGATTGTTTATAAAAGCAAAATGATAAA
AAATAAATAAATAAAT	AAAT	634	scaffold71949 77.6	16	TAAACGGCTACTTCTAAGAAAAAGTAAAAATAAAGATAAAACGTAAATGAAATAGGTAAAGAATGAAATAAAACACAATATGGTGAGACAAAAAGGGATA[AAATAAATAAATAAAT]AAAAAGGAACGTGAAATAAATAATAATAACGTGAAAACAGATAAAATGAAAATATATATAAAAAATGTAAAATAGGACGTAGTATAAAAAAACGGGGTTT
AAATAAATAAATAAAT	AAAT	2502	scaffold72023 79.9	16	GTTGTGGCGTGCAAACAAACTGAATCACCCAAGGAACGTAAAATAAAACCAATCTTGCCATTCTAATATATCCAAATGAGTAAAAAACTGAAAAAATAAA[AAATAAATAAATAAAT]AAAGAGGAAAACAAATGGTTACCACATACTTTAATGCAAACAAAACAAGTCGTGCATGATAAATATGAACACATAGAATAAAAATGTATATGATCAACTT
AAATAAATAAATAAATAAAT	AAAT	27107	scaffold72459 74.6	20	AAAATAATAAATAAATAAATAGAATAATCACAATCAAAATATTATATTAATCCTATATATGTTAAATTATCATCATGCCTAATATTAATTTCATAGCAAA[AAATAAATAAATAAATAAAT]TCATTGTCCAACAACACAACTCTTGCTTAAGAAAACTCCACCCACGTCCACGTGTCATCATCACTCATGCAACAAAGTACCCAAGTGCCAACATCACTCA
AAATAAATAAATAAAT	AAAT	745	scaffold72943 60.5	16	GCGCTCAAAAAAACTTAATTTGTATTTAAAAAGTGTGTAAGAGCTTAACATACATTATTGAATCTTATTAATAAACAATTTGATTGATCTTATCGAAAAC[AAATAAATAAATAAAT]TTGAAAAGAGCCCTGAAATAAATTAAGTTCTTCCTTCAAAACGCCACATGCACTAGATACTACAACTACTATAAATACCTATATAGATTACCAACGAAAA
AAATAAATAAATAAATAAATAAAT	AAAT	1278	scaffold73097 27.8	24	TACCAACATTAATTTATTGGCCAACTGCCCAAGATTATCATTTATAGTAAAATCAAGTTGGAATTTTTATCCGTGGTATTTTGAATTTAGAGTCTTGAAA[AAATAAATAAATAAATAAATAAAT]TAAAAAAAATTAAAAAAAATATTTATATAAGCTTATATAGAATTTTTAAAAAATAATAGTAATATTCAAAAAATTTTAAAAAAAAATCAAACAAATAATT
AAATAAATAAATAAAT	AAAT	514	scaffold73555 79.5	16	ATCATCATTTCTTCTTCTTCATTTGCTTCTTCTTCATCAATGACAATATTTTGAAAAACTTTATTTGTTATTGAACTAGTTTATTTAGTTTCGTAGCAAA[AAATAAATAAATAAAT]AAAGAATTAGTAGTGAAATGTTTATCTAGTTTATTTATAATCTAAAAGATGATTTGTAAACTCTCATTAGTCTGACTATGATTTAGACCTCGTCAATGAG
AAATAAATAAATAAAT	AAAT	321	scaffold73561 57.7	16	TTTATTAGCATCAAATGATAATATCAGATCTCATATTGTAAACTCACACATCAATTAGGTTATAATAATTTACTTTTAGTATAATGTTTTATAAAACAAC[AAATAAATAAATAAAT]TTCAAGTAGTGTAGGTCCATCAATTTTTGAGTTTTAGTCTCATGAACCATAAATGTTCTATTTTTTTTTAATCTCTATTTAAGGGTTATTTTTAGAAATT
AAATAAATAAATAAAT	AAAT	19270	scaffold73565 75.7	16	CATGAAATTAAATTAACACAGTAATAAAATTACCAAATTTCAAACTTGAGATAGTAACAAATCATATCAATCATTAGAAATCAAGCTATATAAATTTCAA[AAATAAATAAATAAAT]TTAAATCCACTTCTTTACATACAAGAACAAACTCTTTCAAAATACAAATCTGTTCTACTCTGCTGCTGTCAAAAAGATCAAACGAAGAGGGGCTGCAGCA
AAATAAATAAATAAAT	AAAT	4722	scaffold73903 77.2	16	TAATATCAGCTGCCCACAGCTATTGAGGGCATCAGAAAAATCCTACAGCACAAATGGTGATGGACAGAGTATATCTAGAGAATAACCATTTGAAAACTAA[AAATAAATAAATAAAT]AAACTTCATATTCCCCGATAAAAACAAGTTTAAAATTATTGAAGATAATGCTATTTTCTCAAGATTTTGACATTATGGTTACATGAATGCAAGTATGATG
AAATAAATAAATAAAT	AAAT	65551	scaffold74025 75.8	16	CACTAATCTGAGATCTCATACATAATTGTTAAGCCATAGCAACCAGGCACCCACAATAACCATATCCAAATAATTTCATTCTCCAATTCAACCTATATTA[AAATAAATAAATAAAT]CTATATAGCAAACTTCATAAAACATGAACAAAGCAGTTAAACTAATAACATTCTTATCTTAGTATGAACCTGTTGTAAATTTATCTCATCGATTAAAGGC
AAATAAATAAATAAAT	AAAT	11593	scaffold74617 64.1	16	TTTCACAATATTGTACGTAAAAATATGGGATGTGAGCATGGAGATTAATTAGGTGCGCTGCATTGTATTGATGTAACTCTTTGTAATCACACTTAGCAAA[AAATAAATAAATAAAT]TAAACTCTTTAAATTTGTAATCACAGTCTTTAACGTGTATTAACAATATATATAATTTTGTATATATTAATAATCACCCTTAACCTTACCACATTATGTC
AAATAAATAAATAAAT	AAAT	7770	scaffold74805 75.4	16	CACCGAATTGCAATTAATCTTGCTTGGGTGATAGTAGTATTGGGATGAGTGATCTCAAGGAAGGTATCGTGTTTCACCTCTTTCAATTTTGATTAACAAA[AAATAAATAAATAAAT]CAAATAATTAATTATAAAAATAATATTAATGCTTGAATTTTTAATTATCACGTAATAAAGTCTTTTGATGTTGCACAATAAACTTTAATTCAAATACTAT
AAATAAATAAATAAATAAAT	AAAT	671	scaffold77569 65.7	20	TGCAATGTTGGGTGGTGTGTATGTTGCCACCGTAAAACAGACCACGACCAGTTGAGATTAAAAAAATTAAAAATACAATACAAAATGTTGTGGTGTTAAA[AAATAAATAAATAAATAAAT]AAAATAAAATGTAATGGGATTTCTTTGGTGGGTTGAAGATTTCATGAGCTTTTACTATATGATTTTACCAAATTTGGACCCATAACTTGATGATAATTGA
AAATAAATAAATAAAT	AAAT	341	scaffold77853 64.4	16	TTTTAGCTGCCGGAGGTTTGGCGGCTGCGGGCCCCACAACCTGACACCTTTAAAAAAATAAAAATACAAAATAAAAATATAGAAATCGTTTATCACGATA[AAATAAATAAATAAAT]AATTTTCGTAAATCTGCATGAAGTTACGTGGCAAGAGCTTGTGGTGACAACGTAAGAGATATATTAGATAAGAACACAACACCATGACTTTGAAACATAT
AAATAAATAAATAAAT	AAAT	23731	scaffold77871 70.8	16	ATTGTTACACAGCAAACAATCTACATTGCTGAAAATAACCTATGGAGATCCTTAACAAACCACCCTTGAAGAGCATAAAGGCTTTGTTACTCAACAAGAA[AAATAAATAAATAAAT]ATTCATTTTTGTTGGTAGATTGTTATAAATTTAATTAAAGTACTTCTCGAATTGATGTACAAATTATTTGGCATCTCCAGTCATATGGGTTAAACTCTGA
AAATAAATAAATAAAT	AAAT	146	scaffold77913 44.2	16	AAATTATTTAGAACATTTGGTATAATAATACTAATATTTGGTCATACTATAATAAATATTATTATAAATACATTATCACTTTATGTAGTTTATTTTGGTA[AAATAAATAAATAAAT]TTGTTTATTTAATATTACATTCTATGTGTATTATATTAACTTTAGTACAAAAACACCATACTATTTTTAAGAGATTTTATTACAGGATTAAACAGGTGTG
AAATAAATAAATAAATAAATAAATAAAT	AAAT	371	scaffold78273 69.0	28	NNNNNNNNNNNNNNNNNNNNNNNNNNNNNNNNNNNNNNNNNNNNNNNGGCATAGTAAATAAATTTGCACAACAATTATCCAAATTGCATATAATTAAATC[AAATAAATAAATAAATAAATAAATAAAT]TTATTTATTATTATTATTTTTTTTAGAGATGGTTTGGAAGCATGCTAAGATGGGCCAGACAATGATATGCTGGAGTGTTGGAGCCACCGACTTAAACCCA
AAATAAATAAATAAAT	AAAT	4947	scaffold78531 78.2	16	TTCCCTGGTTGTATATAGGGATGTGCTTTTCCTCGTTTTGTTGGGTAAGACTATAATACTTCTTTTTTCTTTGGTTGAACTAAAGTGTAAGTTCAGACGA[AAATAAATAAATAAAT]AGTAAAGCTAACGTTCTGTTATTTTCTGGGTAATTGTGTAATACGTCATGTGTTCGTCATGTGTGGAGATATAAGCATGTGCATACATTTGTATATTTGG
AAATAAATAAATAAAT	AAAT	303	scaffold78825 54.8	16	ATACCATTTCAAATCTTCTGAATTTACTTTGTTTCTTGGCAGAGAGTACTAGACAAAAGCTTGAATCTTAAAAGGAAAAAAAGAACATTGAGAAACATTA[AAATAAATAAATAAAT]AAAATAAAGTGGGGTCTAGTAATCCAATGGAAAAATTAATACAAATTATATCGAATTTTTTAATTAACAACTTCTGTTTTTTTCTTTTTCTTTTTTGACT
AAATAAATAAATAAAT	AAAT	36656	scaffold78987 73.9	16	TCCTGGCGTTTCTTGACATGATCATAGTAGGATATCTTTTGAGGTGCAGGTGCATCCATTTTTTTCTTCTTTTCTATCTGTTTGATTCAAGCTGATGGAA[AAATAAATAAATAAAT]AATCAAACAAATACAAAGATAAATCTCCCTCTTAATTTATAGGCAGGCAAGCGAAGGTCTTGCTTGAAGCTTTAATGGATTCCTTTCCAGTGTTTACTGT
AAATAAATAAATAAAT	AAAT	70200	scaffold78987 73.9	16	AACAATTTATAACAAATTTATTATATGTTGTAATTAAATAAATTATAGGTTTCAAAATTTAAATACTATAACAATTGTTGTAAATATGGTATTGAATGAA[AAATAAATAAATAAAT]ACTAATTATTGTTATGCATAAAATAAGATGCATAAATTTATTATGCATAAAACTATTATGCATAAATTAATTATGCAGAAAACTGTCATGCAGAATTTAG
AAATAAATAAATAAAT	AAAT	4760	scaffold79779 71.4	16	TTTTAAAAACCTGCACATTTCACCCTATACTTAGAGAATAAATTTTAAAATGTATATAATTTATATTCTAGATTTTCCAGTATCAAAAGTAAAAATACAA[AAATAAATAAATAAAT]AAAATTGATTAATGCAATAAAATTGAATATTTAGAGTAAAATTAGTCAATTGATAATAAGTGACGTGTCCGCACTATGCACAAGCAATACACATGAAAAA
AAATAAATAAATAAAT	AAAT	16975	scaffold80383 69.9	16	TAAAGCATTTCCAAAGCGCATTTTCTTCTTTCAATTGAAAAATCAGCATCATTTTAGACAGAACAAAATCAAGACAAGATAATTCTTCCGACATTCTACG[AAATAAATAAATAAAT]ATAAGGAATCAACATTCTATAATTTATATTATGTTCCTTTGCCGCATTTTCTTTGCAAGCAACAACGCATAAGGAAAATGATGAAATTAAAAAGAAAATT
AAATAAATAAATAAAT	AAAT	3654	scaffold80537 69.7	16	AATGGCACAAAGAAGATTCAACAATGCATTCAGTAATTACCATTGCAACACAAAATTGAAATAAACAACACATAGCAGAAACACTAACAAATATTTAGGA[AAATAAATAAATAAAT]AAAATCAAACAGAATGCTGCAATGAGAACAAAATAAAAACAAAACAAGATCAGAAAATAGGCATTAAAATGCACTAGCAAATAGGATAAATACCTCCACT
AAATAAATAAATAAATAAAT	AAAT	2337	scaffold81297 70.3	20	TATTCCTTCGTACCTTTTTTACCGTTTCTTTTGTCTTATAAGATCGTTGTTGTGATAATATCATATTTGTAATATAAAATACTAAAAAATAATAGAAACA[AAATAAATAAATAAATAAAT]AAAAACAATTACAAAAATTTTTATGAAGTTATATCATTTTTACACTTATTCTCATCTATTTTTTAATATAACATTTTACCCCTTATAATTTATTATTGTT
AAATAAATAAATAAAT	AAAT	1149	scaffold81457 68.9	16	GAAAGCTCAGAGGACTTAAAGCAGTTTCTTGTCTTAATTACCAAACTACCATTCAGTTTGTTAGTTTGTTTTTCCCGATTCTCATCCTAATTACCTAATA[AAATAAATAAATAAAT]GCTCATAACTGAAATCACAACCACCCATCATAAGCATCAAACAATCAAGTGACTGTTTTAATCATGTTGATATATAGGTGGAAACAATCTGAGTATCATG
AAATAAATAAATAAAT	AAAT	198	scaffold81621 70.6	16	NNNNNNNNNNNNNNNNNNNNNNNNNNNNNNNNNNNNNNNNNNNNNNNNNNNNNNNNNNNNNNNNNNNNNNNNNNNNNNNAAGTTTTCTTTACCGATAAAA[AAATAAATAAATAAAT]GTGTGAATACTGATATATTTAGATTAAAATTTCAATATCATTACTTGAATTTGCATAGAAAGTTCGTAAATACTAGTCAAACTAAAATTTTGAAACTGAA
AAATAAATAAATAAATAAAT	AAAT	6309	scaffold81729 69.4	20	ATTATTAAAATTTTTTCAAAAATAAATCAACAAAATTTTTTTAAAAAAATTCTGATATTTTTCCAAAAAAATAATAATTAGAAAAGGTATTAAAACAGTA[AAATAAATAAATAAATAAAT]AACATTTTTTCAACAAAAAGAAAATATGATATTTATCCAACAACGAATTTTTTTTTAAAAAACTATTATTAAAATATTAAAATAATAAATAAACAAAATT
AAATAAATAAATAAATAAAT	AAAT	44829	scaffold82733 74.2	20	GTCATCTCCACAGTCAATGTCAGTCAGTAAGTTACTCAAAATACATCCCCATCAAATTAGTATTTGGTCTTAAAATCAATTTTTAAGCCTCAATAAGTAA[AAATAAATAAATAAATAAAT]AACCTTCACCCTTACTATAAAGAAATAAAAAACACTCAAAATATGTCATAATTTCAAACTCTATAAAAAAACCTATAACATTGGATAAAATATTGCAGTT
AAATAAATAAATAAAT	AAAT	157956	scaffold82733 74.2	16	TGAGCAGAGCGCAAGGAAAATCCTTTATATTTGCCTATTTGGGGTCTTCAGTATTGCCTGCTTACCATACCAATGCCATGAGATTTGGAAGAAGCAACTA[AAATAAATAAATAAAT]ATATATTGATGAGTGATTTAAATTATTTAACTGATATGTTAATGGAAAGTTAAGCTAAAATTAATGTAGTAATTAACTGATATAGTGTACAAGGGGTGGA
AAATAAATAAATAAAT	AAAT	32511	scaffold83223 71.9	16	ATCCTGTCATTACTCGGTGCTTGTAGGACAGAGGGATTACTGGTGCCCGTAGGAATTAGTCGGTGTGCAAGTAATCAGAGACCCACAACAACAAAAAATA[AAATAAATAAATAAAT]CCCCCTTATCAATTGTATAAAAAACAGTTGCCAATGTTATAAAAATATGTGTCATATGGATTACTTTGTATAGAAATACTATTAAATTATCATTTTAAGA
AAATAAATAAATAAAT	AAAT	224	scaffold83255 46.9	16	TTTTTAAAAAAATGATGCAATATCATGATAAATAGGTCTAGGTATCGGACTGAGAGAACATCTAGTCATGCATTTATACGAAATGAAAATAGAGATACAG[AAATAAATAAATAAAT]AGTTTTACAGCCCAAGTCCCAAATATGAATACAGTCTAAGGGAAACCAACGAAAAACTAAAAGATAATTGCTCAAATGTCCACGAGCAGACCAAAACTCA
AAATAAATAAATAAATAAAT	AAAT	5781	scaffold83805 37.2	20	CTTTGTCACCACCACCTCTGTTGCCACTGCCGCCAATTAATTTCAAAATTATTGTATAATTAATCATATATCTAAATAAATCATAATGTTAATATTTGTA[AAATAAATAAATAAATAAAT]TGTGAAATAAACACTCACCAAACGCACAATTTTTAAAATTCTTTTTATGAAGTCCTTTTTACAAAGTTCTTATTAGCTTATTGGTGAAGCACCTATAAGT
AAATAAATAAATAAATAAAT	AAAT	2951	scaffold83837 75.4	20	ATTAATTCTTCTGTTAAATGTCACGATGATACTGATGTGGCAACCTCACGTAACAAATTAAAACACATGTCAACATTAATATTAATTTTAATTATTAATA[AAATAAATAAATAAATAAAT]TATTAAAAGTTAATTAAACAATTTTAAATTCTCTCTCTCTCTCTCCTCCCCTCGCGTTCTCTCTCTTCTCCGCCTCCTCATTCTCTCTCCTGCGCCCACT
AAATAAATAAATAAATAAATAAAT	AAAT	359	scaffold83859 35.9	24	GATAAATTTACAACAGCCAGTCTAATTAGTTCAATGAATAGTCAAGCTTAAGAACCGGGGGGAAGATTGAACTTGCTTCTAAAACAATAAAGAAACATAA[AAATAAATAAATAAATAAATAAAT]AAAATTTTTGGAAGGTTATAGTTGCTTTCAATTAATGATATATAGCAAGCAAAGAAAAAACATTATTCTGCAAATAAACAAATTAGCACAATCCAATTCT
AAATAAATAAATAAAT	AAAT	12833	scaffold83933 77.7	16	ATGAAACAATAACTTTCACAAAAGATAATAAAAAGATTTAGAAAAAGAGGTTAGCCAAAAGAGAACCAAGAATAACATGAAAAGTCAATCAAGGAAATTA[AAATAAATAAATAAAT]AAGTGAAAAAATGAACTACAGCCTTCAAAACGTGTCCAACAGAAGGTCATCCAAAGTTGAGCACAGCTAAGGGATCCACTGAAATAATCTGAAAAAGTTG
AAATAAATAAATAAAT	AAAT	1774	scaffold84423 53.0	16	CCATTAAATCCGTGTTAATTTATAATTCTATAAATATAGAGAAAATAATTTTAAAAAATAAATAAATTGAGAAAGCTATAGAGATATTATATATTTGAGA[AAATAAATAAATAAAT]AAGTAAAAAAAATAAATATATAAGTAAAAAAAAAAAAATTTAATAAAGATAAAAAAATGACTTATTAAACTATCTAATTTAATTTTAACATGTGTTTTTT
AAATAAATAAATAAAT	AAAT	7534	scaffold84819 78.1	16	GGCACATCCTACATCAAAATTAACAATTGAATTCAGTGAAATTTCCAAGACTAGAATGATACATTTGTGCATAGAATTAAATGCTCCACTAAAAGCACAA[AAATAAATAAATAAAT]AAAATAAAATAAAAGAAATTAGTATTACGAGTAATAGTATCTGATTAACGTCTGCCCCATCAAAAAATTTATATTTACAAAATTACAATGAAAGGAGATG
AAATAAATAAATAAATAAAT	AAAT	4771	scaffold85203 68.4	20	GCCGGGCTGGGCCTAGTCCAAAAGTTTTAGACACATCCTGTTTGACCCGTGGGGTGACCCAAAAGCTTGACCCGATCTAAATTTTAAATAAAAAAATAAA[AAATAAATAAATAAATAAAT]AACACATTGTTGTTTTAGCCTCTGGGCTAAAATAAAAAAATAAAAAGAGTCCAATAGACTCAAAAAATGGGCATGCTAGTCCAAAAGCTCGACCCAACTT
AAATAAATAAATAAAT	AAAT	1525	scaffold85391 72.8	16	CCCCTCCCAGGGATTACCCCCCATATATATCCCCACTGCGTGGGTCTCCTAATGGAAAGGAATTGAACTCAGTTGAAGTTATGAAATGGCTTTCTCATTA[AAATAAATAAATAAAT]GAAAAGTATGTGAACTCGAGAAAGGTTGTTTAGGTAAAAAAAAATTGGATGCAATTTTGAAATTGATTAAGGTTTTATTTTTTTTATTTTTTTTATTTTC
AAATAAATAAATAAAT	AAAT	198	scaffold85469 21.8	16	TAATTCACATTTCTAACAATAATTTTGCTCTGTTTTTTGTTATTGGCCCAATCATTCCCCCTCTAGTGTTTTTTCAACACTTCCGTAAATTTATGCAGCA[AAATAAATAAATAAAT]AACTAGAACTGAGTATTAGAAAACTATTCTATTAATTCAACAACACATACTAAATAACTGNNNNNNNNNNNNNNNNNNNNNNNNNNNNNNNNNNNNNNNN
AAATAAATAAATAAAT	AAAT	8530	scaffold85733 36.3	16	AAATCAAACATATAAATATACTACAATAATTAATCCACATATAAAGTTTTCAATTGGTTTACCTTGAACTTCTTATCGGCTATCATCATTCAAATATATA[AAATAAATAAATAAAT]ATATCAAACATATCAACATATTACAATAATCAATTCACATATAAGTTACAACTTCCACTAAATAGAGATGAACTTATTTTTGAAAAGAAACGAAAATATG
AAATAAATAAATAAAT	AAAT	2625	scaffold85759 75.5	16	GTGATGTAATAATTCCTATTAGACAATCCTCTGATCAAAAAATATTTTACGCACAAAACTATAGGCTACAAATAGCACTTGATACTCATTTGAGGCCAAA[AAATAAATAAATAAAT]AAAGCAAAACCTACTTTTTAATATAAATAATAAAACTTTTATTGAAAAGGAAATAAACGTACACAAGGAGAATAAAAAATCACAATCTAACATTCATACA
AAATAAATAAATAAAT	AAAT	10343	scaffold86511 74.8	16	AAAAAAATGCAATATTAATACATTGGATCCACCATAATTCTTTCAATCTAACGTGTTTCCACGATGTAGTATTATAAAATAGATAATTACTTTTTTAAAA[AAATAAATAAATAAAT]TACATGTATGATTTTTAATATTTTGAGTAAGGTTAGTTTGACCCTTAACAATTTTATCTTTTAATTTTAATAATTAAATATTTAACTTTACAGTAATTTT
AAATAAATAAATAAAT	AAAT	21454	scaffold86657 70.3	16	TTTTTATAAAATAAAAAACAATTATTATAATCACATGCTCACATTGTTGGGGCATCTTCAGTTCGAATATATGCTTGAAACTAAATTAAATGGAGGCCAA[AAATAAATAAATAAAT]AAACCCAGAAGAATGGACAAAAAAGGTTTGATCCCTTAAGGCAAAGCCACACCGTTAAATTAGAAAGACGGCAAATCCTACCCCACCAACATTACACATC
AAATAAATAAATAAAT	AAAT	6000	scaffold86893 68.3	16	CCACTTGTACCACAAGCTGCAACGCCATGCAATCACCACCACATATCTCAAAAATCATATATAATTCACATCATCTAAGTAAACAATATAATCGTATTTA[AAATAAATAAATAAAT]AATAAGAGTAAGCACTGTCATGCTATAATTGTGTTATTATAGTAACTCACTTAATAACAAATTTTTTTTTTGGGAATGAACAAAAAGAGATACAGAGAGA
AAATAAATAAATAAATAAAT	AAAT	10057	scaffold87177 64.3	20	TCACTTTTTTGGCCAAGAAATAAAAGTCTTCACTTTAAAATATGACATTTTCTTTAATTTTAATGTTGCTTGATACAATCATACAAATATCTTTTTTTAA[AAATAAATAAATAAATAAAT]AACAATGTTTTTGCCTTGGTATAACTTTATTTTTGCTAAGGAAAAAAATGTAGAGATGAACGATCAGCTATAACTATTATCTAATCGTAATCAAAAGGTT
AAATAAATAAATAAATAAAT	AAAT	28939	scaffold87909 82.5	20	TTTCAAATTTCTCCAATTAAGTATATCACCTTTAAAACCCCATGTTAGCTTATACTGTGTTTGGTAGGACCCTAGGAAGAATGAAAAGTGAAAGGAGGAA[AAATAAATAAATAAATAAAT]TTTTATTTTTGGAGAAAAGAAAAGTTATATTTTTTATTTATATTTGATAAAAATGATGAAAAGTTACCTAAACTAATTTTTTATTTTTTTGATATTAAAA
AAATAAATAAATAAAT	AAAT	422	scaffold88183 46.2	16	TTTGAAGGTGCCCTTGTTACAACAGTTGACATCGTAATTTATACTCGAGTGGTAAAAAGGTAAGAGGCATTGTATTATGTTGAATTCATATTTTATTATG[AAATAAATAAATAAAT]AAACGAAAAATTATGATTTGGCATCAATGCATAACAATTGTAGAAGCTTGTGAAATGTAGTGCCAAAACTATGTTTGCCAAGTTTTTAAATTTGAAAATA
AAATAAATAAATAAAT	AAAT	6069	scaffold88303 69.1	16	TTTTTAAAATTTAATATTTTATTTAATAAAAAATTTTAAACACATAAATTTGAAATTTGAAATAATAAATATAAAATTTTTATTAAATAAATCGATATTA[AAATAAATAAATAAAT]ATATTTTTTTTACTAATAAAAAGATATTGGGACAAAAAAGTTGGGATATTTCAGTTGTCCGTAAAGGCTCCCGCCTATTGTGGCTTTATGGGAAAATGAA
AAATAAATAAATAAATAAAT	AAAT	48343	scaffold88543 71.3	20	TTTGACTCTAAAACCAGGAATCACAACAAATATACGGCATGTCTTGAAAAATTAAGTTTCAACACAAGCACATGAAGAGAAAAACTCTGTATGCCAAACG[AAATAAATAAATAAATAAAT]AATTTTTTTTTTGTCTGATGGCTTGAAGCCTGCATATACACGTGGCAAACAGAAACAGGCATATGTATAGATTATGGATTACTACTTTAATTTGTACCAG
AAATAAATAAATAAAT	AAAT	7711	scaffold88673 68.3	16	GCACACCAACCCCTCCACGTGGCACGATCAGGGTTACGCCCTGACTCCTCACATCACCTAAGAGCCTCACACGTAATTTCCTTTTTCAACAGCATTAACA[AAATAAATAAATAAAT]TGTGAATAAAAAATAATTTTCTTGATGTTCTTTAATCTCGAAGAGAACCAAAAAATTATTAAATAATTAAAATTTACAACACAATATTTTTATTTCTTAA
AAATAAATAAATAAATAAAT	AAAT	67714	scaffold88983 69.4	20	TTTTTTTTAAAAAAATTATAATTAATTAAGGAGATGTTTTCTTTCTTATACTTTCAATTTTTAAAATATTATATGCCATTAATTCATTCAACTTATTTAA[AAATAAATAAATAAATAAAT]ATAAAGTAATTTTTAGTGATTCGTAATTCATGGATTAGCGACAAAAAAAAATTAATAAGTTAATGACACTGAAGCAAGATTGGTGCACATGTAACACTAG
AAATAAATAAATAAAT	AAAT	72193	scaffold89437 76.6	16	TTATTATGTTGGCGGTGATGTAGTTACGTCACATAACAATTTTAAATACACACAAACATATTTAACTAAACAATAATTATAAAAAAATTATTAAAAAGTC[AAATAAATAAATAAAT]TATTAATTAATTAATTAAATCCTCTCTCTCTCTCTCTCTCCCTCTCTCTCTCCTCCCTCCTTGTCTCTCTCCTCTCTTCGCGGTGTCGAGGCTATGAATG
AAATAAATAAATAAAT	AAAT	182	scaffold89621 77.0	16	AGGGGAAAAAAATGTGCTNCTCTTGGCTTCAATTTCCAATTTCCATAAATAAAGGGGAAAAAAATGTGCTACTATTAGTAAGGACAAAGTACCAAAAGCA[AAATAAATAAATAAAT]CTGAGGTTGAAAAAAATGCAGTAAAGTAATAATGGGGTCATCTCCTCCACCTTCATAGGATGGGAAAAGGCAATCCTGCCACACCCCACCCATGGCCCCC
AAATAAATAAATAAAT	AAAT	29237	scaffold89967 70.9	16	TGAAAGCTGCATATAGGTCATTACAAATGAGTTATTACCAATAGGAGATGGCTACCCATTTATTAGTGTGAAAGCTGTCATTGGTATATTACTAAAACAC[AAATAAATAAATAAAT]AAGATTTAGTCAAAGATAAAATAAAAAATATGACAATGAGAATTATGTGGACGGGAACTAGTTTGGTTGGAAATATGTTTTATTGAACTTTATCAAGGTT
AAATAAATAAATAAAT	AAAT	1625	scaffold90125 78.9	16	TTGAAATTGTTTTTTAGTTTGGTTTTGAAAACTAATTCTGAGAAAGAAACACCCCAATATAAAATTAATGAAGCACGGAAGCTGCATTGCCCAATCATAA[AAATAAATAAATAAAT]AATTTAATTACAGTTTTCCAAAGAAAGAAACACCCCATAAGAACCTACAATTTAGAAAATTGCCATTATGGCTTGTGCCCACAACCAATATCAAAAAGAT
AAATAAATAAATAAATAAAT	AAAT	25350	scaffold90371 73.2	20	NNNNNNNNNNNNNNNNNNNNNNNNNNNNNNNNNNNTAAAACAAAATCAAATTCATTTTGTTGCACCGCAAGTCCCATCCATGAAAAAAATATTATTTTCA[AAATAAATAAATAAATAAAT]ATAATAAGCAGATGTTATAAAAAAATCATGTGAAGTGCAAAAAACATTTTATATAATTCAAAATATTAAATCGTATGAGTATTATATTAATAATTCAACG
AAATAAATAAATAAAT	AAAT	322	scaffold90811 105.4	16	CATTTGAAATAATTCACAAATTATAGAGAAAATTTCAACAAAATTTATGATTATTTAGAGAAAATTTCTTTAAAAATAAAAATGCTAATGTTTTCATTAA[AAATAAATAAATAAAT]TGAAAGTTTAGGTTTGGATAAAAGTTAAATATGACATTTTATTTAATTTGAGATTGTTTTGATTTTATTAGAGATAATAGAATAAAAATTTTAATGTGAA
AAATAAATAAATAAAT	AAAT	459	scaffold91407 36.4	16	TATTTTTGAATTATATAAAATGTTTTTTGCACTTCACATGATTTATTTATAACATCTGTTTATTATTAATTTTTTTACATTAAAAAAATTTAGAAAAAAG[AAATAAATAAATAAAT]AAAATAAAAAATAAAATATATTTTTAGCGACTAAATTAATTGGTCGCTAAAGATAATTTATTTTGTCCATAAAGAGTTTTAGTAACGAAATTAGGTAGTC
AAATAAATAAATAAATAAAT	AAAT	7765	scaffold91519 76.4	20	TCGCCAAATACTATTGCTGCAACACTCTGCATTAATTCAAACATGTAATTCAGAAAGAACCATTTAACAGAACTTTGCCAAAGAATACTACCATATTTAA[AAATAAATAAATAAATAAAT]AAGAACCTGATTAACTGGAGGGAAGAATGAAATGGGAAACTGAGGTTGCTGTGAGTTGGATATGATCAAACTTGGAAACGAAGAAGGAAGCTTCGATCCA
AAATAAATAAATAAAT	AAAT	23144	scaffold91519 76.4	16	TTTCGTCGTCAAGTGCTACGCTGACTTTGATATGGTAACGTCACGTGACAAATTAAAATATACATCAGCATTAATTTTAATAAAAATTATTAAAAAAATC[AAATAAATAAATAAAT]TATTAAAAATTCATTAAAAAAACTTCTCTCTCTCCCCTTTGATCTCCTCTCCTTCCCCATTTGATCTCCTCTCCCTCCTTAGGGGGTATGATTTATAGAC
AAATAAATAAATAAATAAAT	AAAT	252	scaffold91815 60.9	20	ACCAATTATAACATCCCACCCTATATGGGATGTTAACAAAATAATTATATAAATAATCCAATAAAATTACTCTAAATTATTAGTTGTAATAACAAATATA[AAATAAATAAATAAATAAAT]ACCTAGGGTTGAGAAAGAAGAATTATGAAATTATAACGAGAATAGATTTGTGGAAAATTTTATGAAACATAATGTGGTGGAGGGAATTTAAAAAATTGGA
AAATAAATAAATAAAT	AAAT	8332	scaffold92069 77.3	16	TTAAATTCTAAAGTATATTTATTACATTGGTCAAGATATATGTGATCACTTTGTTTTTCTTCTTAGATATCAATGTTATCTGGGTGCCTCCAAAAGATTA[AAATAAATAAATAAAT]AGCAACTCATACATTCAAAATAGCAAAAAAAAAAAAATCTAACAAGTTAGTCACATCAGTGGTATTGCTGTCTTATGGATTATGGGAGTCAAGAAATCCA
AAATAAATAAATAAAT	AAAT	5174	scaffold92249 74.9	16	AAGAAGTCAATGAAAGTTCAATGTGGTCATAAAGAGCACAGATAACACAGAACCCTTCACTACCACCTGAACAATCAAAATCCCAAATTAAAATTGATAA[AAATAAATAAATAAAT]AAAAAGAAAACTATTACCAACTAAAGCAGTATATGACCAAAAAATAAAAACAAACTATAATCAAAGCATGGATCTTACAACCAAAGGGATTTGTATGATT
AAATAAATAAATAAAT	AAAT	7397	scaffold92497 76.5	16	ATATGCTCTCATCAATCATCATTGTGGTAGTAATATGTTAAATATTGAATTATAACAATCAATTCACGAATAAGGTTTTCAATTGGCCAACTCTTAACTA[AAATAAATAAATAAAT]AACAAATATATAAAATAAATGGAGAAACTGAAAGAGAGTGTCTGTGAGTTTGAGTTAACTTGTAAGAGAGTGTTCGAATATGTAGAATTCATTTGTTTCA
AAATAAATAAATAAATAAAT	AAAT	2424	scaffold92661 67.1	20	TATACGTAACTTTCCCAATTCACGTCATCAGCCAAACAATAAAAATTATACATAAAAGTTTAGATAACTAAATAGCATAATTACATGTGTATAAATTACA[AAATAAATAAATAAATAAAT]AAAGTACCTGAAAAGAACTCAATGACATATCAGTGATTAATAAACAATAAAATTTTTACATAAAAGTTTAAATAACTAAATAACGTTTAAAAATAAAAGA
AAATAAATAAATAAAT	AAAT	830	scaffold92753 75.3	16	GGAAACTAACACCCAAACAAAAACGTAGGGAAAAAGATGCATACTAAATTATGAAAAATTATGAAGCGGGTAGGGAGCCAGAACAATCTCAGAAAAGCAA[AAATAAATAAATAAAT]AATAGAATAAAGCAATTAACGAAGATATCTAGCTTCGAATCAACTATGGAACCCAAAATACTCCAGGAGCTACAAAAGCACTCACATAGTCAATGGTGCC
AAATAAATAAATAAAT	AAAT	145	scaffold93771 28.0	16	GGGACGATTAGTGACTTTAGAGCATCATATTGCTAAAATAGCTACAGTTAAATTTATTTTTTAATTTCTTACTGTAATAAAATATTATAAATACAATGAC[AAATAAATAAATAAAT]ATTTAATATTAAAACATTATATATAATTTCTTACATATAATTATTTTTTCACATTTTCTTTTAAATTTACTTTATAACTCAATTTATGAACATAAATTTT
AAATAAATAAATAAAT	AAAT	944	scaffold94837 66.4	16	GTTGTGGGCTGTGCAGTGGGTTGTGCAGTGGGCTGATAGGGTCAAGTCAGTGGGCTAAGGGGAAAAAACTAAAATCAATAACAAAAAATAAAAACGTAAA[AAATAAATAAATAAAT]AAAATAAAATAAAAAATGTTTGATTAAATTCTGGTTATCTCCCTCGGAAAATGAAAATAATGGGTCAAAATGAGGTGTCTAGAGTAACATAAATTATTAT
AAATAAATAAATAAAT	AAAT	143	scaffold95263 61.8	16	CAATTCATGATTTTCAAACTTGTTAAATGATATAAATGCATTGAAATAATTAAAATATAATATCATACATAACAAAGCTAAAAATGTGAATATAGGCTAA[AAATAAATAAATAAAT]AATTTGTGATTTAATATATTCAAATAAACTTTAACATATGTATGATAAATATATAATAATTCATGAATTATTGTGATAAAATAAATTGTCTAATTTGGTA
AAATAAATAAATAAAT	AAAT	28737	scaffold95471 75.1	16	GTAAATATTTATCACTATAAAGATCTCTCTCTATTTCTTCCAAAAATAGGTCCTTTAAAATAGATTTTGAGCCTAAAATCTTTTACACGTGTCTTTATAA[AAATAAATAAATAAAT]TCAACAACAATTATTAATGCTTTCCTTGCAAACAACGGCAGAATCAATAATGACATGTAATCTTATCACGACAAATATAACTAATCCAATACATTTATGA
AAATAAATAAATAAAT	AAAT	380	scaffold95657 77.0	16	TATCTCACTCTCAATTTTCTCTTTTTACAAATATTTATGAAGTAAGGTTGGGTGTACACCCATAGCGTATGCCCTCCTCTAATATACTTGACCATGCTTA[AAATAAATAAATAAAT]AAAATCTCACATCTTAATTGATCTCTTCTTATGTCTCACTTTGAACAAGTTGACTCATCAATCTATGATAAATAGGAGTAGGCTACACGTTAAAGATATG
AAATAAATAAATAAATAAATAAATAAAT	AAAT	808	scaffold95801 74.1	28	ACGAGGTTAAATCTTCTTTACCGTCTCTTCCTTTTAGCATATATGTTTTCTTTATGTTTCCTTTGTTTTCTGTTTTTGTTTTCTTTATTTTCTCGCGACC[AAATAAATAAATAAATAAATAAATAAAT]AAAGTTGACAATCGAGGCTTCCATTTGCCCAGGTTTGCTTCTCCACGTGGGTTTTGACGTTCAACTTCTTCTATGGAGGTTAGCAAATGTTCTTTCGAGA
AAATAAATAAATAAAT	AAAT	988	scaffold95843 111.6	16	TTTTTGTCGCCAAAACTAAATTTCACTAAAAATAAATAAATTAATAATAATAGTATTTTAGTGACCCACTTGTTTAGTCGCCAAAAGTAAACTTCGCGAA[AAATAAATAAATAAAT]AATAATAGTCTTTTGGCGACGCACGTGTTTAGTTTCCAAAAGTGAATTTCACGGAGAAAAAGTTAAATTAATAATAACAGTCTTTTGGCGTCGCACGTGT
AAATAAATAAATAAAT	AAAT	806	scaffold96131 75.4	16	ACAGATGGATCTAGACACTAATATATGACACCAAAATGGAACTAACTTCAAAATAATGTATCAACACATAATATGGCGCCCCAGATTTCTCCAACCTGTA[AAATAAATAAATAAAT]GAATAAATAGATAGGGCTAACAAAGGTATATATGATAATATGAGTTTGGTTAAATTTAACGGATGTATAGAGCAAACCTAAATGTACATGCATAACAATG
AAATAAATAAATAAAT	AAAT	1277	scaffold96243 74.1	16	TGGTTTGATATGCCTTAATTTTTTGTGGTCATGTGGCCTTAATTTCAATCTATTCCTGCCCTTTAACTTATTCATATTGCTTTCATAATTTCATTGTTAA[AAATAAATAAATAAAT]ATTTTTATGTTATTAACTTTGTTTTTTCCTTAACACGATTTTTTCCTTTACTCAATTCTTAAGATCAAAATATTCAATAATTCTAATTGGTATAAAAAAA
AAATAAATAAATAAATAAAT	AAAT	33090	scaffold96973 68.4	20	AAACTAAATAAAAGTGTTATGTGTTAAATTATTATAATGTACTTATTTGATGCGTATTTTAAAAATAATTTAATCCAAAATTAGGATATTCAATTTACAA[AAATAAATAAATAAATAAAT]AATCAGGAATTAAGACTCCTCTTCACCCCTTTATTTTATTTTAAAATTTAGACTAAAATACACTTTGATCCTTTAAAGTTTGAGTCGACTATCAATTTAG
AAATAAATAAATAAAT	AAAT	101782	scaffold97517 73.2	16	TAATAAACTTAGCCAAAAATAAATAATAAATAATAAGTACCAACTCAAAAAAACAAATTATAAGGTAAAGTATGCGCATTTTCCTCATGAGCAGTAGACA[AAATAAATAAATAAAT]TTATTTATTTACTTATAATATATTTAGACTTTTCCAATGGACTGCAGAAAATGGTTTTTTGATTGTTTGGGTCTATGGGGAAGGGCGGCAGAAAATGACT
AAATAAATAAATAAAT	AAAT	103320	scaffold97517 73.2	16	TTGAAGATGAATCATAAATTTGACTTAAATTTAAATTTTAGTACACTTGTTAATAGAATATTTTAAAATTACGATACACAGAAAAACTTAAATTCAACAA[AAATAAATAAATAAAT]GAATCCTTTGAATTCAAAGATGGTATCCTAGAAATGTGAGCACCTATGAAAGCTTAGACTGACCACTGATGTCAACACTGTGGTTAATGAGCCTGGACCT
AAATAAATAAATAAAT	AAAT	16479	scaffold97559 76.6	16	CTGTTTTTTGGGGAAAAATAAAATTTAGGAAAGAAAAATTCATCCAAAGGAGGAAGAGCAGAGAACAGAATTTCCACAAAAGAGAACAGAAAACAGAATA[AAATAAATAAATAAAT]ATATGTTAAATCTTTCTTTTTCTTCTCTTTCTATTTTCATCAACTTTCCTGCTACCAACTTATTTATTTTCTTATTTACACCATTGTTCCTTGCTTACCA
AAATAAATAAATAAAT	AAAT	12363	scaffold97717 72.0	16	CGTTTCAGGACCTTAAATTGATAGAAAATTCATTAGGGTGGACTAAAACAAATACCTTAACTAGAAAGTAGTGCCTGAAATTAACAGGGAAATGCCAAAA[AAATAAATAAATAAAT]AAAAAGGAGCAACCATGTTTTCGAAAAGAAAAACCTCACCTCTAAAGCCAAAATTGTTTAAGAACTAACAAGATCGGTGACTTTGCCCACTGCCACTGTT
AAATAAATAAATAAAT	AAAT	4490	scaffold98275 63.9	16	CCTTTACAAATTCAAATACATATACACACATACGTATGAATTCATGCCGTTAAATGCATTATCATACGTTTTATTGAAAAGAATTCAAACTTAGAAAGAA[AAATAAATAAATAAAT]AAAAACCCATATACATGATGGTCTAATCCCAAGAATCATTCTGCATGGTGTTTGGCATTTCTTTGAATAAAGAAAAAAATGCAGAGGTTGGGTGGAATGG
AAATAAATAAATAAATAAAT	AAAT	5431	scaffold98831 75.5	20	GTATAATAATCTGTTAATATAGCTGATGATGTCCTCAACTATTGACAAGAGGTTGGGAGGGGACTTAGAGTTGTTCCTTAATAATGGTCACCAAAGATAA[AAATAAATAAATAAATAAAT]GAACTGTTGATATAATTTTTCCAGTTACAGCCGGTGTGCATGAAGTAATACGTAGCAGTAAGATTGCATGTCATCATTTCTCTGTAGAAGATAGGCTAGT
AAATAAATAAATAAAT	AAAT	13176	scaffold99205 68.7	16	TCATATACCCAAAATTGGCTTTGAGGTCTTTGTATTAAATTATATTAGCGTCATTTTATGCGATCACGAATGTATTGAATTTATGTTAATTTTAAATTTA[AAATAAATAAATAAAT]CTTTTGAAAAAAAAGTCATATTTTTTTTAAAATAAATAAATAAAAAAAATTGAGTAAAATAGAAAAAAAAATATAATTGAAAAAAATAAAGGAATATAAA
AAATAAATAAATAAAT	AAAT	15222	scaffold99603 76.0	16	TGCATTTAGAAGGTGTTTTTGCCAAAAACGCCTTCCGAATGCGTTTTTGCTAGTGACGTATTTATGTATTTTTGTTTTTTTCATTAATTCCCGAAATGCA[AAATAAATAAATAAAT]TTGTATTGAAAGCGTTTTTTCCAAAAAGCTTTCATAAAAAATGTCAATGCCAAAAATGTTTTACCTTAGTTTTGTAAATAAGATAAATCGTTCCCCATTT
AAATAAATAAATAAATAAATAAATAAAT	AAAT	12481	scaffold100393 75.9	28	ACTTTCACCTGTTTGGTCAGCCACCATTTGATCGAGCGACGAATCGCACCTCCGTTGTTAAGGAGGATCTAAGCTCATGCCAGAGTGAGGACAGTTAATC[AAATAAATAAATAAATAAATAAATAAAT]AATCTATCATATGTTGAATACATCAACCACTCTTATAGTTGTGCCAACTCTCCCTAGTGCACGTCGGTGTAGTATAGGGCCTAAATACAATAACTGACAC
AAATAAATAAATAAATAAAT	AAAT	13710	scaffold100435 71.6	20	GGATTATTAGCATAAAATCTCTTATCATTATCTTGTTTAGTGATCAATCCACGTAATAATTGTTTACTCCCATCAACTTATTAACTTATTGATATTTATA[AAATAAATAAATAAATAAAT]AAAAAATAAAAAGAAATTTTCTAAAATTAGTGAGAATTGAGTGACCGATTTGATAGCTGTCAGCAAAACGGTCACTAATTTGACTGGTTGATCTAGTTGG
AAATAAATAAATAAAT	AAAT	7970	scaffold100953 71.0	16	TTATTTCTTCCGTGAACATTATTTCCTCCGTTAAGTGTTCGTTAATGCTGACGTAGCAACGTCACGTGACATATTAAAACACGCCCAACATTAAATTTAA[AAATAAATAAATAAAT]TTAAAAAATAAATAAAATCTTAAAATCTCAATTCAAAATTTTCTCTCCTCCCCTTCTGTCTCTCTCTCTCTCTCTCTCTCTCTCTCTTCTCTCTCCTCCC
AAATAAATAAATAAATAAAT	AAAT	3938	scaffold101105 74.3	20	GAACAAATTAATATAAGTTACAGCAAATACTTCAACTCCAAATTGTTGTGAATTTATTTATTAATTATTAACCTATTCCCATGTATTATTGGCAACCAAA[AAATAAATAAATAAATAAAT]TGCCAAATTCATTCATAACTTTCTAATTCTTTATACCCTTAATTCCATGCAAGGCTCACCAGCATCCGAAATCACACCACTAATGAAAATAACAATCTAA
AAATAAATAAATAAAT	AAAT	21223	scaffold101289 70.9	16	CCCTGGGGACAATGCAACCGACAACATTAATGTCCCCATGTCTCTTTCTCATTGTAGATAGAATATAAATCATAAGTTCATAACAATAATACAAAAATAA[AAATAAATAAATAAAT]TATAAAGCATGTTCCCTATGTGCTTGGTTCTTGCTATATTTGGGTGTTTAACAATAATTAATTAATTAATAAATAAGATTACCCAATACAATCTTTATGT
AAATAAATAAATAAATAAAT	AAAT	573	scaffold101329 46.3	20	TTGTCAATTCAATAATTGAGATACTGACAATCTTTACCTGTATTTAAATCTTTACATTTGAAAGAAAGTTTAGAGAGGGGAGCAACTCAAGAATTTATAA[AAATAAATAAATAAATAAAT]AAAATAGCTCAAGGGCATTGCTTTATTTATTTATTATTATTTTTTTGGGTTACTCACTATGGTGTTGAAAGTGGTTACTCACAATGGACTGAAAACATGG
AAATAAATAAATAAAT	AAAT	736	scaffold101751 63.1	16	NNNNNNNNNNNNNNNNNNNNNNNNNNNNNNNNNNNNNNNNNNNNNNNNNNNNNNNNNNNNNNNGAAAACTTAAAATATGTTGGAGAAATTCAAAAAAATA[AAATAAATAAATAAAT]GCATCCAACCAAATATAATATCTATTGATAGTTTGAAAAATAGAGAATCACTTATATATGTAATTTCAAACAGTTCTAAATCAATATTTTTAGGTTGTAC
AAATAAATAAATAAAT	AAAT	605	scaffold101981 84.6	16	GTCTCATGATTAAGTGGCTACTTCTAAGCAAGTAAAAAAAAAAAAATGTAAATAAAACGAGAAAGGAATTAAATAAAACACAACATTGTGACATAACTAA[AAATAAATAAATAAAT]AAAGAGTGGCGAAATAAATGATAATAACATAAAACAAAAAATAAAAAATAAAAAAAATAAAAAAATATATGAAAACTGTAAAATCTGGCGTAGTATAGAA
AAATAAATAAATAAAT	AAAT	19896	scaffold102041 78.7	16	CTCCTTCAAAGAAAGAAAGCAAGCTCTACCAGACAATGCAGATCCACAGCAATGCAGCAAACTTCTATAACATAAAATGCACCCACAAGTTATTTTTAAA[AAATAAATAAATAAAT]AAAAAACCATTAAGCAAACAGTAAACAAAGTTTGCCCATATGCATCAACCAAACAATCATCAACTTTACTTCTAGCAAAAACATTATAACCCCAATCTGT
AAATAAATAAATAAATAAAT	AAAT	41088	scaffold102261 74.0	20	ACTACTTCTTAATTTGTTTAAAGATTTTGACCTTATCTTTGTCTTTAGTCACAAACCTTGTGCTTGAACAAAATTTTTTGTGACACAAAGTTAAGACAAA[AAATAAATAAATAAATAAAT]AAAATTAGCAATATTAATTTTTAATTGTGAGTACAATCTATATATAAAATATTTTGTGACGACTTAATAAATCGGTTCAGATTACTTATATTTTAATTTT
AAATAAATAAATAAAT	AAAT	232	scaffold103619 57.7	16	GTTTAGTCGCCAAAAGTAAATTTTACTAAAAAAATTAATTTAATAACAATAGTCTTTTGGCGACGCACGTTTTTTGTCGCCAAAAGTAAATTTGACAAAA[AAATAAATAAATAAAT]AATAATAGTCTTTTGGCAATGCAAGTGTGTAGTCGCCATAAGTAAATTTCACGAAAAAAATTAAAGTAATAATAATAATCTTTTGGCGACCCACGTGTTT
AAATAAATAAATAAATAAAT	AAAT	6657	scaffold104175 66.5	20	CGAATATTTTAACTTCAACGAAATATTTTGTACTTCATAGTATCGGTCTTTGAGATCATAACACTTTCAGACTGAGATTAATTTGGCTCCAAGAACAACA[AAATAAATAAATAAATAAAT]ATTAATTTGGCTCAAGTTAATAACATTTGAGAATAGGACATAGTAAAATATTAGAAAATCTCCCACTAGAGAACTCTATTATCAATATTCAAATGGGGCC
AAATAAATAAATAAATAAAT	AAAT	161	scaffold104237 39.6	20	AAAATTATATTACAGGGTGGCCTTTTGAAAGCTATCCATTGTNNNNNNNNNNNNNNNNNNNNNNNNNNNNNNNNNNNNNNNNNNNNNNNNNNNNNTCAAA[AAATAAATAAATAAATAAAT]TATATTACAGGGTGGCCTTTTGAAAGCTATCCATTGTTGACCAATTACTTATAATTGCAGCCACGATGGAAACATTTTTTTGAGTATTTTTAATTTGCTT
AAATAAATAAATAAATAAAT	AAAT	9356	scaffold104919 72.7	20	AAAGCACCTTATAGAGACAGACAGAGACAGAGGGACTAACCTGTGGTTTTTTCTTCCGTCACTTTTCCCTTTTTCCTAGATCCTTCAACCTGCAATGCCA[AAATAAATAAATAAATAAAT]AAGAAAAAACAAGTCAAGCCCAACCTTCACCCACAAGGATCCCACAAATGTCCAACACTAAGCATTGTTGTCATGAAAGGAAAAGATACTCTTCTAACCT
AAATAAATAAATAAAT	AAAT	11960	scaffold105117 75.6	16	CCAAGTAAGTTTATTCTTGCAAACGAAAATCACGCAACATTTTAAGAACTGCATGTTTTAATATCCCAGATAGCAATAAATAACTTGCTTCCACAACCAA[AAATAAATAAATAAAT]CATTGAAGAAAACAACTTATTTCCAAATGTTCAACAACTTAAACAGCCAATAACATTAGATGCCAATCTATAGCTCCAAATGTACCATGAAAGAAGCTTC
AAATAAATAAATAAAT	AAAT	1278	scaffold105889 63.4	16	TTTGCATGTCACCATTTGTTATGGCCAGTCCGGTTTGTTGCTAATCTCTACTACAAACAGCATGCTTATTACTACTATTATTTTCACAGCTGTAAAAAGA[AAATAAATAAATAAAT]AATAACCTTATAGATAAAACAATCACATGGGCATCACCTGCGTATAATGTATATGAGCTTCTTTCCACATTTAGGCTAATTTTTAAATTTATTTTCTGAA
AAATAAATAAATAAAT	AAAT	2085	scaffold106013 71.2	16	TTTTTTTCCAAAAAAATAATCCGCCCAATTGTACACAAATCTGATTTTTTTTTTCTTAAATCTACTTAAAAATGAAAATGTGAGGTAATATTTTCATTAA[AAATAAATAAATAAAT]TGAAAGTGTAGTAAGAATAACTATTATGAGTTGAGATAATTTTTCTTTTTTTTCCACTTTTGTGTATTTTTTAAGATACTATGGTGGATGCATTTTCACA
AAATAAATAAATAAAT	AAAT	1519	scaffold106241 59.7	16	CCTACCATCTGCATTAATTCAACGAAAAAAAAAATTAAAGTTTTTTTTAAACGATTATATACATGAGTGGATACTCATCCAACTTATACAATAAAAATTC[AAATAAATAAATAAAT]TACTTGGCCCAATGTCTAACATCTTCATTGATAAAAAGTAAAAAGATGTTCATCCCAAAAACTAATGGGTAGAACGCAATGCTTTTATCTCTTCTATTTA
AAATAAATAAATAAAT	AAAT	16193	scaffold106287 73.0	16	AAGATGCACCCAAATAATAAAACAACAATCCGCCATTTCTCCTGGATATGACCTCCTCGCCAATTTAAGATACAATAAAATTTTGAGACAACACAAATAC[AAATAAATAAATAAAT]AAGTAGAAAATAAATTTTTAATCCTAATGTGTGACCTCTTTCTTCTTTTTTTTTTTGGTATTTTACACAATAAATAAGTAAACAAATGATGAATAACTGA
AAATAAATAAATAAAT	AAAT	32996	scaffold106287 73.0	16	TCAACTCTGAGTAGATGAATATATCATTTAGCCATTTAGGAACGCTTTCAATTTATTTTAATTAGTAATTGTTCTCTGCATATTTTAGTTTATAAACACA[AAATAAATAAATAAAT]TAGGGCCTTTCCCAGACAAACCCCAAGTATTATTATTATTTTGCTTAACGAAAGATTTTATTGAAGATAAAACCAAACTGAATAGGTAAGAAAAGAATGA
AAATAAATAAATAAAT	AAAT	15225	scaffold106331 70.7	16	CAGCGGGGTCTTTAAAAGTAACCCTCAGTGGGGTCTTTAAAATGGCCCCCTAGTGGGGTATGCAGAGAAAGCACCCCATTCATGGTGGGGTGTTAGGGAA[AAATAAATAAATAAAT]AAAATGAAAAAAAGATAAATATTGTAAAATTTCACACACAAAATAATTTATTTTGAAAAACTGTTTATTGGAATTCAATTAAATTGATCATACATTGAAG
AAATAAATAAATAAAT	AAAT	160	scaffold106353 73.1	16	CCCCTCTCTCTCTCTAAATTGTAGATATGGGAACAGTGAATTTGGGATACTCATTTCCTCAATTGTTGAATGAGTGCTACTTTGAGTTTGGGAAAAAGAA[AAATAAATAAATAAAT]AATGCTCCCATGAAGACAAAGCTCTTCACCAAAATGGGAACAAACATGAAGACGAAGCTTCTTTCATGGACTTTAATAAAGTGCTTATATTTTTCATAAA
AAATAAATAAATAAATAAAT	AAAT	37897	scaffold106619 74.3	20	AAAAAATATCCATTAGTATATTCTTCACCAAGTTTTGTGTAAAGGTGATTAAATATTTAATGAAATAACAATAAACTAAATAAAATAAGTCAAAATAGTA[AAATAAATAAATAAATAAAT]GTTTTTAACCATATGTATACTTCATTCCCATGCAAGCATGCATGCGGATTCTTGGGGCAGCCAGGAGTTGACAAAAGCATAACCATTTCTCAAATAAATA
AAATAAATAAATAAATAAAT	AAAT	57369	scaffold106619 74.3	20	ACAAATGTAGAATGACAAAGCCCAATCAAACCCAATGGGCCCTCTGGAGAAAGACTCACTATGCCAACGTTGAAAACGTGGGTAAATAAATTTGATCCAA[AAATAAATAAATAAATAAAT]TTTGTGGTGGTAAATTACTGAGTACTACCAAACTCCTATTTTTTGTCATTCCATTTCTCATATAATTGTGTCCATTCATTATTTATGCTACATTCTACAA
AAATAAATAAATAAAT	AAAT	25497	scaffold107919 74.0	16	TTAGAATTTTTGGATTCTCTTGCAAAAGTTGATATTTTTAGGTAGTGTTTGGTGACTTTCTTGGAGTCCTCTTTAGTTTTTTAATAATATTTTATGTATA[AAATAAATAAATAAAT]AGCATGCAATATCTACTAAGACACAAACGTTAATTCATGAAAATGGCACAACAAAGATTGATTACACATCATTGCTCGTTGGCCCCATCAAAGTGTTCAA
AAATAAATAAATAAAT	AAAT	66700	scaffold107919 74.0	16	TCAATACGAAAACGGATATCATATTAGAGCTTATTCCAAATACTCAAAATCTTACAAAAAGTCCCTATTGAAAAAGTTATCAAAAATTGCCAAAAATAAA[AAATAAATAAATAAAT]AAAATAAAATAAAATCCAAACTACAAGTCAAAAATTAATTTGCTTTATGCAACCTGTCAAATAAAAAGAAAAAATAAAATTCAATAATAAACCAATTCAA
AAATAAATAAATAAATAAAT	AAAT	33006	scaffold108327 75.8	20	AATTGACAAACTTTTACAAGTCACCATAGCTCAATTTAAATTATTACAGTAATTAGTAATCTTAAACATATCTTCACAGGAAGATTCAATTTGAACCTTA[AAATAAATAAATAAATAAAT]AAAGCAAAGGATAATCTAGATTCAATAATAAACTGTCTAGCCAATATACCTCTTCAACTTTTATCTTTCCAACAGCAACCTTGTCCTTTGTCTCCGAAAG
AAATAAATAAATAAAT	AAAT	202	scaffold108343 35.9	16	CCCTAACAAATTTTTAATTATTCATTATATATAATTTATCTAATAGAAAAGATACAAAATTTACTAAAATGGTGGAATCTTAAGTCCCATTCTAATGGGA[AAATAAATAAATAAAT]GAATAAGTTATGCATTGTTGAGTTATTATGTGTCGGTTGATGTGATTACCAACCGCCATCGCAAATCTTGTAACTACTTTTAATTAAGCAATCATTTATT
AAATAAATAAATAAATAAAT	AAAT	355	scaffold108417 28.2	20	CAGGCCCTTTGCTCATCCAGCCAGGCCCAGCTTGCAGTTTTAAAGCGTATATCAGATGTGTGGCTTTTGCCATTAAAGAAAACATGCTAGCAGTGTTTAA[AAATAAATAAATAAATAAAT]TTATTTATAAAATAAAAAATTTAATTAAAGAATTATATAATAATTATTTTTTTTTTATGTAAACTTATACATAATAATAATAATATAATATTAATAATAA
AAATAAATAAATAAAT	AAAT	3107	scaffold108441 72.2	16	GTATGCTTATACCACTAAATTTCTCTTTGTTTTCTATAACTGTTTACTAACATTAAGATAATATGAACTCCACCCCCAACAAACCATCCTCCCTCTCCCC[AAATAAATAAATAAAT]AACCCTATAAATTCTCTCCTTAAGAGCCCCTCTAATCTCATCATCCACATTTAACGCACAATTAATTCCCCTCTTTTCTTTTTTCTCTCCTTTTAAGTCT
AAATAAATAAATAAAT	AAAT	64661	scaffold108537 73.8	16	TTTACCAATAGTTATAAGTTGTGTCAATAGAAACATATATAAATATGACATCATCAAAACAAATAAGATACAAAATTAATAAGGATTTTAAAAATAAATA[AAATAAATAAATAAAT]AAAACTCTAAAACTCCCGTTGAAAGGGTATTTTAAAAAATTATTATTTTTAATTATTTATTTTAGACTAAAATTAGTTTTAAAAAATAAATTTCAAAACA
AAATAAATAAATAAAT	AAAT	151	scaffold109165 25.4	16	ACGTAGCATGCCAAGGACCTTTGGGTCCAATGGCATGCTGGTACCCTCCATTAGGAGATGTACCTGAGATCGACCCTCAGTGGCTCATTTGCTTAATAAA[AAATAAATAAATAAAT]AAAAATAAAAAGAAATGTACCTAGTATATCAAAATATGGTTTTGGCATTGTGAAAATGGCGATATATTACCTTTGGATGCCAGTATGTTAACCAAAAAAA
AAATAAATAAATAAATAAATAAAT	AAAT	457	scaffold110845 64.4	24	GAAGATAAAATAATTAGTATAATTTTAAATTTTTTTTAAAAAAACTTATCAATTAAGATAAGTGATAAAAAAATTATCAAAAACTTAAAATATGTTGGAA[AAATAAATAAATAAATAAATAAAT]GCATTCAACCAAATATAGTAATTTGAGAATCACTTACATATTTAATTCCAAATAGTTTTAAATCAATATCTTTAAACCGCACAAAACTAAGAGCTCGATA
AAATAAATAAATAAAT	AAAT	5644	scaffold111111 81.8	16	CAATCACATCTTCCCAAGATTTCATCATATCAGAGGCCCTAGACAGCCAACATTTCTGGATATGTAGCTATCTAATAAATTTGAAGACCCAACACATAAA[AAATAAATAAATAAAT]TAGACTATCCCACTTCATTGTCTAGCTAAGCAAGAGAACTTTAGGTACAAACATGTTGAAGGCAACTAATAAACAGCGAGCAAGTATTGGTGTCTCCTTG
AAATAAATAAATAAAT	AAAT	7605	scaffold111477 65.5	16	TTTCCTCTTTGTTGCAATTAAATTGAATCGTAAATACATAATACCAGCATTACCTTGTGCGATGCGCGAGTGCATTGAACTCATGCTAATTTCAAGTTAA[AAATAAATAAATAAAT]TCTTATGAAAAATAAATCATATTTTAGAAAAATAAATACATAAAAAGAAATTGACAAAGATAGAGGATGTATAATTGGGAAACAATAATGTGTTCGGTAC
AAATAAATAAATAAAT	AAAT	21707	scaffold111967 80.5	16	ACCTTGAGCACCAGTATCTGATAAGATCCTTGCCAAGTAATAATAAACATAGCGAAGGACACTCCTATCTTCACACTGCTGATTAAGCTGTTAAATTTTA[AAATAAATAAATAAAT]AAGGAAAAAAAAAAGGCATAAAGATATCAACCAACAATGCCTTCATTATATTACAGATATGTTTCCCATGAACTTCACCAATATCCAATTTAAATTCGAA
AAATAAATAAATAAAT	AAAT	3336	scaffold112079 76.5	16	TTCGAAACAAAATGTCCTAATTTGGAGAAAATATATTTCACAAAGATCATAAATTACAAATTTCACTTGCCGCTCACGCGTATTAAAATAAAATATCCTA[AAATAAATAAATAAAT]AGATAATTTCAAAAAGCTTAAATACAATTTTTGGCTTTAAAATTCTTTGAAGGCAATTAATGGATCAAGTAAAGTCCAAGAAGTCTAGTCCCATGTTGGC
AAATAAATAAATAAAT	AAAT	69467	scaffold112107 72.0	16	CCATTTAATAATCTGAAGGATAACTTCATAATTAATAATTTGACCATAACTCAATAAAATTTCATGACTCGTGTGTGATATATAATAAGAGAATTTAGCA[AAATAAATAAATAAAT]AGATAAGAGAACAAAATTCTGGACGGACTGCCACGTAGGTATGTAGGTGGCCTTCCTTTTAGGACGTTAGCCAATGCAATGACGTTGAATGTCTATGAGT
AAATAAATAAATAAAT	AAAT	14911	scaffold112655 79.1	16	AAACTTCAGGAAATTAATTATTTCAACAGAAACTTCAAAAGCCATGGCAACCCATCAATAAAATGCAAGAATCAAAGCTATATATTTACTTCATGATTTA[AAATAAATAAATAAAT]ATATATATTGAATGAAGTATAATACCAAGGGATTGTAGCTCCTCAAAGTCATTGAGATATCGAGAGCTTGGGAGAGATGCACTCGGCCCTCCAAAATCAG
AAATAAATAAATAAAT	AAAT	169	scaffold112677 29.3	16	AACAATTTATAATAAATTTATTATATGTTGTAATTAAATAAATTATAAGTTCCAAAATATAAATACTATAACAATTGTTGTAAATATGGTATTGAATGAA[AAATAAATAAATAAAT]ACTACTTATTGTTATGCATAAAATAAAATGCATGAATTAATTGTGCAAAAAACTGTTGTGCAAAAAACTGTTATGCAAAATTTAGTATGCAGAAAACTCT
AAATAAATAAATAAAT	AAAT	1206	scaffold112837 63.7	16	CGATTCCTACGATTTGATTTGATTCCTACGAATTCGATTCGATTCGTATGATTCACACAATTCACGAGGCAACGTGAGGGATTTAGGAATCTAGGGTTTG[AAATAAATAAATAAAT]TACCCACCAAAACGTTGTCGTGGGTAAACTAAAAAAGATAGTTAAAAGCAGTTAACTTTGTGTTGTTTTCCAAACAACCATTATTTGTGTGTTTTATATC
AAATAAATAAATAAAT	AAAT	888	scaffold113161 66.9	16	TAATTTACTGTTAATTTTTTTGTAAATTGTCACGCTAGCATTGACGTGGTTGCGTCACGTGTCAAATTAAAATACAAAGTAATATTAAATTTAAAAATAA[AAATAAATAAATAAAT]TATTTAATTTTTTTTTCAAAAAAATCTCTCTCCCATTTGAAATTTTTAATAATTAAAAATAATAATAAATCAAATAAATTATTAAAAGAATCACTTAAAA
AAATAAATAAATAAATAAAT	AAAT	38085	scaffold113427 76.6	20	CTATTTTTTACCGTTAATTTTCTTATTGGCCACACATTTTCTTTTTGGTTTTTTCTTTCTTGGCCGGATTGGCCATAAATTTATATTATTACTAAAATGG[AAATAAATAAATAAATAAAT]AAAGGAAATAATTGACTTAGTTGAATCGTTTGGATTTGGAATGAATCAGAAAGATGTTTTTTTTTTCTTTGCAGACCAAACAGGCAGTCAGTATTTTCTG
AAATAAATAAATAAAT	AAAT	4125	scaffold113565 54.4	16	GTCTTTAAATAGTTAGTAAATTAGGTTTTTCAAAAAAAGAAAAAAAAAACAAGTTCATTGTATTGCTCGTGGCCCGCAAGAGCATAAACTGTGTACGGTC[AAATAAATAAATAAAT]AATATATATATATATATATTTCTAGTATTGGCACAAATAGATCACGAATAATAATAATAATAATAATTATTATTATAATAATTATTATAATAATTATAAT
AAATAAATAAATAAAT	AAAT	7981	scaffold113663 61.1	16	TGCAGCACACTCTTCGGCCCAAAAGAATTGTTTTAAAACCTAAAAATTAATTAATCAACTTCAAGAAAGCATATGAACTTTCTTAAAGTAAGGAATGTTG[AAATAAATAAATAAAT]ATATATATTATTTATTTGGCCTACGACAAAACATTGGTGACTAAACTATAGTCAAACAAGACATTTGGCTAACCTAACATTATTTGACCATACCTTCCAT
AAATAAATAAATAAAT	AAAT	5064	scaffold113867 66.7	16	TTAGTTGGCTCAAATTTTTTTTTTTTTATAGATAATGATAAATTAGTAAATTATTCAAATATGATTTTCTTTCTTATATCTTTTATTTACATTACCAAAC[AAATAAATAAATAAAT]ATTATTTTTTTTTACTTTCCATCTGTATTAAGAAGAGAGTTTTTCTTCTCTGACTTGGATCGGTAGCAAGACTATTTCCTCCAAGCATTTTCTTATACTT
AAATAAATAAATAAAT	AAAT	6845	scaffold114755 78.0	16	GCAACATTTCTTGCTTCATCATAAAACCCAGTTCTCAAGCAAAAGTAAATCTGTCACACATAAATAAATAAAAGATTTAGCGTGAGACAAGCATTTTAAA[AAATAAATAAATAAAT]ATATCAGTTTATTGTAAAAGTCACAAAAATATTCCGCTGATCAACCAAATCTACCAAGAGAAATTTCAAAAACAAAAAATAAAACAGGTAAGTAAATCTA
AAATAAATAAATAAAT	AAAT	877	scaffold114835 65.6	16	TTCAAGGTAAAGACAGGATTTTGCATTCCATCAACTCACCAATTTCAATTTTTCATCTATAATAAGCACTGGGTTCATTGTGTCCAAACCCTGCAATTCA[AAATAAATAAATAAAT]AATAATAATACAGAAAATTAAGAAAATTTGAAAATTTCTTGTGTATAACTAACATCAAAATAATCTATTTAAGGGAAAGGCATATTGAGTAAACAGAAGT
AAATAAATAAATAAATAAAT	AAAT	9671	scaffold115563 76.6	20	AATAAGACAAAAATAGATTTGGATGATTTGATTTGTTGCGTTGAACTGGAATATGATTGTCAAGTTGTTACATGTTAACGTGTACCCCACTAACCACTTC[AAATAAATAAATAAATAAAT]ATTTGTTTGTTTTCCATTCTTTGGTTTGCTGTTTTTCACTCTCTTCTGTCTGGCAGGACTTGTTTAACAAAAAAAATAAAATTATCATGCATTTAGATAA
AAATAAATAAATAAAT	AAAT	18085	scaffold115955 71.4	16	AATTAATTATTTAATAAATTACTTCATATTGATTTCTCTAAAAATTATTTTTAATTATTATTTATATTCTTTAAATAATTTTTATATTTTTAAAAAATAA[AAATAAATAAATAAAT]AATACTATATTTATATTTTTTTAAAAAAAAAATTAGAATTTAGAATCCAAAATTTATTCAAACAAATTCAAAGTATTTTTTACGAAGTAATCACGTCTCT
AAATAAATAAATAAAT	AAAT	3372	scaffold116137 60.6	16	CTGCCGAATTTCCAGATCTGGATCTGAAATTCAGGATTTTTGTTGTTTATTTTTTATTTTTTATAATCCACCAAAAGTCGTTTTGGTGGGCGTTGATACA[AAATAAATAAATAAAT]AAAACAGTCGTTTATGTTAGCGGCATTTATTCTTCCCCCACCAAAACACATCAATTTTGTGTGTTTTGTATCACAACCTTGGGTTTTTTATTGTGCTGAT
AAATAAATAAATAAATAAAT	AAAT	2696	scaffold116445 72.6	20	AAAATAATACTACACCGAGCAACAAGAATCTTTTAGAAAAAATAAAAACTCAGAATTCATTATAGCATAGAATAAAAATATAAGCATTGAAAACTGGAAA[AAATAAATAAATAAATAAAT]AAAAGGTGCCATTTTCCATTACTTTGCCAGGTGAAGGTTCATGACCATTCCAGAAAACATAAGTTTGAATCACATCTAAACCTCCTTCTTTTGCCTTCTG
AAATAAATAAATAAATAAAT	AAAT	62108	scaffold116703 72.6	20	TTTTATGAATAGTCGTTTCTTTGCATTGAATCATGTCATCTTAAATCTAAGCTTATTTATGTGTTGCTCCTTACTAAGAATAGCATCCATCCTATTATAA[AAATAAATAAATAAATAAAT]AGAATTTAAATAACAAATATGTATTGAATTAAATAATAATAAATCTAAATTAAAAAGGTGCAAAAGATGAATGATTAATTTCATTATTTCATAGCTTCTA
AAATAAATAAATAAATAAAT	AAAT	1673	scaffold116753 39.4	20	TTAATGCTTACACCTCGGGCAAACATGGGAAGTAGCACTTGAGCAAGCTCCACAGTTGTAACAAAATGCATATCCACACCTGCAATCAATTGAAGAAGAA[AAATAAATAAATAAATAAAT]AAGATTATATTATAAATGGTTAGATTTCATAAAACCTAAGATAATGGTGTTTGGTTATTCAATTACAATCCCATAGACAAAAAAAAAGCACTCATGATGT
AAATAAATAAATAAATAAAT	AAAT	2274	scaffold116753 39.4	20	ATAAATGTACTACACTATCAACAAAAAAATCATTGGGTATTGACATTAGAAGAAAACACCATTTTGAATAAGACATAAATAATGTTAAGTGATTCCATAA[AAATAAATAAATAAATAAAT]AATCGGTGGTTACGATGATATACCATTTTATGGCATTTGGTGTGTTGCATAACCAGAGGCTTCAAACATAATGACAATGCTTACAATATTACAATACACA
AAATAAATAAATAAATAAAT	AAAT	41340	scaffold116857 74.5	20	AAAATTTTAATTTTAATTTTTTTTATTATTTATCGAGTAAATCTCAAAATGCATTATTTAAACTAACTTTTAAAACTCTAATTAAGGGTTTGGTTTAATA[AAATAAATAAATAAATAAAT]AAAAAAGTAACATAATTCTAAGAAGAAAAAAAGTTAAAAACGAGACGGGCCACCTGCTGACCCGGTTACCTAAGTTTGGAACACCAAGAGAGAAAGTGAG
AAATAAATAAATAAAT	AAAT	8505	scaffold117455 71.4	16	TTTATAAGGTATATACCCACTTTGCCTTAATAAAGTATTTGTTAGAAAGATATAAAGTTGAAGAATAATATAATATTATTTATTATGAATTGATTTGTAC[AAATAAATAAATAAAT]ATGAGATTCTTGATACATATAAATAACATTTTTTAAGTATTTTTATTAGTGTAAGAAACGTCCTTATTAATCTTAGTATGTGTAAGAAACCTTATTACTA
AAATAAATAAATAAAT	AAAT	355	scaffold117543 38.9	16	CCATGATTGGCAGTGATTGGGCCAATAGTACAATTTCCACTCTGTTGGGTTTGACACGGTTTATCAGCTGAGCTTGATGTTTGGTTTAGCATGGATGATG[AAATAAATAAATAAAT]ATATAAGTAAAAAAAATGAGTTTTTCATCTTTAAAAAAATAAATTTCTTTTTTTTATTATTATTATTATTTTTTTTTGTGTTTGTAACTCAAATAAAAAG
AAATAAATAAATAAAT	AAAT	9453	scaffold117583 81.2	16	TAATGTCACAAAGACAAAATGAAACCACCAAGCGTAACAGATTCACATAGGAAATTATATTAGCCATGAAGGGAATGTCATTCTGTGCTGCACAGAACCC[AAATAAATAAATAAAT]AAGGCCTAAATCATTTCAAAAAATTGGAATGGAAAAAAATAGCATCATAACAAGAAGATTTACATTACATCTCAAGTTTTTCCTTCCTAATTCCTATATA
AAATAAATAAATAAAT	AAAT	6202	scaffold117899 75.3	16	CTATATCACAAAAAATAAAAGGAATCACAGAACATCTCAACTCATTAACAACATGGTATGATTGGAGAATGCACAAACTTTCCGATCCCTAGTAATGTTA[AAATAAATAAATAAAT]AAAAAGTAAAAACTTCTTTGAAAAAATTGAGTTGAAGACGGTGCTACAGTAGCCTTGCTCATCGTCTTTACTAATAGATCAATTGAGTCAATGTTCACAT
AAATAAATAAATAAAT	AAAT	17022	scaffold118523 72.5	16	TCAATTCTAACTTCAATTTCATATTCACATAGCATTTACTCTCTTTTACACTTGCATCCAAGAATTATAGTAGGTTGAAGAACTGGTCACCACTGTGGCA[AAATAAATAAATAAAT]AAAAACTAAGACAATAATGTAAGACATAATGTTAGGAAAAAATTGTTTGGTGTTGCCGCCACAGCCAGGTGGCAGGCAGGCAATCAACACTAGTTTCTTT
AAATAAATAAATAAATAAAT	AAAT	5607	scaffold118735 66.8	20	ATTGCGGATATAGAAATCTATAATTGGTCATACAATTTTCTCTATGATGTTGAGGAATTATTAAACTGCTAATTTACATTTTTGTCATCATATAGCAAAA[AAATAAATAAATAAATAAAT]ATCATTAAATATTGTTATTAATTTTTTCATGGTAAATATTTTCTTTCTAAGAAGCACCAAACTATATCTATTATCATAATTGCAGTAAGTTTGAAATCCG
AAATAAATAAATAAAT	AAAT	10759	scaffold119495 68.2	16	ATCTAGTGCATTGAGGTTAATTAAGTTGATTGACAAGAATTTCTCTCTTTCCAAATTTAGATCCTTTCCTTCTAATACCAAATTCAAACTCCCATCCTAA[AAATAAATAAATAAAT]TTCTAGATACAAAATTAATATAAATAGTTTACATAATATAATAATAGTCACACATTTGAGTTTCATTAATTTAAATAAATTTAAATATATAAATTATATA
AAATAAATAAATAAAT	AAAT	5043	scaffold119737 70.5	16	AAATTTGTTTCCTCACTTCCATCAGCCAGATAACCTTATGTTGTGAATAATTTATGAGACATTAAAGGAGAGTTCAGATAGTACCCAATAAGTTACTATA[AAATAAATAAATAAAT]AAAAGATTTCAATTTGTCAAGTGTTTGTTAAAAAAGCATTTAAGGTAAATTTTGTAGATGCACATAGGCTATCACTACTATGTTTTCAAGCACAAATACC
AAATAAATAAATAAAT	AAAT	11758	scaffold120043 68.2	16	CCAAGCAAAAAACACACCTGGGAAATGACAAATAAAGAGTTCATTATATATCTCAAGGCAAATTCAGAGGAAAAAGAACCAAACAGAGAAGTACAAACAA[AAATAAATAAATAAAT]AAACATACAGTAGCAGCACAGAACTAATTGGTGCAAGTTATGTTTGATGTAAGATATAAACTGCTTAGAGTTTCATCGTAGTGAAGGGAGTTGGCTGAAG
AAATAAATAAATAAATAAAT	AAAT	2051	scaffold121395 71.0	20	GTATGGACTATGGAGAATATATTCTTTGTTCTTATCTCATAATTTTTTTTTGTTAAGTTTACTTTGCACCCTTGTAATTTGGGATAGATAACAAAGCAAA[AAATAAATAAATAAATAAAT]AAACCAACTTAATAAAGCTCAAAGTAAAATTATTGTACGATTAAACAAAATGATATCGTTTGGCTTGAATTTACTCCAGTGACGAGAGTGAAGAAGTCGA
AAATAAATAAATAAAT	AAAT	459	scaffold121619 32.8	16	TTGTCAATTCAATAATTGAGATACTAACAATCTCTACCTATATTTAAATCTTTACATTTGAAAGAAAGTTAAGAGAGGAGAGCAACCCAATGATTTATAA[AAATAAATAAATAAAT]AAAATAACTTGAGGATATTGTTTTATTTATTTATTATTATTTTTTTGGGTTACTCACTATGGTGCTAGAAGTGGTTACTCACATTGGACTGAAAAAATGC
AAATAAATAAATAAATAAAT	AAAT	206	scaffold121881 60.6	20	ATTGTCAATTTAGGTTTCAAATTCTGAGTCTGTCATGAAAATAACCTTGATTGAGAACTCTTTAAAAGTAACTAAAAAAATTAGTTTTTGAGTTAGATGA[AAATAAATAAATAAATAAAT]ATATAACCCTCAAGTGCTTGTGTTAGACCTCATTTCCTCCAAAATGAAAATTTTCAATGTCTTAAAGGTGAGGTGGGAGAGATTTGGCAACATTGTTTCT
AAATAAATAAATAAAT	AAAT	518	scaffold122033 78.0	16	TTTTTGTCGCTAAAAGTAAATTTCACGAAAAATAAATAAATTACTAATAATATTCTTCTGGCGACGCACGTTTTTTGTTGCCAAAAGTAAATTTCACGAA[AAATAAATAAATAAAT]AATAATAGTATTTTAGTGACCCACGTGTTTAGTTTCTTAAAGGAGATTTCACGAAAAAAAATATTAAATTAATAATAACAGTCTTTTGGCAACGCACGTG
AAATAAATAAATAAAT	AAAT	22170	scaffold122751 73.0	16	ACTTGCGATTGTTTTTTTTTTTTTATTAAGTTTTACACTAATTGACATAATATACTGATATGTTAATAATAATAATTTATATTTATGAATTTATTTTGTG[AAATAAATAAATAAAT]ATTATATTAATTATTATAAAAATTAACTAAATTTAGTCAATTTTCTTAATATTACTAATAAATAAAATAAAAGATGGTAATTGTGAGGGGCCCATATGAG
AAATAAATAAATAAATAAAT	AAAT	28522	scaffold122839 74.4	20	ACTGTTGATATATTTACATTTTTTTTTTAAAAAAAAAATGTAAATTAATGTTGTCACATTTTGAACTTGGTCACTAATGAATAGTGATAACAAAATTTCA[AAATAAATAAATAAATAAAT]TTTGGTAGTACTGATCATTATTCCATAATCGGCCAGAAAAAAATCACTACTTAATAATAGAATTTTTTCTTAATTGTTCACAAGTATAAAGTGTTTTTTT
AAATAAATAAATAAAT	AAAT	32049	scaffold122839 74.4	16	ATTCTATTTTTCACATACAAATTAACAAATTTATAAAATTAATATGATCATTTTCGTATTTAAAAGTAAAAATGAATAAATAAATAAATTTAGTGCTTAA[AAATAAATAAATAAAT]TTGGTGCTTCTGACTCTGGGTCGTGGTACTTAGCTTGTTTTGAAAAGAGAATTAGGAATTAAAGGGGGAGCATAGGTTGTGAAAGCTTGTGGCCGTCAAG
AAATAAATAAATAAAT	AAAT	40367	scaffold122839 74.4	16	TAAGTTAGAAAAATGACAGTCATTTGAGAATAACCAGACTTTGTTCTTTAACAAAACTCATCAGCCATAATCCCCCCAGTCAGATCAAGGAAAAAAACAA[AAATAAATAAATAAAT]CATCTCCCAGCAATGTTGACATGATGTGAGAGATTGACAACACAAAACCAAAAGCGTGCAGCTGATAAGTCATGGCAGAAACAAACTTTTTTCCAAATAC
AAATAAATAAATAAAT	AAAT	60931	scaffold122839 74.4	16	AAATATATAAAAACTAACTTTTACTACATTGGTCTCGAATAATCAAAAAGAACAATAATATTAAAATTTTGAATGTAACACTAACAATAAGAAAATGCAA[AAATAAATAAATAAAT]AAAAAGAGAAAAGGAACAAAATTAGATTTTTATGAATTGCTCCGCTAGTTCTAGCTTCTACCAAGTTAGAGCCTCAATAAATGGACAAATTAAAAATCGG
AAATAAATAAATAAAT	AAAT	72781	scaffold122839 74.4	16	GCGGGCAAACTTCCATCCAAGCAAACTAGGAACATTCGCCGTCCATAATAACAATCAAAATAATAATATAAACAAAATTACTCGTATATATTAATAAGTA[AAATAAATAAATAAAT]ATTTTAATTCCATTGAAGAGGCTTACAGGCACCGAGAGCCGAAGCGTTTTGAACCAGAGTCATTTTCACCGTAAGCCGGTCCTCCGAGTAAATACACCAT
AAATAAATAAATAAAT	AAAT	32679	scaffold123049 71.2	16	ATTTTTATTTATTTATTAAAAAAATTTAATATAATATCAATCAAAATAATTATTAAATTATTTTAAATTTTAAAAATAAATTAAAAAGTTATTAAAATTA[AAATAAATAAATAAAT]CTGTGTTATCCATTGGTACCATTTCAATTTATTGACGAAGCACAACCAAGCTACACAGTAATTTCTCCTTGAAGTAAGTAATCCATTGGTATTTGTGTTC
AAATAAATAAATAAAT	AAAT	34204	scaffold123049 71.2	16	GAGCTATTTACAGATGCCGATTAGGAATATGGTTAAAATTAAGCAAAATTCAAAGCTCTACTTGACAGGACGGTTGTCGACAAAATTTTACCCCGAGGAA[AAATAAATAAATAAAT]TTGACATACAAAGTAATCGTTTTTTCCATAAACCACAGGTCACATTAAAAGAGGAATGATAAAAATTTTCCCGAGCTCCAGGGGATAACACCATCAATTG
AAATAAATAAATAAAT	AAAT	2699	scaffold123051 75.6	16	TTAGGCTGTGGGTTGTGGGCTATGACTGTGGGCTATGGGCTGGTAAGGCCAAAAGAATGGGGAAAAAATAAATAATAAAAATAAATAAATAGATAAAATA[AAATAAATAAATAAAT]AAAAATGTTTGATTAAATTCTAAGTTATCTCTCTCGAAAAATGCAAAAAAACAAAGGGGTCGAATGGGGTATCTACAATAACGCATATAAAAACGAAAAA
AAATAAATAAATAAAT	AAAT	133	scaffold123107 55.0	16	CATGCATCATTAAAAAAATGGAACTTAATTAGATATAAATAAATAAATTTCCCATTGAGTTGATATAGTTATAAANGTTAAAAAATTGGAACTTAATTAG[AAATAAATAAATAAAT]TTCCCATTGAGTTGATATAGTTATAAAACTTTCTTCTTACTTCAAACATTTTTTTTTTTATATTTTGTAAATTAGTAATTAGAGTTTTCCATGCCCTTCC
AAATAAATAAATAAAT	AAAT	14990	scaffold123215 69.7	16	AACTTTTCTATTTTCTTTGATTCCAACTTTATCTCCATATTACCCCAAAACTATTTCAGCTATACCCATATCATTTAACCTACCTCAACTAAACCCACCA[AAATAAATAAATAAAT]AAAACCCACGGGACATTTTTTTACCAGGCGGAGTGCATCTTGGTAGTTTGGTAGGGCAAGCTGTGTGAAGGTGACATCTTACTTTTGGTAGGTGTCAAAA
AAATAAATAAATAAAT	AAAT	3655	scaffold124215 59.7	16	CATTGCTCCAATTAAAATATTAAATGAGACATAATAAATTGTTCCATAATTTATTATGTCTTAGGCAGTCTAATGATCAATAATACACACATTACGCAAA[AAATAAATAAATAAAT]TTATAAATATATATAATTACTATTTAATTAAAATTATTTCGTGAATGATTTATTTATACAAATATGTTATTAAAATAAAATTATTATAGTTTTATTTAAT
AAATAAATAAATAAAT	AAAT	17054	scaffold125147 86.5	16	TGCATGCAGCATGCGTGAGATCTCTTAGCACTTGCAGGGTGGGTGTATTGGAGCTTTATCATTGTGGGCAATCTCATAAATGAAAGTAGTAATGTGTCTA[AAATAAATAAATAAAT]AATGAAGTAGTGATTGTTTCTGATGCAGTCCAGGGATGTTGGATAATGTCTTGTTGAATTGAGGCAGGGTTTATATGTCTTAAATGGCAATTGAGATGAC
AAATAAATAAATAAAT	AAAT	44525	scaffold125247 70.9	16	CACATATTCCCTCCCATGTGTCTTACAGGTAATTCATATTCTCATTTCCTATTTTAGTCCACATTTGACTAGCCCTGCCATTTTGACTTCCAACTTAAGC[AAATAAATAAATAAAT]AATAAATAATAATAAAAAAGTGAAGAAAATAATTTCTTGGGATTATTACATAGTGCCCAGAACAAATTAGGTGCTTGTAATAGAATGAAGAGGAAAATGC
AAATAAATAAATAAATAAAT	AAAT	80230	scaffold125247 70.9	20	AATAAAAGCGGAATAAAATACCCCATAAGGGGTATTTTCTCATAATCCAGTTGTACTCCAGCCTCCTCTATACAGAATGGGTTAAGGTTCAAGCAATATA[AAATAAATAAATAAATAAAT]GCACTGTAAGGGTGTCAAGAGTCAAATTGAATTAGCTTCTTTTTTTTTTTCTAAAGGAATTTTTTATTTTATTAAAAATAAATCACAAGCTTACTTCATT
AAATAAATAAATAAAT	AAAT	6300	scaffold125303 71.5	16	TCTAGTAATTTTCAGTTTATATATATATGTCCAATGACTGATCAGCCCAAACTTCAAATTCTCATTATTATTTTTTTGTTCTAATATTACTTTTTTAAAA[AAATAAATAAATAAAT]TTAATTAATTAATAACTTCAAAATCTAAGATGCTATGTGCATGCAATATGCATGCGATATGTAATAAAATAATATTGTTAATTAACTTAATACAAATTAT
AAATAAATAAATAAAT	AAAT	5084	scaffold125697 77.5	16	AGAACAAGACTATATTAATTAGGCAGCACATGCACAAATTGTAATTCATTGAGATTACTAAACATGAGTATATTTAAATCCCACGTCCCTTGTTTACCAA[AAATAAATAAATAAAT]TCCACTTTCCTTTTTAATTATCAATATAAGGAAGGGGGTAGGAGTCATGACATAAAAGAATTGCAATATAACATATTAAAATTCCAGCTCATAAGATCTG
AAATAAATAAATAAATAAATAAATAAAT	AAAT	3264	scaffold125739 72.4	28	NNNNNNNNNNNNNNNNNNNNNNNNNNNNNNNNNNNNNNNNNNNNNNNNNNNNNNNNNNNNNNNNNNNNNNNNNNNNNNNNNNNGTTGGAGGAACGCAAAA[AAATAAATAAATAAATAAATAAATAAAT]GCATACAAACAAATAGAATATCCAGTGATAGCTTGAAGAATTGAGAATCACTTACATATGTAATTTCAAACAGTTCTAAATCATCTTTAAGCCACACAAT
AAATAAATAAATAAATAAAT	AAAT	42490	scaffold125875 74.5	20	TTTATAAGTAGTTTTGATATAAAATTAGATCGGTGGCACATGCCCACGCGTTGTTAATATTTTATTCAGATTAAAACATATTGTACTATCACAAGTAATA[AAATAAATAAATAAATAAAT]AATATGAGTTGTCTTACTTTTATTGAATAGGATTATATTAACCAAGTCAAAGGTATTTTTTTATTCGATTAAATTCTTAAATTAAATGCAACTAATGTTT
AAATAAATAAATAAAT	AAAT	1759	scaffold126021 56.3	16	AATATTAATTTACTAAATTATCTTAAAAATTAAATATAATTTTTTAATGTAAAAATAAATTTGTAAAATACTCAATTATTTTTTTATTTTTTTAATTATA[AAATAAATAAATAAAT]ACTTTTTTATTTTTTTATCAGTCTTATCAAATATTAAAAAGAAAGGAATATTATAAAAAAAATTTATCATCTCTATATTTTATTATTTACACTCTTTATC
AAATAAATAAATAAAT	AAAT	1536	scaffold126043 66.0	16	TTACATGTCACATGGAGAGAGAAATTTTTTATTTACCTTAGAAAACTAATTTTTTTTTTAAAAAATGAAATAAAGAGAAAAAGCTTTTATTATTAGAGAA[AAATAAATAAATAAAT]AATGGTCCATTTGCGTAACCCACAAAAACAATATAAAAAACAAAAAGGCTTTTGTGTTCTGTTAAGAATAAAAAGCTAAAAACAACTACACACAGTAGAG
AAATAAATAAATAAAT	AAAT	2488	scaffold126163 81.8	16	CGCAATTGTATAGTGTAGCCTCTACACGATAAATTGGGGGATAGCTTGTTCCTTATCCTTTTGTACTCTTACTATTATTAATGCAATCTTGTTTCCTATA[AAATAAATAAATAAAT]CAGAAAGCATCAGAATCTGGAGATTTCTCTTTAGCACAAACAAAAACAGCTTTCTGAATCCACTCTTCCTCAAACGACCTCTCCACCCATCTAGCTATCT
AAATAAATAAATAAAT	AAAT	3740	scaffold127251 30.8	16	AATTCAACAGTGTATTTATACTAATATAATTTAAGGGGAATGACATGATAAATTAAAATGCACGTTAGTATTGAACTTAATAAAGATTATTAAAAAAATC[AAATAAATAAATAAAT]TATTACAAATTAATTAATTTTGTTTTCTCTCCTCCCATCTCTCTCCTCTAACCATTTCTCTCTCCTCTCCTCTCTCTCGTTCTCCTCTCCTCTCCCCCTC
AAATAAATAAATAAAT	AAAT	6336	scaffold127913 71.0	16	AGATCATCAGCTTAACTACGAGTAGCAACACATTTTCAGCATAGTGCACAACATACACACTCCTAAATCAAGCCCTCAACTGCACTAGCTGGGCATAGAC[AAATAAATAAATAAAT]AAAACTTATTATACCATAGCCCTAAGCAGATGATTAAACACCATTATTAGAAAAGTGCAACGAATGAAAAATCTATGTGCAAGGAGAAGGAAAACCTTAT
AAATAAATAAATAAAT	AAAT	1512	scaffold128013 37.7	16	AAATTTTTCTATGTTATCAATGAAAATGCCCCTAGATAAACATTTTGATTGTTAAATGATGACAAAATCAATACGGTTAGATTATGTTACCAAATTATCC[AAATAAATAAATAAAT]AGAGAGTAGAAAACTTCGATATTAGTCGTTGGATGATATGACAAGTGAGCATGTCCATGAATCCTAAGGTTGATATTGATGATCTATCTCATTTGTTTAG
AAATAAATAAATAAAT	AAAT	692	scaffold128517 36.6	16	TCCCAAACCACAACGTTTTATGTGAATTTTCTTTAAATCGTGGGGTTTAAGTGTAACTTGGCCAGATCACGAAGGGTAAATTGAAAGTTTCCCAAGCAAA[AAATAAATAAATAAAT]AATTTTAATTAAAAAAAAAAGTTAATCCAGTTGACAGGCAATATTCTCAGCTAGTAATAGGTTCTCCTGGTGAAGAATGGAAGGCGATTCTGACAACACG
AAATAAATAAATAAAT	AAAT	13355	scaffold128813 72.7	16	AATGTGCATGTTGCCATTAGAGAAAGTGGGTTCCCTTCTCTCTTCCTCCACTCAAATTTAGTTGGGCCGTAGGAGCTAGCAACTGAAAGGTTTTAAATAA[AAATAAATAAATAAAT]AAAAAGTAAAATGGGTTTAATAACGTCATGACGGCATCATCAATGCCATCATCATCACTGGTCCATATAAATGAGAGAGTGCGACCCAAAAACACACCAA
AAATAAATAAATAAATAAAT	AAAT	12540	scaffold129177 73.8	20	TATTTTACATAATGAGTATGCTAATTATTAGACAAGACGATTATTGTTGTTGAGATTTTTCACATTTTTCCTTAATAATTATCATATCATACTAAATTTA[AAATAAATAAATAAATAAAT]TATTATATAAATAAAGTTTCAAATTTAAAATATTTCTTTTTTTGATGAACAATCTAATATAGCTTACTAATATAACTAATTCATCAAGTTTAATTAATTT
AAATAAATAAATAAAT	AAAT	7031	scaffold129925 81.6	16	AAACCAGCATACAACCTCTAGGGGTGTTGAAAAAAACTAATTTTACCATCTATGAAATCTTTAGAATGACCCCTACTCAAAACCACAGCTCCCAAGACAA[AAATAAATAAATAAAT]GAGATAGAGCTTCCCCTTGCTTTAAACCTCAAGAGGACGAACAAAAAACCTCTATACACCTCATTAAGGACAACAGAAAAATGAATCCCTTTACAACAAG
AAATAAATAAATAAAT	AAAT	5004	scaffold130371 69.0	16	ATTTATTTATTTAGTCTGAAACTTGAACCCGAATCGATACCTCCCTTTATTAGTATTATCGTGATGAAAGTCCCGACGTCAAATATCAAATTTACAACAA[AAATAAATAAATAAAT]AAAACATTTACAAGCAATAAGATTTCATGAAAACTTGGTCTCTTAAATCATTGGATGTAATTATTATTATAATTATTCTTTTCTAGATTATCAACTCAAT
AAATAAATAAATAAATAAAT	AAAT	38451	scaffold130797 74.0	20	CGACCCTTATGCTTTTTATTCAAAAATTAGAGTAGTAGTTCCAAGAGATTTGTTTTACATTTGGTCTTCCTTTTGTTTCAATTTAGTTGTTCTCCTCTCC[AAATAAATAAATAAATAAAT]ATGTGTATATATATATATATGTAGATATAATAAACATGGTGAGATAAATCATGCTGCAATTTCCACTTGTGTTGTAAAGAATTTAGTCAAGATTGCTGTG
AAATAAATAAATAAAT	AAAT	4600	scaffold130925 68.2	16	CACTTACATAAACAATTAATTAATTTATTAACTTAATTATAAAAGTAATTATCAATGAACACCTTGAAATTCAAATTCTATTAAAAAAATGACACTCCAC[AAATAAATAAATAAAT]AACTACCCGTTAAAATTGCTTTCAAAGAATGAATTCTGAATAACTCAGATGATAAACTCTTTGGTTGGCACATACAAGGCTTAGAATCAAATCTCTCCAA
AAATAAATAAATAAAT	AAAT	1177	scaffold131087 70.1	16	TGGTATAAATAACTTTTTTAATTTAAATAAAATATTTACTAGAGTCAAACATGTATTATAAGTATGTGATCATAAAATTAAAATTATTGAATTGAATTTA[AAATAAATAAATAAAT]AAACATGTACTATAATTTAAATAAATAAATATTTACTAGAGTCAAACATGTATAATTGAATTTAAAATTACAATAAATACTTCAATATAACTTTTGAAAT
AAATAAATAAATAAAT	AAAT	27346	scaffold131103 68.5	16	ATAGTTGGTTAAAATTAAGTTAGAATTCAGTAAAATTTGCGTTGTCTATTAGCCGTGCAAACTAATGAACATGCACTAAAATAATTTTTTACTAAATGAA[AAATAAATAAATAAAT]AAACAAAGAGTAGTAAAATAAAAGTGAATTTGGCCAAAGGTCCACAAAATAAGAGTTTAATATAAGGGTAATTATATTGACACCCTCAAACCGACTTAGG
AAATAAATAAATAAAT	AAAT	42807	scaffold131103 68.5	16	TTTAAAATTAAAAAAATATTAGAATTTTAAAATTACAATATTAAAATGTTATAAAGTCAATGTAAAATAATATTATAGTATAGATTACTCAACATAAATA[AAATAAATAAATAAAT]AATATAGTATGTATTATGGTATTGGACCCTTGTATAGGTCAAGATTGGATGGCCATTTCATTTTGGTCAAATAAAACTGGAGCACCTTAAGTCATTTAGC
AAATAAATAAATAAAT	AAAT	5744	scaffold131483 73.4	16	AGCTAAGGTTGCAAGGTGGGACCATAACTTGAACCACAACCTTGGTTCAAGTCTTAGGAAGAATAAATAGTCATCTGTTATCCCCTCCAAAGATCCAAAA[AAATAAATAAATAAAT]AACAGCACAATGCTTGGCTTCAAACACCAAGATGGAAGGTTGTTTCTGTTTTTTAAAATCCGTTTTCTTTGATTTGCTCTCTTCTGAATTACTAGTCTGG
AAATAAATAAATAAATAAATAAAT	AAAT	972	scaffold132031 75.4	24	TTCCTTTGCTTCCAACAGCAACATCCAAAGCTATATTGTCCAAACGTCAATTTCTGTTTTGGATGGTGGGCAGCCCCTACAAAGAGAAGGCAAGCAATAA[AAATAAATAAATAAATAAATAAAT]ATATTGGCATCACAAGAAAAGGCAGATAGACAAATAAATTGGAAAAACTAGTATGGAAGCAATCAACAAGAACAATGGAACTAAAAATTGTNNNNNNNNN
AAATAAATAAATAAAT	AAAT	829	scaffold132321 72.0	16	AATCATGCTAATTTCAAAAATTTGAACCATAAAATACATTATACCAGCATCACCTCGTGCGATGCACGAGTGTATTGAACTTATGCTAATTTCAAGTTAA[AAATAAATAAATAAAT]TCTTATGAAAAACAAATCATACTTTAGAAAAATAAATACATAAAAGGAAATTGACAAAGATAGAGAGAATGTATAACTAGAAAACAATAATGTGTTTGGT
AAATAAATAAATAAAT	AAAT	430	scaffold132771 48.9	16	TTGTCACAATTAAGAACTATATAAGGTAATTTTTTAAACTAAAAGTCTAAAAGTTAACTGTCACACCCCCTAAAATTTAAGAGTGTAAGCACAATTACAA[AAATAAATAAATAAAT]GTAATTAATCACTAGAAATTATTACTCAATTCTAGATTGTATGCATTCTAAATTTTTAATTTTTATAATTGACTCATTAATTTATTCAATATTAATTTTA
AAATAAATAAATAAATAAAT	AAAT	17259	scaffold132925 77.0	20	TGCGTAGCCATCCATAACCATGTTCTAATACCATTTATCAGCTTATCCATCTACCTACATTCACTTTATAGTTTTATTCTCCTGATCTCAAGTCCCAAAA[AAATAAATAAATAAATAAAT]TATGTAGTGAAAGGAACTTATTTCACTTAAATATAGCAAAAAATTTCTTTGACCAAGTCATGTGAGATATCGCGACACAAATTACATGAAGAAATTTTGA
AAATAAATAAATAAAT	AAAT	4078	scaffold133003 64.7	16	TTATAAATTTTTTTTAAAAATAATATAAAAATTATATTTTTTGTATTTTTTTAATGAACGTAATAATTATTTAAATAATACAAATATAATTTTACATTAA[AAATAAATAAATAAAT]ATTTAAAAGATAATAATTTTTATTATTATCATTTATACTTTAAATGACTTATTCATCTTTTAAATAATGTAAATGACATAATATTAATATTAATTTTTAA
AAATAAATAAATAAATAAATAAAT	AAAT	171	scaffold133209 34.8	24	ATAATGAAACTGCAGGTTTTTAATTTTTAAAGTAACCTCTAATATACAATTATATACCCTTTTCCCCAAATTCCAAAATCAAGAAGCCTCTTGCCTATAA[AAATAAATAAATAAATAAATAAAT]ATGGTTTCATGATTTTAAAAAGTAATTCAGCAGACTTTAAAGCCAATATACATCCTATGTTATCCACGCAAGGAAAAAAAAAAAAATATACACATAAATC
AAATAAATAAATAAATAAAT	AAAT	2192	scaffold133417 73.6	20	CTGGTTGTGGGCTGATAGGGTCAAGTCAATAAGCTGGAGCTAGTTGTGGGCTAAGGGGGAAAAAACTGAAATCAATAACAAAAAAATAAAACATAAAATA[AAATAAATAAATAAATAAAT]AAAATAAAAATAAATAAATAAAATAAAATTAAAAATAAAAGAAAAAAATGTTTGATGAAATTCTAATTATCTCTTTCGAAAAATAAAATAAAAAATAATG
AAATAAATAAATAAATAAATAAATAAAT	AAAT	859	scaffold133469 49.3	28	TTCCAAATCATTCTCATCTAATTTTACAAATGAATCATCAAGTAAAATCCAAATCATAAGTCAGAGAAAAGAACAAAAATAATCATATTGCTAGGAAACA[AAATAAATAAATAAATAAATAAATAAAT]AAAATAAATTATGTGTCTTGCAAATCTCTCTCTTTGGCTGCCCATATACTGGACTTGTAACCACAATTAAATATTTTCTAAAATCAATTATGTAGATAAC
AAATAAATAAATAAAT	AAAT	726	scaffold133521 51.5	16	GATCAATGGGCATGAGAGAATCCAATCCCAATATAAAATTGAGATTGAAAATCACTTCTGAATCAGATCCTCCACTCTTTGCAATTTGAAATTGAAGAAA[AAATAAATAAATAAAT]ACACAGCTTTAAAGCATGAAACTTTATAGAAATCTAACATTTAACAAAATTCACATCAAAACCAGATCAAAGGAAAAAGGATTGGATAATATAGTAATTT
AAATAAATAAATAAAT	AAAT	41097	scaffold133553 74.0	16	CAATTGGTCTAGTGATTTTAATTAGAAATGCCCTTAATGTGTCCTCATTGTGAAAGCATTTAGTGAGGTTAGATTTGGGATTAATTTGATTGTAAATCAA[AAATAAATAAATAAAT]TCATCGTCATTTTTTTAAAATATGATACTTTTTTTATAACAAAAATTAACGTGACATTAAAAAAGACGATGGCACCCTCAATCTTAAATTGATACCCTAA
AAATAAATAAATAAAT	AAAT	6428	scaffold133621 77.4	16	TAGGAGTGCGAAATGAGTTACCAAAATAGGCAAGAATCATTGCAGTAAAATATTCAGAGAACTAAAATGTTAGAGAACTATCACAATATAATAGTCAAAG[AAATAAATAAATAAAT]TGCCACTTACTGAGCAAACAATGAATCTAATTACGATTAAAACAAAGGACCAATGTTCAGAAACAATACAGGGTGATAAACACATGATTAACAACCAAAC
AAATAAATAAATAAATAAAT	AAAT	103	scaffold133905 64.8	20	AACATGATTTTTGCTATACATTTCTATTTATTATAAAACCAATATATTTTTTAAAAATCTACTCGTTGAGGTATATCAAGTAACTCTCATAAAGACTATA[AAATAAATAAATAAATAAAT]AAGAAAAATTTCATAGTATTAGAGATTAAAATTTTATTGCGTTAGGGACTACAAAATTTCAATGTTAGAAAAATTTTGGACAGTTAATCTACATATGTTT
AAATAAATAAATAAAT	AAAT	7210	scaffold134309 68.2	16	AATTGATAATTATATTTATTTTAAGTGTGATTGTCAATTATAATTTTAGTATTAATGAAAATAAAAATGTGTGGTCAATCGCATTTTTATTTATTTTTAA[AAATAAATAAATAAAT]TAAATAAAATTTAAAATACTCAAATTCTAAATTACTAACATTTTAGTTTAGCCCTAAATCATTAATTTTTTTTTTCTGAGACATTAAACAATATCCAATA
AAATAAATAAATAAAT	AAAT	28723	scaffold134479 75.8	16	AGGTCTTATTTGATAGATTTTGACAAGTAGATTCAAAAATATAAATTTTATAGAAAACAAACATTTATAACAAAAGTTATGTTATTTTAAATTTTGAAAA[AAATAAATAAATAAAT]AAACTAGAGCGTCAATAGCATAATATCATTTTTTAATGAAAAATAGTTTTACTAGAATTTTAGTGCAAGGGTACAATAACTAAAAAATAATAATAATAAC
AAATAAATAAATAAATAAATAAAT	AAAT	618	scaffold134669 47.9	24	TCAGATTCCTATTTTTATTCCCTTAGAATTAAGAATCTCTCTCCCACTATAAATTTTTTATTGCTTAATTAATTTTTTTATGGGATTTAATATTTAATTC[AAATAAATAAATAAATAAATAAAT]ATATTCTGCCTAAAACGTGTAGTTTGGATTGGATCCACTCCAATTTCCCGCATCTCCATTTGTTTTTGTTGGATGCTTGTAATCAAAGAATCTTTCACTT
AAATAAATAAATAAAT	AAAT	209	scaffold135417 59.8	16	CATGTGTTTAGTTTCCAAAAGTAAATTTCACGAAAAAAATTAAATTAATAATAATAGTCTTTTGGCGACGCACGGTTTTTATCGCCAATAGTAAATTTGA[AAATAAATAAATAAAT]TAGTAATAATAGTCTTTTGGCGACCCACGTGTTTAGTCGCCAAAACCGAATTTCACGAAAAATAAATAAATTAATACTAACAATCTTTTGGCGACCCACG
AAATAAATAAATAAAT	AAAT	426	scaffold135417 59.8	16	GTTTACTTTCCAAAAGTACATTTCACGGAAAAAAATTAAATTAATAATAACAGACTTTTGGCGACGCACATGTTTAGTCACCAAAAGTAAATATCTCGAA[AAATAAATAAATAAAT]AATAATTGTCTTTTGGCGACCCACGTGTTTAGTTTCCAAAAGTAAATTTCACGAAAAATTAATAAATTAATAATAATATCCTTTTGCCGACGCAAGTGTT
AAATAAATAAATAAAT	AAAT	1938	scaffold135441 58.5	16	TGTTTTAAAGAAAGTGAAATGAAGATAATGAAGATAATGGGAGAAAAAGGAAGAGACCAAGTGGAAGTCAATTACATTTTGACCATGCAATTTAACAATA[AAATAAATAAATAAAT]AAAATGATTTAAAGTGATTGTACTTCTTTTGAACTCACTATGTGCAATCCTCTCAAAATTCAAAAGATTTGGAAGAAAAATAAAAGAAATGAAAAATTTT
AAATAAATAAATAAATAAAT	AAAT	2742	scaffold135531 72.5	20	AAACGAGCAAAAAAGATAGAATAATTATTTATTAATACATTTTAACTCAATTATATATCAAAATGAAATTCGACATTATTTTAGTTGGCTCACCCCTAAC[AAATAAATAAATAAATAAAT]CTACTTTACATGATTAGAGATAACAAACTTCTTATCTTATATATTGATGGATAAAATATCACTCCTACGAGGTATTAATGAATTGAAACTCAAATTAACA
AAATAAATAAATAAAT	AAAT	8849	scaffold135531 72.5	16	AAAAAGAGAAGATGCAAGTTTAGTTTTTTTAATATATTGGTATGGTATCAGTAGAGAAAACAAGCACATGGTATGGTAAATGATTAAAACCCTAGATTAA[AAATAAATAAATAAAT]AAAAATAACTGGCAACTGGGAATTAGTAGAGAAAACAAGCACATGGTATGGTATTAAGAAAAACCGCTAGACTCAAACAAAAAGCCTTAGATTTGAAGTA
AAATAAATAAATAAATAAATAAAT	AAAT	38397	scaffold135539 75.7	24	AGGTTTGCAATCAAGTTGGTCCAAAGGTGGCGAAAGTGGTTGATTTTGGGTGAAAATCGAAGTTACGGGGCTTCATTTCATCCAAAAATTTAAAAAACGC[AAATAAATAAATAAATAAATAAAT]GAAAACACGTAATATGACTGGCTTGGCCGGATCGCATCCGGCCAGGGGGGAGAGCCATCCGACTCTCATTTCCCATACGCATTTCCTCTCTTCTTCAATA
AAATAAATAAATAAAT	AAAT	25002	scaffold135769 71.1	16	TTTCGTGTGGGGTTGGATGCCTGAATTGATTTAATAAATGCTCGTTGTTAGTAGTTTCCCTTAAGCATGGTAATTAATTAATTTGTGAAATCTTCTATAA[AAATAAATAAATAAAT]AATTTGTGAAAACCCCTTAATTCAGTAGCTGAACAGCATTGCACTCATTTAAAGTGTTTGCGAGTTTGAATAATGGGTATGGGCATTACCTGACACTGAT
AAATAAATAAATAAAT	AAAT	10274	scaffold136053 75.3	16	ACGGAGAGCTTGAGATGAGATAAAAATAAAATAAAGTGTTAAAGTCGAACACTTTATAATATTTATTTAACTTAATACACCTTTTCTTCTTTGAATTAAA[AAATAAATAAATAAAT]AACTTTATCTAGTTCATATTTATTTAATAAAAAAACCTTTGTCTAGTTCTTCATTATAAAATAATTCATGTTGTGACTGAGCTGCCAAGTACAATAAAGA
AAATAAATAAATAAAT	AAAT	4893	scaffold136207 41.1	16	TAAGCATATGTGGAACTCATCAAATAACTAAAAGTTTCAAATAGCAATGTATTCTTCAAAGTCATGAGATATGACAAATTAAAATGAGATATGACATTAA[AAATAAATAAATAAAT]GATATCGAAAAGACAACAAAAATGGTTCAAACAAATCACAAGTCAAATCCAAGCAAGCTATAAACAAAACTCAATCAAGTCACATACCTGGCTCAAGTGG
AAATAAATAAATAAAT	AAAT	80188	scaffold136435 77.9	16	TATGCACCTCAAAACCGCCCCTGCATGTAAGCAAGAGAAGCTTACCTAAAAGACATTTTCAAGATGCAGCTTACAGCCAGAAAGGGAACAAAGCCAATCC[AAATAAATAAATAAAT]AAAAGGGAAAAAAATGCAGGGTCTTCACTGGACTTCAATGGACAAAGAAATTATTTTACAAAAAGAAGAAAATCCTACTGCCAGATGTACTCATGCTCTG
AAATAAATAAATAAAT	AAAT	2866	scaffold136567 73.1	16	GACTGGGCTGTGAGCTGGGCTGGGCCATGACTGGGCTGTGCAGTGCTTAGGCTAGGCTGTGATTGTGGGTCCGTAAAAAAGAAAAAATGAAATAAAAAAC[AAATAAATAAATAAAT]AAAATAAAATAAAATAACAAAAATTGTTTGATTAAATTCTGGGTTATCTCTCTCGGAAAATGCAAAAAACAGAGGGGTCGAATGAGGTGTCTACAAATAC
AAATAAATAAATAAAT	AAAT	203	scaffold136991 74.2	16	TTGGTTATGTGTGGCCTAGTTTTATTTTCAAATGTCTTCTATTTATTTGTGCGTGTATATGTTTGTAGTCAGTATATGTGTATTGTATGGGCTCATAATA[AAATAAATAAATAAAT]AGACAAATATAGTGAGTTAAAATATGAGGAATGCTATTTATACCAGCTAAATTTGTCAAATAACTTTCACTCCTTATGTGGCATAGCAATTAATGAATGT
AAATAAATAAATAAAT	AAAT	9263	scaffold136991 74.2	16	GCCTTTCTAATACCGCAATATAAACTACTACTTGTAAGTTGTAAAAAAAATTATAATTTAGAAATGAGGAAGCATGAAGTGTAGAGAAAAGCAAAAATAA[AAATAAATAAATAAAT]GTATCTGACATTTTCATGCTTTTATTTTTTTGTTTGATATCCATGAAATATTCATGGCCGCATAAACTTGATTTTTTCCCAGTCATACATATCACCATAT
AAATAAATAAATAAAT	AAAT	7729	scaffold137621 69.6	16	CATAAAATAATGTTAGAGAGAATTTTATAAAAAAAAATAACGTTAGAGAGAAACTTTGACTTAAAATATATTTGATGGTTGTGGAGAAAATTTTCGTGGA[AAATAAATAAATAAAT]TTGACTTGCTCTAATATATAGTGATAGTTGTGTAGAGAGAGTAGAATAATATAACGTTAGAATTCTATATTAATTAAGATTTTTTAGATTTGTAATATTA
AAATAAATAAATAAAT	AAAT	9363	scaffold137963 70.7	16	AGTTTATTACGGCTTCTCCATTTGTTTGTAGTGATGTTCCCAAAGATTTATGGATGTGCATCTCTTCTTATCTTTACCAGCAGAAAAATTGTTTAGAAAA[AAATAAATAAATAAAT]AAAATAACAGAAAAATTTTAAATTAACAGTGACATTATATTATATTTATTATTCACTAATAAAAAAATTTAAAACGAATTATAACATCACATCATGTTTA
AAATAAATAAATAAAT	AAAT	678	scaffold137969 39.7	16	TAAAATTTACATAAATTATTTTGTGTTAAATCTTATTTGATTAATGTTGTGTTTTGGTAATATAAGTATGATGTCAAAAATAATTTTTTAATATAAATTA[AAATAAATAAATAAAT]AAAGAATATTTTTAGCGACTAAATTAATTAGTCGTTAAAGATAATTTATTTTGTCCCTAAAGAGTTTTAGTGATAAAATTAGTTAGCGCTAAACATTTTT
AAATAAATAAATAAATAAATAAAT	AAAT	14874	scaffold138035 74.6	24	ATATCCCATTTTCTGGAGAAAATTTCAGTTCCTGCTACAGAACCAAACTAAAACCTCAAAGTGGAAGTTGAGATGGAAAAAAGGAATTAAAAGACCCACA[AAATAAATAAATAAATAAATAAAT]AATCACACTTTTATTATCAAAACAAATAAAGAGTGAACTAGTTTTTACACTCGGCTGTACACACTTCCATCCTCAGTTGTACAATACAACCTAAACTGTC
AAATAAATAAATAAATAAATAAAT	AAAT	883	scaffold138099 35.9	24	TCTCAGTTGACCATTAATTTCTCCCTTTAGTATCATGCTGACGCTGATGTGGTAACGTCACATGGCATATTAAAATACACATAAATATTAAATTTAATAA[AAATAAATAAATAAATAAATAAAT]AAAATCTTAAAAAATCATAAAAATAAATAAACATCTCTCTCTCTAATGGGTTTTTGCTATTTTCCTTCAATTTCTTGCCAGATTACTTCCCTATGAGAAC
AAATAAATAAATAAAT	AAAT	4852	scaffold138441 59.2	16	AATTAAATATTAAAATATTAAAATAATAAAACAATTAAAATATATACTTGAATGTATTTGAGATAAACTAAGTAAATTGTGGCATATCATTAGTTGTTAA[AAATAAATAAATAAAT]AATCAAATAATAAATACTTGAAATTAATTATCAACCTGATAATATATTTTACTTCAAAAGAATAAGAAAAGATTACCTCATAGCTAATTGTATTGAAATA
AAATAAATAAATAAAT	AAAT	10655	scaffold138667 82.4	16	CATCTCTTCATTAATTCTAAATTCCTTCTTTGGCTTTAAACCCCCACACATCAACTCTGCCTTACTACTTACTTCTGAGGATAAATTTTTAAAATTTAAG[AAATAAATAAATAAAT]AATAAAGAATATGTACAAACCCGTAGCATCGGTAGTTCAGTGCAACCACATCATCTGCTGCCGAAAATAAAAAATTGGGCCCTACTCTGATTTGGTCTCA
AAATAAATAAATAAAT	AAAT	3845	scaffold138801 78.3	16	AATCGCCATATCATAGTTTTAGAAACCTCATTAAAGTTTAAACCCATTTCAGAACCAACCAAAGACTTTCTTAAGAACTTCTAGAGAGATCTTGCCAATC[AAATAAATAAATAAAT]TATAGGGAGACCTGTTTACATACTTGAGGAAACTTTTCATATACTTTTCAATGCATTATTTCTAATATTTCTAAAATTTCTAATTCATTTCCCAATTTTT
AAATAAATAAATAAAT	AAAT	2820	scaffold138827 70.4	16	TGACTTCACTTGGCACCAAAACGGTGCCGTTTGGATTGGGTCTTTACCTCTTGTTCCTGTTTCTGTCTATCAAAACTTGAGTTGCTTTGACACTAGCCAA[AAATAAATAAATAAAT]AACTTGAGTTGCTTTGGCAGTGCTTCTTAGTGAGATGGCCTTACACTGTCTGATTGCTTCACTTGACACTTTCATAATTCTCCCTGCATTTGTATATTAA
AAATAAATAAATAAAT	AAAT	3428	scaffold138849 74.6	16	CAAATTTTTTTATTGTAAACACATGCATATCATACAAAATTATGAACATATATTTGGTGTGCAAATACTGCTACTTATATACAATCTTCATGACAATTTC[AAATAAATAAATAAAT]GGTTGTTCCTAAATGTGGTTAATTGTTATAATAAGAACGCGGAAAAAACAAAAAACATAATACTTTCAGCAACAAACAAAAATTAATATTCATTTCAGAA
AAATAAATAAATAAATAAATAAAT	AAAT	4245	scaffold139103 75.6	24	CTATTCCCACAATCATAGATTACGTATTGCTCTTCCGATTCCCTCCCTCCAAACGCACCTTCCTAGAAACTGTTGTATTTATTATTGGAAATAAAATTAG[AAATAAATAAATAAATAAATAAAT]AATCAATGCCGATTAGCCTTTGGTAGAGTATTGTATACCATGATCAATCGAGCCGTCCATCTGAAAATCTCTTGGATTGGTTAGCCAGAATGTTTTATAG
AAATAAATAAATAAATAAAT	AAAT	56815	scaffold139351 75.0	20	GCCAACAGTTGCTACAACGGTAATTCTCGATTTGTTCAGCAATAATGAACTGCTTCAAGCAATCCTCCAAAGTACATCCGAACATCTAGTATGTATGGCA[AAATAAATAAATAAATAAAT]AGATGAATAAAGGGTACAAAAGGTAGCATCTCAGTTATAGAATAAAATAACCAAAAGATTTAAAACAAAGTGATGGTCTTAAACATACACAATACTAAAG
AAATAAATAAATAAAT	AAAT	741	scaffold139363 66.6	16	TCTGTGAAGAAATCTTGCTTTATTGTTTACAAAGTGTTTAGTGTCTTATCTGCAGTGTCCTTGAACGACCAGTCAAAATCAAACCAATAATGCCTTATAA[AAATAAATAAATAAAT]AAAAGCAAACCAATAATGGATGCAGTAGTGAATCTAATTCTTGGATTACTTTACACCGACCAATGAAGCGAATTTGACTGAATCAATCCTTGTTTCCCAC
AAATAAATAAATAAATAAAT	AAAT	1656	scaffold139947 35.9	20	CATACTGTTAGGGAGAATGTAACCACTCTCCCATGATAGAAATAAAAGAGAATAGCAAGTACAGTGAGGGTGGAGTGAAAAGAAGAAAAAAGAAAGTGAG[AAATAAATAAATAAATAAAT]AAGAGAAGGAGCATTTGGTGGGAGAAGAAGAGAGAAAATGAGAAAAAGACGAAGAGGAAAAAGATAAAAGAAGAAGAGAAATTGAAATAAAAAAAAAAAA
AAATAAATAAATAAATAAAT	AAAT	22523	scaffold140157 72.0	20	ACACACCATAAAATAACTTTTCATACTAATTATTTAATAACACTTTTTAATTACAATTTTATCCTTCAAATAAAATTATTATACTAGACAAAATATCAAA[AAATAAATAAATAAATAAAT]AATTTACAATCATGTCAGTCATGATCAATGTTACGGGCCAGCAGTGACTACTTTCTTTACTTTTCTTTTTTTACCATCTCTCTCTCTCCTCTTTTATTAA
AAATAAATAAATAAAT	AAAT	2377	scaffold140165 74.5	16	CTGGGCTGTGGGCTGTGGGTTGTGGGTTGTGCAGTGATTGTGGGCTGGGGTTGTGGGCTAGTAAGGCAAAAAGGGAAAAAAATGAAATAAATAATAATAA[AAATAAATAAATAAAT]AAAATAAAATAAAATAAAATAAAATAAAATAAAATAAATATTTGATTAAATTCTAAGTTATCTCTCTCGGAAAATGCAAAAAACAAAGGGTCGAATGGGG
AAATAAATAAATAAAT	AAAT	3012	scaffold140213 70.7	16	TTGTACACTCTATAATTATTAAGTATATATAAAATAAAAGAATTACAAATATCTGAAAAATTAATTGATATAAAAATATAAAAAAAATTCACATTATTAA[AAATAAATAAATAAAT]CTATAAATAGTACATACGATTATATGTATTCCGTTTGCAGTTATTTTTTTTTTAAATATTCACAAGAAAAAAACAACTGGAAGTCCAAAAATATGCTGTA
AAATAAATAAATAAAT	AAAT	1928	scaffold140243 61.6	16	GTGCATATGCCCTTTGGTTTGAGAAACTTGTAAAATTTTACTTTCAAAACTCATATTTAGCATAATAAATTTTCTTAATTAACATAATATATTTTTTTAA[AAATAAATAAATAAAT]ATATATATATATATGGAGAGAGGTCTAAAATATTGAAAATTAAAATTGTTTTAGATGCCTAATAATTGACATGTGGCAGAAGGGCGATACTCCAGTCCTC
AAATAAATAAATAAAT	AAAT	1448	scaffold141129 74.3	16	CGCACTAGTACCACTTGGGATTGATTATACAACCAAATACCCAATGAACATGATTACTACCAAATAATGCATACAGCGATGAACAGGAAATTGAAACAAA[AAATAAATAAATAAAT]CATAGACCACTACTTGAAGCAATAGCTAAATAAGAAATTTATGTGTTCCATCGTGCGAAGCCCAATTATGCAGCCAGTGATGATTATAATAATTGGCATC
AAATAAATAAATAAAT	AAAT	4653	scaffold141247 75.8	16	ATCTTGAAAGTTCTAGTCTTTTTATACACTTCGTTTTGAACTTTATAAAAGAATAGAAATGAATGAAATATTAAAATGAAGGGAAAATGAAAGAGAATAA[AAATAAATAAATAAAT]AATTGTTCTTTTCATTATTTGAATGTTTATAAGAAAGTGACTGAAAGAATCTGGTTGAAATAAAATTGCTATTATGCTCTCCTTAAATAGATTTTATTAT
AAATAAATAAATAAATAAAT	AAAT	43926	scaffold141533 73.9	20	TTAGAGAAAAAAAAATTAAAAAAAAAACTTGTTAGTATTTTTAAAAAAAAATTCCCTATAAAAATTATAGAGGCTTGTAATAGTCATATTTGTGGTGTTA[AAATAAATAAATAAATAAAT]AAAAAAAGTAAAAAAAAAAAAATTCATAGAACAACCTAATTAATTGAATTCCTTGAAAGTGGGAAGAATTTCATGCCATCGAAAGCTTAAATATATTTTA
AAATAAATAAATAAAT	AAAT	2882	scaffold142015 76.3	16	CTTTAGAAGCCATCTATAACAACTTAAACGCACACACACAAAGACGAACTCATTGTTAATAATACGTAATGCAATCCGGATTTTCACAGGGAATTTTAAA[AAATAAATAAATAAAT]AATTGTAAGGTACCTGAAGCAGAAGAGTGCTGCTTAGATCGCCGGTTAGATCGGAGATTCTTCTTCTTCTCCTTATCACCATCCTCAACCCTCTCAACCA
AAATAAATAAATAAATAAAT	AAAT	5230	scaffold143667 70.6	20	TATTTTCTTAATCTAGCCTTAATTATTATGACATTAAATGGTCATTACGATGATAATTAAGTTTTGTTTATATGAGGTTAATAATGAAGGTCACACTAAA[AAATAAATAAATAAATAAAT]ATTTTATGATATCAAATGGTCATGAGAGAGAAAAAATCATAATCATATAGTGTCAAGTATATATATATATGTATATGCTCAAAATTCATTCGCAACAGGT
AAATAAATAAATAAATAAAT	AAAT	1596	scaffold143827 58.0	20	AAGGTTGCCCTAAAGTCACCCATATCATCTTGGTCCATTTATATTCACAATCTTTTCCACTAAAAATGCTTAGATTTAAGCTCCGGTGAAAATATTATAA[AAATAAATAAATAAATAAAT]AAAACATAGCGTACCCAAATACACAGCCCTAGATGTTCTTCAAAACATTTTCTCAACCGTCTATATCCATTATGCCTTATTTTATGTTTAAAATTATTAT
AAATAAATAAATAAAT	AAAT	710	scaffold143939 30.5	16	AAATTAAGTATGAAAACATAATAAAAGTATGAGTTTTATATAAAGATAAAATTCAACAACCACACTCCTGAAGTTGTTGAAAAATGAAAAGTTAATTTAA[AAATAAATAAATAAAT]TATTTATGTGATGTGAATGCATAAATTTAATTTTTTTAAAATCAACATATATATATATGTATATATATATTGTATTCGAATTTATAAATTTTGCTTTATG
AAATAAATAAATAAAT	AAAT	9470	scaffold143973 73.6	16	CGTGTCTCAATTATTTTCTTCTACATCATCTCTTCTGTTTTAAATTATGCATACTCAAAATTTAATCAAGTTAATTCTTTGTAAACAAAAATTACAGAAA[AAATAAATAAATAAAT]AAAATAACAAAAAAAGAAATGCACTTGTAGTTGTTATAATTTGGGCTCATTTTCAATTGGATTTATATATATATATATTAATATATTTTAATTGATTTAT
AAATAAATAAATAAATAAAT	AAAT	5175	scaffold144129 37.0	20	ATTTTTGGCTCATAAGGTCCCTAAAAAATATATTAGACTAGATATCGATAATATATTGAAACGTTCATAGAATAATTAATCACTTAGTCTCATGATTATC[AAATAAATAAATAAATAAAT]AAAATAACCGTTTCATATATGTTGACATTATTAAACAAAATTTACAACTAATTTGTTTTTTTCATTTTTTATACACAAAACAATAAGAAATAGTTGACTT
AAATAAATAAATAAATAAAT	AAAT	660	scaffold144267 39.9	20	TGTGGGCTGTTGTGCAGTGACTGTGGGCTGGGCTGTGAGGGCTGTGGCTGTAGGCTGTGGGCTAGTAAGGTAAAGGGGGAAAAAATGAAACAAATAATAA[AAATAAATAAATAAATAAAT]AAAATAAATAAATAAATAAATAAAATGTTTGATTAAATTCTAAATTATCTCTATCAGAAAATGCAAAAAACAAAGGGGTCGAATGGGGTGACTACAGTCA
AAATAAATAAATAAAT	AAAT	6466	scaffold144865 71.4	16	ATATCATGTTACACCGCATCTTTAGATTGTATTATTATCTGCAATGTAAAAGATAATTAATTAAGAAAAATATTTAATTTAAATTTTCATAGTACACATA[AAATAAATAAATAAAT]AATATTTTTATAAAAAAATTCGTCAAAGTTCCGGTTAAAAAATGACAATCTCCCAGTGACAAAGTTCAAAAACACTGTTATATCATTTTCAAAAATCATA
AAATAAATAAATAAAT	AAAT	16942	scaffold144865 71.4	16	GAGAACTGAAATCATTAAGTCGCCTTTTGCATCAATCCACTATTTTTTTAAAGATTAAAATAACTTTATTTCAAATTACAAACATTCGTACAAGTATTTC[AAATAAATAAATAAAT]CAACTAACATCGATAAGGTTTTTGATTATAAGGATAAGAGAACTGTTGTGAACAAGTGATAGGGGTTTTTTTAAAGTACTCAGGTGAGCATGGTTTGGGC
AAATAAATAAATAAAT	AAAT	2099	scaffold145187 75.1	16	TAACGAATAATTTGATTAAAATCATAACTAAAATCTCGTATATACTTACCTCACAATATACTTTTATAACAAAAATAAAATAAAATTAATCGAAACAAAA[AAATAAATAAATAAAT]TGCTGATCAATTAAATAAAATAATATCTTCATTATCACAATAAATGTAATACATATCTACATTGTGCTAATACAATAATTGGCATAAGGAATATGTGTTG
AAATAAATAAATAAAT	AAAT	361	scaffold145347 57.6	16	ACTTTATAGATGATTTTATGAAATACAAATTGATTTAAAGGAACTTTATACTAATTAACTATATTTTTATACCTTCTAAACATTGTGGACTAAATTACCA[AAATAAATAAATAAAT]AAAGGTTGACTGTGGACTTAATAATTCATTTCACTATTATTATTATTTTTTTTTTTTTAAATAAATATTATGTAACATAAAATTGTATTAATTTATATTT
AAATAAATAAATAAAT	AAAT	62306	scaffold145425 71.8	16	ACAATTCATTGTTTTCAAATTTTTCAAATGATATAAATGCATTGAAATAATTAAAATATTATATCATACCTAACACGTTAAAGTTGTGAATATTTGCTAA[AAATAAATAAATAAAT]AATTTTATGACTTAATATATTATAATAAAATTTAACCTATACATGATAAATCTATAATAATTCATAAATTACTGTGATAAATAAATTATTTATTTTGGCT
AAATAAATAAATAAAT	AAAT	8705	scaffold146803 72.8	16	TTTATGAAATTTGCATATATAAAGACTGGGGGAATTTGCTTTTTGTTTTTTTTGGGGTGGGTTCCTAATTTCCTATTAATTTCTTGACTTTCATAGCAGA[AAATAAATAAATAAAT]AAAAATAAAAGCATCACTATGGTCATGTCACCAACTTGCAAATGAGAGAGAGAGAGAGAGCAGGCGATCATTATCAATCTATCAGAAAATATCAACTCCA
AAATAAATAAATAAATAAATAAAT	AAAT	3056	scaffold147009 114.7	24	GGACTCCTTTGAACTTAATATCAGAATAAAAAGCCAGCCAATAGCTCCACTTTCAACAGAATTAGGCGCAAAAGAACTAACAAGATTTTTTTATTTATAA[AAATAAATAAATAAATAAATAAAT]TTTTTAGTGGTATGCTAGGATCTTTAATTTAAAAGCAGGTTAATTTATAAACAATCCGCATGATACGATGTTAAGAATGATGAAAAAATAAAGTAATAAA
AAATAAATAAATAAAT	AAAT	797	scaffold147353 49.4	16	TAATTTCTTCTATCAAAGAATAAGATTTGAACTTATTTCTATAATATAACCATTTAATCACCAAACTAAACACACTTGTTTTTTCATCATGTTTTAATGA[AAATAAATAAATAAAT]TAAGTATAAAGGTGATACATATATTATTACCGCCATAATTATAGAAATTGTGAATTCTATGCGTATTTCACAATTGAAACTGCAAAATAATAATAATAAT
AAATAAATAAATAAAT	AAAT	1131	scaffold147457 71.5	16	AAATTTTCTACTATTGAAACACAAGATTTAGTATCACAAGATTATTATATTGGAATCACGTGACCATCACACCGGAAGATTATGGTTTCGAATAATTATA[AAATAAATAAATAAAT]AAACAAATAAATGAATGAATGAATGAATAATAAATAAATAAATAAATAAATAAATAAATATGAATGAATGAATAAATAAATAAATAAATGAACAAATAAA
AAATAAATAAATAAAT	AAAT	24268	scaffold148553 72.8	16	AATTTGATGTCACAACTAAAATTTTATTAATAAAGAAAATTAATATTTTAAAAATCACATGGGAAAAAGAATAAAAGATGATTGAAGACATATAGTGTAA[AAATAAATAAATAAAT]AAAAGTGACTAAATAAGTAAATAATTAGACACCACTTTAATTATATATTATTTTTATTTTTACTTCTGCAGGTATAAAAGTGACTAAGTATACTTATTCA
AAATAAATAAATAAAT	AAAT	15741	scaffold148655 79.3	16	AGTGAGCCTTCCTCACATATATAGACTAGGGCTTCTATAGGTGTTTCCCCAAAGGTAAAAAGGAAAAAGGCTCATGCTATGTTGGCCCTTATTTGGCGAA[AAATAAATAAATAAAT]AAAATTTTGCCTTTGGTGCCTCAGCCCTCGTCCTTTCATAGGAGATCCTTTCATGCTCTTTAGCAAGCATTATGATACTTGCATGCTTACTTATTATTTA
AAATAAATAAATAAAT	AAAT	3978	scaffold149791 74.7	16	GTTTTAATCTCTATCTCACATCTTAATAAAAATCAAGGCAGCCTTTCTTTTGAAATTAAATTTAATGATTTGATAGAAAGGTACAGTCTGGTTTTTATTA[AAATAAATAAATAAAT]TATAATATATTTTTTTCTTAACGTGAGTGGCCAATTTTATAGACTCGTATATTTTTTTATTTTCACTAATCAATATTTATGGGATCATTTTGAACTTTCA
AAATAAATAAATAAAT	AAAT	1976	scaffold150425 63.7	16	CCACTCATAAGACTTGTACAATTTTAATGTCTCATTTTACCCTTAAGGTTTATATATGTACTACAATGTCAATGAGTTGGCTTTGAGAGGCCAAGTTAAA[AAATAAATAAATAAAT]AAAAGGGTTATGGGGGCGATCGTACAAGTGCGATCCAGATTTATAAAATAAAATATAAAAAAAAGGAGGGTCGAGCGCAACTTGCACCTTACCCAAATAA
AAATAAATAAATAAATAAAT	AAAT	149	scaffold150839 80.3	20	TTCAAATAAAAGTAAAGAACAGCGGAAATAAATAAATAAATAAACGAATAAAAACAAGAGTAAGTGNACAATGCATTCAAATAAAAGTAAAGAACGGCAG[AAATAAATAAATAAATAAAT]AAACGAATAAAAACAAGAGTAAGTGCCTTCTCTTAGAAGATTAGCCCAAAAAACAAAGGAAAAAAAATTTAAAAAATCAAAACCCAAGTGAACTCTCTAG
AAATAAATAAATAAATAAAT	AAAT	31572	scaffold151107 72.7	20	CCATCAAGTCTAGGCCTCGACCTGAGTGGCATAGCCCACAACCAGAACTAATGAATTTTGGAGTCAAATTCGAACAAACCTCTCCCCCTAAAATTACTGA[AAATAAATAAATAAATAAAT]GTTGAAAAGATGAAATAGTGCTAAACTAATTCCTAGACGAGGTAAATAAGTGTGCGAGTGAAAATATTAAATTTTAATATTTAATTAAATTTAACAATTC
AAATAAATAAATAAAT	AAAT	5188	scaffold151771 73.3	16	AATTAATCTAGTCATCACTGCATATTTACGTGCATAAAATCTTTCAAAGTCCTGTAGTTTTGGCTCCTGGTTTTGTTAACTAAAAGGATTTCCCAGTAGA[AAATAAATAAATAAAT]AGCTGATGCCAATGATGAAGAAACACAAGGGAATGTTCAATAAAACATCATATCAATGGTCTAAGTGTAATTAGGGGGTGACTGGCAGCAATGACAGTCC
AAATAAATAAATAAAT	AAAT	48310	scaffold151971 75.0	16	TAACAATAATCGGAGAGTTTCTCTCACCCTCTATCTTTGATAGGGGTATGTGTTCACTTTGAGTTGGTTCAACCACTTTTAGAAAATTATAAAAAAATAA[AAATAAATAAATAAAT]GAAAACAAATCGGTATGATTCACTATTTTCCATAAAAAAATATTAAAATTATTTCTATAAATACCAAAGTTATATATACATTATAGATAAAATATATGAA
AAATAAATAAATAAAT	AAAT	37124	scaffold152161 76.3	16	ATCATTTTACTCAATAAGGACGCAAGAAAATTTTTATAAAGTTCATGATGTTCATTTTCCCAAGAGACATTTAAGGAAATCATACTTGGAACAATGATGA[AAATAAATAAATAAAT]AAACTATTTTATTTATAAAAAAATCAAGTGATCTTCATGGAATCAAAAGTCAAAATTTTCATAACCCTATCTCCTTCAAAATGTTTGATTCAATCAGTGG
AAATAAATAAATAAAT	AAAT	52377	scaffold152161 76.3	16	TTTTTAAAATAAATAAATAAATNNNNNNNNNNNNNNNNNNNNNNNNNNNNNNNNNNTCTCAGGGTCATTGTATTTAGTCATAAGTTTTAGAATTTTTTTA[AAATAAATAAATAAAT]ATACACTTTTAAAATAAAAGGTTTCTTGTATTATCATGTGAGTAATGAAATTTAAGAATGCATGCATAATATATTAAAATAGATTAATAATTCATAAATA
AAATAAATAAATAAATAAAT	AAAT	3711	scaffold152175 58.1	20	TAATTTGATGGTGAAGTATCAGAAATATAGTAAGATTTAAGATAAAAATTTTATATGAAAAATAAAATTAGCAGATATTAAGTCTTAAAAAAATGTGGAC[AAATAAATAAATAAATAAAT]AATATTTAGTATATTTCAACTCAATTACCTATAATATATATAAAAAAAACTCAATTATCCATCTAAGATCTTGATGTTCTTTAATTTTAAATATTGAAAA
AAATAAATAAATAAATAAATAAAT	AAAT	505	scaffold152279 45.8	24	ATGTGAAATAAACAAATATAAAAATACCATCTTATGAAATCTAATAATTTTATTTTAAAAAATAGTTTTATGTTTTTTTATTTACAATACTTATTGTAAA[AAATAAATAAATAAATAAATAAAT]AATTTTGTCATAGTAAAATAAATTTATAATACTATAATTAGGATTATCTGATTTTGACTCTAATATTTTAATATCTCATAATATTCTTATTTTTAAAATA
AAATAAATAAATAAAT	AAAT	2361	scaffold152381 67.7	16	TGTTATATCGGAGTATCAGCCGTGGTGTAACGAGACGAGGCATATCGAGGCCATAACGCTCCATATTATTGTTGTGACGGTGAATTTTTATAAAAATTAA[AAATAAATAAATAAAT]AATGTGTATCGACCGTATCAGTCTGTAGCGACTGATACGGTCACGTTTTTTCTAGAGAACAACGCAACTTGACCTATGCTGATGTGCGCCGGATCAAACT
AAATAAATAAATAAATAAAT	AAAT	54491	scaffold152429 73.4	20	ATTTGAATTTGGACCCTTTATTTAATTTTTAACTTTTTTTTTTCTTTTCCTTTATCCAGTGTGCATGAGAGAAAATTGAGAGGGAAGAGAAAGAAGTGCA[AAATAAATAAATAAATAAAT]AAGGAGAGTATGTAGAAACTATTTCCTTTTTTTATTTTGAAAGAATTGGTAAAAGAAAAATGAAAATAAAAATAAATTAAAGGACAAACAAACATATTTC
AAATAAATAAATAAAT	AAAT	3529	scaffold153003 73.5	16	GTGACCATCCCACGGTGGTGTGGGATGGTCCCATGACTACCACGAAGCAATCTCGATAATTTCATATTATTATCAAATTGTTAAGTTAAGTAATCCAAAA[AAATAAATAAATAAAT]TCAAATATATTAATTTTAAACTTAAATTATATGTATCACGAAATTAAAATTATATTTTAAACTTAAAAAAATAATTTACCATTGTAACATTCATATTAGC
AAATAAATAAATAAAT	AAAT	25199	scaffold153051 76.5	16	GTAAGAATTTAATTTGAACTAGAAAAAATCTCGTGCTATGCACAAGTATATTAATAAAAAATAAAAAATTATATTATCATTTTAAAGAAATGATCAATAA[AAATAAATAAATAAAT]AAATAAAAATTACGAGATAATTATTATATTAATGATTTTTTATTGTATATGCANNNNNNNNNNNNNNNNNNNNNNNNNNNNNNNNNNNNNNNNNNNNNNN
AAATAAATAAATAAAT	AAAT	1795	scaffold153601 71.5	16	GAGTACGTTAATGATCCTGTGGCTGATAACAAAACACCCTTTTAAAAATAAGGTTATCGATTCAAACTTGTATAAAAATTTAGTTATAATTTAAAGAAAA[AAATAAATAAATAAAT]AACAAAGTATTTGATTTTTTTTGAATATTTTATTATTTGTTGAATATAAATATTCTGTGTATCTCATATATATAAAATAATTTTAAAAAGTAATTTCAAA
AAATAAATAAATAAAT	AAAT	10127	scaffold153915 72.0	16	TTTCCTTTTACACAAGATCAATTTTATAGGATACCATACAAATATTATACAGACAAGAACAAGCTGGGTCTAACTGAGTAGGTAATACTTATTCATCCAA[AAATAAATAAATAAAT]AGAGAGTAGGTAACTATTGTGTTGGATTTTGGCCAAGAATTGCGGGGTGTGGGTGTGGAGGGGGCAACCACTTGAATAAAAAAAAAAAAAGTTAACAGTA
AAATAAATAAATAAATAAAT	AAAT	2784	scaffold155737 77.5	20	ACCATGGTTTTAAATCTTGGTATCGATCGCGGTCACATCGTGGTGTATTGAGTCTTGGCTATATCGGTCCGTTGCGACTGTGAATGGTTTTTAACTAGAA[AAATAAATAAATAAATAAAT]TATTAACTTGGTTGTATATGCCAATATCGGCCCGTATCAGCACCAGTACAACATCGCGGCAATGCTACAAGCTAATACATGTCGCCGTATCGGAAGATAC
AAATAAATAAATAAAT	AAAT	143	scaffold155765 75.4	16	AAAAGAGAAAGGAAATTGTGAAGTTAATTGGTTTTGATTTTAGGATGATTGATCAATATGGATAGCTAGTCAAATGGAAAATTAACATGAAAATCTGGAA[AAATAAATAAATAAAT]AAACAACCTTTCATCGAAGAAATCGCCAAAATCATCGACAACAACTGCAATGGGAAATGTATCATGCAGGTGGAATGCAGCGAAGAACTTCTTGATCCCT
AAATAAATAAATAAAT	AAAT	22822	scaffold155957 71.3	16	ATATTGATATATCTTACTATTGCAAGAATAAACTTATTTCATGTTAAATTAAGTTTAAATAGACGAAAATAATGATCACACTTACAAATATTTTGTTTTA[AAATAAATAAATAAAT]AAAGAATAATTAATAGTTATATGTATTTATGATGGATAGAGAAACATAGATTAAATGTTGTTAAGGTGAAGTATTCAGGTGTGTATCTTGTTCTCTCTCT
AAATAAATAAATAAATAAAT	AAAT	4079	scaffold156021 71.1	20	ATTATTTTAATTTTCAAAATATAAATTCTAATACTATTTCTCTCCTTCGATTTCTAAGCAACCAAATTTCAAATTCGAAAGATTAATAAAACAATTATAG[AAATAAATAAATAAATAAAT]CAATAAGATCAGCTGTTACCACAACCTACCGCCGATAATCCTATATTATCAGCATTATACACGCCTGCACACACATAAATAGAGAGAAAGCGTACCTGGC
AAATAAATAAATAAAT	AAAT	5482	scaffold156321 76.6	16	AGAGCCCCTACAAAATGGAAGACACACAAATTAAGATGAGTATGTTGACGCGTTAAGAGGAAACAAAGGTAGTAAATAGTCATAATAACAAAACAAGGCA[AAATAAATAAATAAAT]AACGGGGCTTATGTTAAAGACCTAAGATAGTAGATACGCTATCTACCAGTATAAGACTGTCTTGGTTTCAAGTTTCAACTAACACTGTTAAAGGCATTGC
AAATAAATAAATAAATAAAT	AAAT	1020	scaffold156803 37.0	20	ACAATGAACTTAACGAGAGAGAAAATTTAGATTAGGGTGGTTGGGTTGGGTTTATAGACTTATTATAAGAGTTCAAACAGAAAAAAATAAAAAAATAAAA[AAATAAATAAATAAATAAAT]AAATAAATAAATAAATATAGTACAAATTGCATATTTGGTCCTTCAAGTTTAAGNNNNNNNNNNNNNNNNNNNNNNNNNNNNNNNNNNNNNNNNNNNNNNN
AAATAAATAAATAAAT	AAAT	5352	scaffold157767 74.9	16	CTCACATAAAAAGAGAATTTAATATATATATATATATATCCTCTGATCAGAAAGATTGGGAAAATGAAAGCCACAGCACAAAAATCAACAAACTAGGTAA[AAATAAATAAATAAAT]CAACCAATATATTAAGAGAGAGGGACCTGAAAGGTAGGTTCTGGAAGGAGCGTTGCAGAGATTGGTAAGCTGAGTTTGAATATGGTTCAAAAACGAGGTG
AAATAAATAAATAAATAAAT	AAAT	1501	scaffold158565 68.7	20	ACTTAATCATACATTAAAGTGAAANTAATTGTTTTTTTTTACATTTTAACTTAATCATACATTAAAGTGAAATTCAATATTATTTCAATTGGCTCACCAC[AAATAAATAAATAAATAAAT]AAAAAGTCCACTTTACCTAATTAGAGATAACAAACTTCTTATCTTATAAATTAATGGAAAAAACATCACTCCACTAGGCAATAATGAGCTGAAACACAAA
AAATAAATAAATAAAT	AAAT	2765	scaffold158841 77.4	16	TTGTTAGCAATATATATATAAAAAAGAGGATGTTGCCAACTTTGTACTAAGAGTTAATAGAAAGTGCATATTTGGACTTTTATAAATGCTCTTAGCATAA[AAATAAATAAATAAAT]TTGAGAATTGTGACATTATTTTTTCTTCGATTTTTAATATTAATTGGCATGAAATGTTGATATGACAATATTGTTTATATTTACTTATGAATTTGTTTCA
AAATAAATAAATAAAT	AAAT	10550	scaffold158927 73.2	16	GAGAATATGGAAATTAAAAAGTAAAAAGAAAATAAAACGTCTTGTCAACTGCACTCTGTTTGGATGTTTACCCAATAAGAGGTTACCGCTAGGAAAAACA[AAATAAATAAATAAAT]AAACGGATAGAGAGAGAGGATCAGAGGATATATACCAAAACTAATATGAGAGGAAAGAGAAAAGAAAAAGGAAAAAGAAAAATAAAACACGGAAACCCAC
AAATAAATAAATAAAT	AAAT	17167	scaffold159035 68.3	16	CCTGATACTTGTCTGTCCACCTGTATCAAGAAAAAACACAAATGTCATTAGGACAAGAAATTACATGACTTTAGCTCTTAGTCCAGAAATTGAAATGACA[AAATAAATAAATAAAT]AAAATAAAGAGAGCTTTTCACTGAAAGCCACAATTTAATGCTTCTCAAATATACTTCAAATTGGCTCATATTCATGAAAGGTTATAAGCACGCTGCACAT
AAATAAATAAATAAATAAATAAAT	AAAT	3717	scaffold160079 67.1	24	TAAAAGAAAGTCTACAAGAGAGAACGAGAGGTCAACCAAACGGTGAAACAAAACAAAATTACAACTCACACATGGCTTTCCAATCCAACCTAATCATAAA[AAATAAATAAATAAATAAATAAAT]AATAAAAATTAATTCTATCCCACACCAAATCCACTTCCTCTTCCTTTGTCTTCAAAGATTCTCTTGTTTCTCTCCAACCATATAAACCAAAATGTAGCCA
AAATAAATAAATAAAT	AAAT	22838	scaffold160129 70.9	16	GTAAGAGTGTAATTGTGTAAGAGTTTTTTATTTTTTTGGTAAGTGTGTAGGATTGTAGACTGTGGGGAGCCTAGAGACTAAGAGAACTTAATACTTAGCA[AAATAAATAAATAAAT]ACATAAAAAAGTTTGACGGTTTGATTTGACCATGGGTAAAAATAATTATTTTTTTAAATATGAGGTATTTTTCAACTTTTTTTATAAAAATGGGATAAGT
AAATAAATAAATAAAT	AAAT	114493	scaffold160757 78.6	16	TCCTCCTCCCCCTCCCCCCCCTCCCCCCAAAAGAAAAAAAAGGGTAAATGATAACACAAAGTTGTGAGTTATGTCTCTAAGAATATTTTAAATCCTGTGA[AAATAAATAAATAAAT]TTATAACCAAGAATAATGTGTTGTATGAAACATTCATAGAAAAAACTTTAATATATCATTTTAAAATAAAATATAAAATCGTGTTGAAGAGAAAAATAAC
AAATAAATAAATAAAT	AAAT	117346	scaffold160757 78.6	16	AGTAGCTGCATATTTAAACCTGCAAAACATTATAAAAAGAATTGAATAAATAATAAGATTTTAGGGAGTCATGTCCCTAAGAATATTTTAAATCTTGTGA[AAATAAATAAATAAAT]TTATGACAAAAAATATCGTGTTGTATGTAACATTCATTGAGAAAAAAATAATATCTAATTTTAAAATAAAAAATAAAACCCTCTCACTTAAGTATTGAAG
AAATAAATAAATAAATAAAT	AAAT	2269	scaffold161083 65.0	20	GTATCACAATTTTTTTTCTTTTTACCCATAATTTAATGAAACTTTTTATTACCATTTTACCACCTATAAGTAAAATAGCTATAATACACCAAAATTATAA[AAATAAATAAATAAATAAAT]AAAACAAAACAAATCCCCTTTCCCAGCCACGGTAGCCGGCAGCGGCCTGGCGGTGGTCAAGTGAGTTCTTAGTAGGAGGGTGACAAATGTAGATCTGGAG
AAATAAATAAATAAAT	AAAT	1866	scaffold161781 41.0	16	TCAAATAATTACAATATTTGAATTTTTAATTTTATGATAAGTTTTTGTTGAATTAATAAAATAATGTTTTAGATAAAATTAATTGATAATAATCTAAACA[AAATAAATAAATAAAT]TGTAATGTGCATTTGCATTGGTGATAGAAACAGAATCTTTCCTGCCATATCAAGAATTCAAGATTCGAGAATTTTCAAACCAATTTTCAAGTCCCAAGTA
AAATAAATAAATAAAT	AAAT	375	scaffold161863 73.1	16	TTTCATGTGAGTTTTACACCAAATTATCAAATTATTTTTAAGATAAATTACACTATTTCTGTAGTTTGTTTAAAATTTTACGTTGATTATTATATTATAA[AAATAAATAAATAAAT]TTTTATAATTTTATAAAAATAATAAAATTAAATTATTTAATAATTAATAATTAATTTTTTCGTTAAAATATTCCATAAAATATTAAAATATATAATATTA
AAATAAATAAATAAATAAAT	AAAT	14738	scaffold162073 36.4	20	ACAAATTATGGTTTTCAAACTTGTCAATAATATAAATGCATTGAAATAATTAAAATATTATATCACGCATAACAACGTTAAAACTATGAATATATGCTAA[AAATAAATAAATAAATAAAT]TTATGACTTAATATATTCAAATAAACTTTAACCTATACATGATAAATATAGATAAAAAATGAATTACCGTGATAAAATAAATAGTTTACTTTGGTTATAT
AAATAAATAAATAAATAAAT	AAAT	16365	scaffold162073 36.4	20	CAAACTAATATTGATTCGTTAAATTAATATAATGAATATGCAAATTAAAAATATTGCACAAAGCGTGATAAGTAACCAAAAAATCATACGCGTAAAGTTA[AAATAAATAAATAAATAAAT]ATATAATTATAATTTAAAAAAATAACATATTTCCTTCATAATCACGAGTGTTGCAAAAATATCCTCTATAACCATTAATAATCTAAAATGTCATATATAA
AAATAAATAAATAAAT	AAAT	33109	scaffold162269 71.8	16	TGTTATAAATTTTATAAATTTTTTTATACTCCATTCAATGAGAATAAAAATTTAAAAAAGTAAAATAATAAAATGAATAATTTTTTATTCTTAATAAATA[AAATAAATAAATAAAT]TTTTTACTATATTTTTTTTTTGCTATGATAAATGAAAATTTTAATAAATTAATATTTCATCATGTGACATTACAAAAGAAAAAAAAAGTAAAAAAAATGT
AAATAAATAAATAAAT	AAAT	60933	scaffold162293 77.6	16	ATGATGCATAATATGAACCCTATGGGGTTGGTTGAGCAGTAAATACCCAAGGGGTAATCTTTGAGGTCTCAAGTTTGAACCATCCAAGGGATCACTATAA[AAATAAATAAATAAAT]AATGCACAATATACACATTGGTGATAAACTTCTACTCATGAAAAACACACTTGTAAAGAGGGGACAATTTTGAGGGTCATTCTCTGCGTAGGAAATCTTT
AAATAAATAAATAAAT	AAAT	13487	scaffold163047 74.4	16	GCACATTTGTAATTATAGATTTTTTTTTTTTATGATAACTCATGTTATTTATTTACTTTTTAATTTGTCTTATACAGAATCCCACAATGAGAAAAGTAAA[AAATAAATAAATAAAT]TTGGCAATTGTCAAATTTGTGCCAAATTTGACAAAATTTATCATAAATCTTCTTCTTAAAAAATTTGCCAGATTTTGACATTGATATGTTTTTTGAGTCA
AAATAAATAAATAAAT	AAAT	1027	scaffold163971 73.9	16	TGCCTTGTTATTTTCACTTTGTACTTGTACAAAATAAAATTTATTGATAAGGGATAAAAGATGACAAGGTAAGCAGGAGTGTATAGTCAGAAGTGGAACA[AAATAAATAAATAAAT]AAGACCAGTACAAGAACAGCACAACGAGGACAACAACAAAATCCTACATAAGTGAACTCCATGCAGTATCAAAGTGTGATGGAACTCCAATTGGCAAGAA
AAATAAATAAATAAATAAAT	AAAT	4049	scaffold164099 36.6	20	CCGCCGCCTCAACTGCCATAGTCACCGCTGCCATTTAATTTCAAAATTATTATATCATTAATCATATATCCAAATAAATAATAATGCTAATATTTGGCAA[AAATAAATAAATAAATAAAT]TTTGAAATAAACATTTACCAAAAGCTCAATTTTTAAAATTCTTTTTATGAAGTCCTTTTTACAAAGTTCTTAGTGGCTTATTGACGAAGGACTTGCACCT
AAATAAATAAATAAAT	AAAT	2973	scaffold164229 73.4	16	GAGCTTGAAGTTTAAATTTGAAAATATGTACACATTCAAGGATAATACACTAAACAAAAAGATTTTTAATTGAAAAAACAACCCCAATCTAGTTAAAAGA[AAATAAATAAATAAAT]AATAAAAATATAACATAAATCATAGTAACAAAACTTATCAATCTATCATATAGTGGAATTAAAGAAGAAAAATCTCAATCCAAATCACGAAAAAAAAGAA
AAATAAATAAATAAAT	AAAT	1239	scaffold164483 75.1	16	TACCTTTTTAAATAAATAAATAAATTTGGAAAAAGAAAATAATTTGGTATAAATCTGTTTTTTTTTTTTGAAATTATTCATTAATTGGGAGTGTAAAATA[AAATAAATAAATAAAT]AAAATAAAGAACTTTATAGGGTTAGGTCTCACCATATGGGATTTTTTAAGTATCATTAAGTTAGGCCTCCATCAAATTTGTAATTAATCTAATGTTGAGG
AAATAAATAAATAAATAAATAAAT	AAAT	37112	scaffold164533 71.3	24	ACCTTCACCTATGACTTTATTCTTCACACACAACGTCACAATATCATCTTATTTTTTGAAAACTTTGTTGTGGTATTTGCATGCATCGGAATGGGACTAA[AAATAAATAAATAAATAAATAAAT]TTCATGAACAAACATATAACTTTTACAATAAGAATAAACTGTTATATAATTAAAATATAAGTTAATTAATCATACTTCTAACACTAATTAATCATTCCAC
AAATAAATAAATAAATAAAT	AAAT	27050	scaffold164599 77.2	20	AATCGTTTTTCTCATTACCTGTCATCATTCCCATCATGCTCACTTTGCATCTTTCATTTCCTCATACTTATATCTTTAACCTCATCAAATAAGCTCAACA[AAATAAATAAATAAATAAAT]AAGCTCACAGATTTTCATAGGGCTTGGTTGACTTTTTGAGTATAGGTACCAAAGAGGCTCTAATGATACTTGTTAATTGTGACTTTCAAAAGGAAAATTT
AAATAAATAAATAAAT	AAAT	2013	scaffold164865 69.6	16	AAATGGATATATGTTTTGTTGTTTTACTTTCCCACTAAAATACATTAACTTTCCCATTTAATCATAACAAGATTCAAGGAAAAATATAATTTACGTAACA[AAATAAATAAATAAAT]TCGAATGTAATGATTGAAATGTGCCGAAGCCCAAACCCCCCTAGTTTGTCTTTGTATCCATATACTTTTCATGGTGTCCCTTCCGATTCATAGATCTCAT
AAATAAATAAATAAAT	AAAT	1502	scaffold164935 30.1	16	TAAGTACCACGATGGCGTTAACGTAGCTACGCCACGTGGCAAATTGAAATACACATTAACATTAATTTTAATAATAAATACAAAAAATTATTAAAAAATC[AAATAAATAAATAAAT]TATTAAAATAAAATTTTCTCTCCTCTCTCTCGTATGCATGGAACAAAATATCGGTGCGTATTGGCCGTATCGGTCGATACGCATCGGAATGCGGCAAGAA
AAATAAATAAATAAAT	AAAT	2575	scaffold165065 74.3	16	GAGTTGGCTGAGGGAGTGGGTTGTGGTTGCTGGGCAGTGAGCTGGATTCGGGTGAGGCTGTTATTGTGGGTTCGTAAAAAAGAAAAAATGAAATAAATAA[AAATAAATAAATAAAT]AAAATAAAATAAAATAACAAAAATTGTTTGATTAAATTCTGGGTTATCTCTCTCGGACAATGCAAAAAACAATGGGTCAAAATGGGGTGTCTACAGTATT
AAATAAATAAATAAATAAAT	AAAT	166582	scaffold165703 74.8	20	GGATATGATATGTCTAGTATTAATAAACAAAAAATAGGTAGACAACTTAAGATAGGAAAACAAAATATACAATAAGCTAATGCTATACAGGAAAATTTAC[AAATAAATAAATAAATAAAT]AACAAAAAAAAGAGTGATCAGCGTCCGTGTACATTTGACAAGAAGTTCCAAGGCTAATCGATCCCTGCCTGATATTACAGGCAAGCAATCCACAGTTCAT
AAATAAATAAATAAAT	AAAT	2305	scaffold165751 84.4	16	ATTTAGAGGAAGAGATTTTTTTTACTTTTTTGGTTCATATTGCTTTTTAAGCATGATATCTACAACAGGAACATATAAACATTGTGTCACAAAAAGGAAA[AAATAAATAAATAAAT]AAAGGAGACGTGAAATCAATTCATGCGAAAGATTTCAACCATTCCTGATTTAGTGCTATAACAATCACTTGGGTGGACCCATTACGTCTGGGATTTCACT
AAATAAATAAATAAATAAATAAAT	AAAT	14097	scaffold165751 84.4	24	GTGAAAGAGGCCAATGAGATTTTGGACGGCCCATTAAGATTGTGGTGTCAGTGTGCGAATGATGACCGAGGTGTACTTTAGAACGTCGAAGCGGTGCGTA[AAATAAATAAATAAATAAATAAAT]AATAGAAAAATTTGGGTTTAGATTTGATGAATGAAGAAGTGACAGCGGGGACAGAAAGATTATGCGTATGTTTGCCTGGCTGTCTCGGCAACTAATAACA
AAATAAATAAATAAAT	AAAT	10816	scaffold166131 71.7	16	TGTCCGTCAAAAGTAAATTTTTAAAAAAATAATAATAATAACAATACTAATAAATTTTTGGTGACGCAATTAGTTAGTTGCAAAATGTAACTTTTAGAAA[AAATAAATAAATAAAT]CAAAATAAATAATAATAAACTTTTGGCAATGCAATTTATCAAGCCCCAAATGTAAATTTCAGTTAAAAAAAAATTAAAAGTTAATGATACGCTTTTGGTG
AAATAAATAAATAAAT	AAAT	7798	scaffold166409 69.1	16	AGTTATACTTTCAACTTTAAAAATAAAATTTTGTGTAATGACGAATTTAAAAATATTATGTAAAAATATCAAATATCAATGCTAAAACACCCAACGTGAA[AAATAAATAAATAAAT]AAACAGTAATAAATTATTAAATATGTGCATATTTTATATAAAAAAATTGATCACTAATTTCAATTCCATTAGTTATATAGCTATACACACAATAGACTAT
AAATAAATAAATAAAT	AAAT	70119	scaffold166807 82.7	16	TTGATAAGTCTTGTAATTACTTAATATTATAAAAAGTGAGAAGACCGCAAAAACTTATGAAAATTTACCAATTTTCAGACAAATTAAAGTTCTTACAATA[AAATAAATAAATAAAT]ATTAAGTTAAATAAACTCGTCTGATTAGTAATCTGACGAACACTAAAGCTTAACTCCCAAGAAACGGTAATGTTGATTCAATTGGGTGAGGTCATGGAAT
AAATAAATAAATAAATAAAT	AAAT	2970	scaffold166923 64.7	20	TTGTGAATTCAATAATTGAGATACTGACAATCTTTACCCACATTTAAATCTGTACATTTATAAGAAAGTTAAAAGATGAGAGCAACTCAAGAATTTATAA[AAATAAATAAATAAATAAAT]AAAATAATTCAAGGGCTTTGCTTTATTTATTTATTTATTTATTTATTTATTTGGGTTACTCACAATGGTGTTGGAAGTGNNNNNNNNNATTGCTTTAGTT
AAATAAATAAATAAAT	AAAT	7444	scaffold169077 74.3	16	TGTAATGAACATCTTTTTAAGAAATTGCACATATTTTCAACCAAGTTATACTCAAATGGAGTTGAAATTAACGTCACCTTCTTCCACCACTTAACTCTCC[AAATAAATAAATAAAT]AAAAATTAAAAAGAGGAAGAATACATTAACGAAATAGATGGCACTGACCTCCCGATTTGCGCCTGCTGAGAGAACGATTCCTGCAATTGTAGAACAACAA
AAATAAATAAATAAAT	AAAT	4821	scaffold169137 69.8	16	CTTTTCCACCATCCACAACTATAACTTAATTGCTATTTGCATCCTGAAGTTTAACAGAGAGTGATAGTCTAATTTTAAAATAAAAGGTTTCTCTTTACCA[AAATAAATAAATAAAT]AACTGGTATTTGTTTCTTAATTTAACTATATGACAACACATTTTTACCATTTGATAATAAAGTGAAAATATAAAAATATAAAATTTCTTATGTTGCATGA
AAATAAATAAATAAAT	AAAT	2668	scaffold170015 73.5	16	AGGAGTTCACTAAATCATGGCCTCCAATACACCTGCCATGCCTGCAAATCTGTCTTGTGCTTTTCTAGTTTGTTACTTGCAATTTCATACCACAGTAGAA[AAATAAATAAATAAAT]AAAGGAAACAGCAGAGGAGAAGTGAGATTATCAGGAAAACCAACTTTTTCTAGTAAAATCATTAGCAACAGAGTGAGGAAGAGGCAATTTTTGATGTTCA
AAATAAATAAATAAAT	AAAT	16523	scaffold170595 72.5	16	TTTAATTTTAAATATCTTCATTTTAAATTTATATTTAAAAAAAAATATAAGAATTACACAAAAAAAAAACATACATAAAAATGTGACATAATCACATCTA[AAATAAATAAATAAAT]ATTAAAAATTATATTTATTTATTGTAAATGTTCATTATATCATATTATTATGTGAATTTATTTTGTGTAATTATAACATAATTTTATTTTAAACACAACT
AAATAAATAAATAAAT	AAAT	29784	scaffold170687 77.6	16	AGTTCACTTTGAGTTTGTATTCTCCAAATCAACATGTGAAGCTTTGATGAAGAATTTGTCAAAAACAATATATGAGGCATATCATCGTAAGCGAAGAAAA[AAATAAATAAATAAAT]TCTCATGGGATGCACGAATGCCTATATCGCTTGAAGTTATATGAACAAAGCAAAAGAACTAGAAAAAAAATACTAGTTAGCAATATTTTTTTTTTTTTTG
AAATAAATAAATAAAT	AAAT	3159	scaffold170795 64.8	16	GCAGGTAGTGCTTGCCCACCTCTAATATATTACTTAATAGCATGGATAGATAAATATATTAGTTGAGGTGTAAGTAAACTGATGCATACACTTTGAATTA[AAATAAATAAATAAAT]ATAAAAATATGTGTCATAATAATATGATTAATATTTATCAATTCATTGTGCTCACACAGTTAATCATGCATGACCAATTACCAATATGGGGTGACATATT
AAATAAATAAATAAAT	AAAT	22889	scaffold171583 73.8	16	TTCCTTTGCTTCCAACAGCAACATCCAAAGCTATATTGTCCGAACGTCAATTTCTACTTTGGATGGTGGGTTGCCCCTATAAAGAGAAGGCAAGCAATAA[AAATAAATAAATAAAT]ATATTGGCATCATAAGAAAAAGCAGATGGACAAATAAATTGGAAAAACCTGTATGGAAGCAATCAGCAAGAACAATGGAACTAAAAATTGTTCCCTCACT
AAATAAATAAATAAATAAAT	AAAT	6274	scaffold171787 73.2	20	GTAAATGTGTGATGTGTCCTTTGGAAAGTGTACTATTAGTAGTATAGTACCAATTGTCCAATTCAATTAATTGACAAGATGATTATAACTTATTACCAAC[AAATAAATAAATAAATAAAT]ATATATATATGATTATTATAACTAATATATTTAATATAATTACTAACTCTCCTGTTAAGAAAACTACACTTAACTTTTTTTAATTAGTAATTTTTTATTA
AAATAAATAAATAAAT	AAAT	1396	scaffold172503 71.3	16	ATTCAGATTTAGGTAGATTAGAAGAAAACAACTGGTACTTTATATTAAAATAATTGGCACTTGATGACGGAGATAAATTAAATTAACAAATACATAAATA[AAATAAATAAATAAAT]AGGGGAGCAAATGTTGCTAGTGGCTTGAGCACAACTTAACATAAATGCATTCCATACATCCATTCATTGTTCCTTTATGTTATTTATCCATCTCTGCAAA
AAATAAATAAATAAAT	AAAT	2038	scaffold172503 71.3	16	GGAATTGTATAATTAGGGTGTAGAAACAGCTCTGCCACCGAATTCACCATTTCTTCTTCTGTCACTGTGTGTCCCTGCACAACCCAAATTCAGAAACAAA[AAATAAATAAATAAAT]AAAATAGAAAACTCATTATTCATTGCACTTTCATGCTCTGTTTAGTTTTTCTGAAACCAAAGAATAATACCAAAAATAAATAAAATGAAACCTTATAGTA
AAATAAATAAATAAATAAAT	AAAT	9313	scaffold172671 73.5	20	TAGAATATCAAAACAATATATTAATATTAAACTATACATTTTATGAATTTGATACAAATGAATATGAATATACATATATAACTGACTAATAATAATATGA[AAATAAATAAATAAATAAAT]AAAAGGTAAATAATTAGTTTGTGAGATAATGAGAGACACAACATTTGCTATTTTAAAGTCGTATACGCATTTTCACGTACAAGTTATGACGGTCACATAC
AAATAAATAAATAAAT	AAAT	37890	scaffold172943 75.3	16	ATTTTATATTTAATATGTTTTAATTTATAAAATTATAATAATTTAATTTAAATTAATATAAAATTTCCCAAGTTGATAATTACGGGAGCATCATATAATA[AAATAAATAAATAAAT]AAAAATTTATTATTATTAAGTGGATACACACATACATTAACAATTGAAGATATTTTATATTAATTTATTAATTTTTATCGATTTGAACAATATTATTATT
AAATAAATAAATAAAT	AAAT	221	scaffold173223 21.3	16	TAATTAAAAAAATTTAATTCTTCATATTATCATTCTTTTGTAATATATTTTTTCATAATAAAATTAAAAATTAAAAAGCTCACAACTACGCCTAAAATAA[AAATAAATAAATAAAT]TTTAAAATAAAAAATAAATAAAAATTAAAAAGCTCACAACCGCACCTAAATAATATACTTTTTATAATAAAAATAAAAATAAATAAGTTTTCAAAATCTT
AAATAAATAAATAAAT	AAAT	469	scaffold173567 44.5	16	ATGTCTCTAGATCTATACTGAATGATGTAACACCTGTCCCATCACAGTTATCCTCTTTGTCTCTAGATTTATACTGAATGATGTAACACCTGATATATTC[AAATAAATAAATAAAT]AAAATAAAATTATTTGTATTAGTTATATATGTTGATTAAATATTATAATCATGCATTAATTCATAGACAGTACACCAATTTGTATCAGTGGGGTCCATAA
AAATAAATAAATAAATAAAT	AAAT	11602	scaffold173707 75.7	20	AACCCCAACAAGATTCACCAACAGATTCGTCACCGCAGAAACAATCAAATAATGCCTATAAGCAGACAATATTTAGCAAATATTGAGAGTAAATAGTATC[AAATAAATAAATAAATAAAT]AAGAACAAAAAAAAAATTAAAAAGAAATGAGCCACTAAACTCATGATATATTAATCATTAATGCATCCACTTTTATATATTCAGTAATTATGTTTTGGCA
AAATAAATAAATAAAT	AAAT	5979	scaffold173727 75.4	16	ATCCTCAAGCACACACCTGGAAGAAAGGATGCTGAAGGGCCTCTGCGGCTGTCGGCCTCTTGCAGGGATCCCACGAACATAGTGACTGCATATTTCAATA[AAATAAATAAATAAAT]AAGAAAAACATACAAACAAAAAAAGAGAGTAAGATACCCTATTTTTAACAATCAGAACCATCTATTGTATTTCTGAAGTACGGGGGAGGGAATAAAACTA
AAATAAATAAATAAATAAATAAAT	AAAT	25538	scaffold173951 76.8	24	CTTACCTCTAGGTAAACCTACTTCATGAGGACCATGCTTGACTTTAAGTGTTCTAGCTCATGTGACTATGATTGAACATTGATTAAAACATGATTTTCCA[AAATAAATAAATAAATAAATAAAT]AAAGTTTGATATAAAAATCATTTAGATAAAATGACATTTTGTTTAAAGGGAGATTGAACTCGAGGATTGAAAACCAAGAAGATACTGAAGCTATGGTTTA
AAATAAATAAATAAAT	AAAT	836	scaffold174127 71.4	16	TAACAAAAGAAAATAAAAAATAAAATTCAAATAATTTTATTAGGAAAAGTCTTGCTCTTTGTACGGATGGTTGAAGAATTTAGCCAAACAAGATAGTACA[AAATAAATAAATAAAT]CAAACAAGAAGAAGAGGAATTCAGACTTTGAGATTATGACACGTCATCAATTTAAACTAATAATGGTCCAGATTGTGCCACCAAATCAGATAACCCATTA
AAATAAATAAATAAATAAAT	AAAT	789	scaffold174239 65.2	20	TTACAATACAACAATTTTTTTTCTCTGATGCTCTTCCTTACACCAGTGGCAAAAAAAAATATACTTAGCAATGACAGAAAAAAGATAAAATAAATAAATA[AAATAAATAAATAAATAAAT]AGCTTAGACTGCCTCAATCTGACTATACATACCAGCACCTAAAATCAAGCTGGTGTACAAAGATTATATACTTTTCTATTCCTATAGTCAGCTAGTTTTC
AAATAAATAAATAAAT	AAAT	3461	scaffold174325 75.9	16	AAACCCAAAACCGATACTTATACAGAAGCTTAAATATAAAACGTAAAAACTCTCAAGCCACAGATCCATTAACATACATGCATAAATAGCTATAAGATGC[AAATAAATAAATAAAT]CACCTATTTCCAATAACCCAACTCAAATTAGATCGTATTCATACATATGCAAAACCAGATCAGAAAATTAAACAAAGAACTCCAATAGTAAGAGAACAAC
AAATAAATAAATAAATAAAT	AAAT	4742	scaffold174813 65.8	20	ATAACTGGATTATATTATTTTTAGATGGTAAAAGGAAACAAAGAAACATAACTGTAAATTCTACGAAATACTGAATGGCATAGTCTCAAAAATGACATAA[AAATAAATAAATAAATAAAT]AAAATAAAAAAACATATTATCCAATAACTATGTAACCTTACGCTTACATAGTGTATTACCCAATTAGCCAGTTTTCATGATATATGAATCCAATAATTCG
AAATAAATAAATAAAT	AAAT	12765	scaffold174899 75.8	16	GGGTTTTATTACGCCCTGTTCTTTAGCTTGTGATTGAGAGAATATGGGCTTTTTGTAACTTTTATTTTCTATTACTTTAATTTCTTCTTTTGCTACTCAA[AAATAAATAAATAAAT]AAAGAGTAACCAACATTAAATATTGTGTATTACATTCAGAACATGGTCCCTCCGAGCGGATTGGGCTTACTTGTGGTGTTGAGGATGCAATTTTCTGGTC
AAATAAATAAATAAAT	AAAT	510	scaffold175159 44.7	16	TGCAATTCCTAAGTTTTCGGCAGGTTATATCCATCAACTGAATGACATAATAATTAGCTCATAAATATGAAATATTTTGTATAAATATCTATCCTATCAA[AAATAAATAAATAAAT]AAAAATATCCAATGTAAACAGAAAATTGATTTGTCCAATGAGTAGTATCTTGGATACTTTACCTAAATTCTATCCCATTACACCGTCATATCATGAGGCC
AAATAAATAAATAAAT	AAAT	31852	scaffold175347 74.6	16	ACCATTTATAACAAATTTATTATATGTTGTAATTAAATAAATTTAATGGTTTCAAAATTTAAATACTATAATAGTTGCGGCAAATATGATATTGAATGAA[AAATAAATAAATAAAT]ACTACTTACTATTATGTATAAAATAAAATGCATAAATTTATTATGCTTTGCATAAAATTTATTGCAGAAAACTGTTTTGCAAAAAAATTGATTTGCAAAA
AAATAAATAAATAAAT	AAAT	4049	scaffold175375 69.8	16	AGATTTGAAGAGACACAAATTAAAATGGAAGAGATAAATACGGTTATAAGTTAAATGAAATAAATTTTGATATAAATGAAAAATTGAAAGATCTATTGAC[AAATAAATAAATAAAT]AACTTTTAAGTTATTGTACTAACGGTGTGTGAAAAAAGATTGAAAGTAAATATTAATAAAATAACAATGAGTGAGTGAGAGAGAGAAAGAGAGAGAGAGA
AAATAAATAAATAAATAAAT	AAAT	6897	scaffold175785 75.1	20	TCATTTAGCCGCTAAAAGTAAATTTCAAAAAAAAAATAAATTAAATTTATAATAATAATATTTTGGCAAAGTAGCTTGATAATCGCCAAATGTAACATTA[AAATAAATAAATAAATAAAT]AATATACTTCGACGACGCAATATGTTAGTAGTTAAAGATAAATTTCATTAAAAAAATTTACATTGATAAGAATAAACTTTTCGTGATGTAACTATTCATA
AAATAAATAAATAAAT	AAAT	9445	scaffold175787 74.3	16	AATAGCAACAGCTCACGTGACAAATCTCAACCAGAGATACCTATCTTTAAAAATAAATAAATTCACGTGACTAATCTCAATCAGAGATACCTATCTTTAA[AAATAAATAAATAAAT]AACCATGACATGCGTCCGAGGATAGGGCATATTGCAATTTATCCTGAGAAGTAATTGTAAACTACACACTCCCCAATTTTTATGCATTGGGTTTCACATT
AAATAAATAAATAAAT	AAAT	2382	scaffold175865 60.2	16	ATTGTTGAGCAAAATTTTAAAAATAAAAGTACTTGCAAAATAAAACAAAAATAAAATCATACATGAGAATAGTAAAATTTAAAAGTACAACCTACAACAC[AAATAAATAAATAAAT]CAGGGAGAGTACCTAGTAATAAAAAAAAAAATGATTGTAGGAATATATATATATATAGATATATATATATAAACTCTCATAATTCTATTTAACAATATTT
AAATAAATAAATAAAT	AAAT	530	scaffold176071 60.0	16	TTTTTATATTGATTGATATAATATTAGTGTAACATTAATTTAGTAGTACATTTCACCCGACACGTCAACATACCATATCAATTAATATAAAAATTAATAA[AAATAAATAAATAAAT]ATTATAAATATTTCTCAAATTTTATACAACTGTACATGCCATCCTTATCTCTCTTAATTTGACGCTTGAGCATACAAACAAATTATTGCATATTGTCATG
AAATAAATAAATAAAT	AAAT	2691	scaffold176427 63.0	16	TCTCTCTCTCTCTCTGAATTGTAGATATGGGAACAGTGAATTTGGGATACTCATTTCATCAAAAGTTGAATGAGTGCTAATTTGAGTGTGGGAAAAAGAA[AAATAAATAAATAAAT]AATGCTCCCATGAAGACAAAGCTCTTCACCAAAATAGGAACAAACATGAAGACAAAGCTTCTTTCATGGACTTTAACGAAGTACTTATATTTTTCACAAA
AAATAAATAAATAAAT	AAAT	14674	scaffold176725 75.0	16	GGTGATGGGCATTGAAAGTTATTTTTGTGTAAATTAAATTAAACTAGTGACACTCTGTGCAATATGAAAATGCATTAAATTCATATTAATTTCGAGTTAA[AAATAAATAAATAAAT]TATATTTTAAAAAAATTAATACAAAAAAAATAAAAATAAAAATGTATAATTGAAAAAAATTTAAAGAACCATAAAAACATAATAAAAACATAGAATTTGC
AAATAAATAAATAAATAAAT	AAAT	8413	scaffold177857 69.0	20	ATATATTTATTTATATTGTATTTAATAAATAATATTTTTTTGATGAACAATAAATATTTATTAAATACAAAATTTCTAACAATAGGATATATACAAACAA[AAATAAATAAATAAATAAAT]ATATAAATAAAAACTAATAATAGTTGTTTATAATTGACATCGACGTGTTTTTATATCTTAAAAACGTTAGCATTATAATTTCACTATTAATATCATTAAA
AAATAAATAAATAAATAAATAAAT	AAAT	13023	scaffold178225 72.3	24	ATACAAGAAGCAAATATTTACCAACTAAACAGCTAAAAAATTATGTATCCTCAACTTCTGCCACCCAACTATACCCCAAAGGCTAGAGAAGGAAATATAA[AAATAAATAAATAAATAAATAAAT]ATATATATATATATATATAGAGAGAGAGAGAGAGAGAGAAGGAAACATTCTTCCATCATCCAAACCAAATAGTAAATTGATCTATAAATGGTTTAACCAT
AAATAAATAAATAAATAAAT	AAAT	1845	scaffold178415 68.6	20	NNNNNNNNNNNNNNNNNNNNNNNNNNNNNNNNNNNNNNNNNNNNNNNNNNNNNNNNNNNNNNNNNNNNNNNNNNNNNNNNNNNNNNNNNNNNNNNNNNGG[AAATAAATAAATAAATAAAT]AAAAAAAATAAAATCTTTGTTCTACTGTTTGATTTTATACATAAATTTTAAAATATTATAAGAATTATACAAAATTTTATACGAAATGATATCTGTATCA
AAATAAATAAATAAAT	AAAT	211	scaffold179279 46.7	16	TTTATATGTTAAATTGAAATAATACCTCTACTTATATCTTTTTTCTTTTATTAACGACTAATGGTGTCTTTTATTCAATAATTTTATTAAAAATTTATAA[AAATAAATAAATAAAT]AATGAGGTGGCACATTAATTTCACACTATTTACTCTAATCTTTTTCAATTATTTGTGATCGACTAAAAACTTCTAATAATTTCATTATTACTCAATAATA
AAATAAATAAATAAAT	AAAT	413	scaffold179381 35.4	16	NATAAAAAAAATTAAAAAGCTAATGGGCAATAAAGAATAAAATATGATTTTTAAAATTACGTAATTTGTAAAATAATATTACATGGATATACACCAAGTC[AAATAAATAAATAAAT]AAAACACTCTCTTTCTTAAACATATGCACAAATTGTACATATGGTGGGACAATATCATATATTTCTTAAACACGTTTATTTTTATTGAAAAACTAGAAAG
AAATAAATAAATAAATAAAT	AAAT	2383	scaffold179765 74.9	20	AACATTAATAAATTATGGTCCACTGTCCCTCTGCCTAAACTTTCCATGTTCTGGGCATTTGCCCAATAACTATTTTCATGACCCAAAAATAAGGAAGCGA[AAATAAATAAATAAATAAAT]AAAAAGCAGGACCCAACAGTCAACTCCTAAAAACACAAAATCATAAAAATGAAAGTAGAATCGACAAATAACCGAAAAGCAAAAGACTGAAAGAGGAACC
AAATAAATAAATAAAT	AAAT	802	scaffold180307 45.0	16	CTGATAATAGTTATTGTATTAAAATGTGATAAATATATAATTAATATTTTTAAAAATGAAAATCTGCAAATTTTTTATAGCCACATGAAATAAATCTTAA[AAATAAATAAATAAAT]AGTGAAAAATAGTGAAACCAATCTTGACCCATCTCCATCATTCATTCATACTTTCTTTATGGATAGAAATGTCAATGACATATCTGCATCACTCAAAATC
AAATAAATAAATAAAT	AAAT	21428	scaffold180601 76.0	16	TCAAACCATCAGAACCATAGCAGGCATTTGAAAAGCTGGATCTGCATCTTGATTTGAGTAATTCAGAAACAAAAAGGATACAGCATAACTGCATTAGAAA[AAATAAATAAATAAAT]ATTACATACATAGAAAAAAAAACAACAAAAAAAAAAAAAAAACAAATGTCACAATAGAAAACCTGTCTATCACTGTCAAGTCCGTCCTTTGCTGCCTTGG
AAATAAATAAATAAAT	AAAT	21001	scaffold181229 74.1	16	GTAAAACATGACATATGTTACACGTCCACATGGTTTGAAAATTTTAATGTAGTATTTTCTTACTGTTACTCCAACCATTTGGTTTATAAAATAAAAATAA[AAATAAATAAATAAAT]GGCATTTATTTTTATTAATTTTTTATATTAATTAATGTAACATGATATATTAATAATATATATCTCTATTTATAAATTTATTGCGATATGTGTCATGTTC
AAATAAATAAATAAATAAAT	AAAT	1876	scaffold181531 36.9	20	TATGTTTTAAAAAAGTGTGCTAAAATACATGGACAAATTAACTAAATTTTCCACTAGACAGCACATGTGCAAGTCGTACGTAACGGGCAGGTGCTCCACA[AAATAAATAAATAAATAAAT]GTATAAATGATTTCTTTTTTCATGACATCAGTATTTAAAATTGGATGTGAATCATGTGATGTGATGTGATGTGAGAATATAAAATGTATTTTAAAAAGAG
AAATAAATAAATAAATAAAT	AAAT	1549	scaffold181579 32.4	20	GAAAATAAGTCAATCGGAGCAACATCTGAAGGAATATTAGACATTAGTGGATTCTCAAACCTAAAAACAAAGACATTTGTGGATTCTTGAAACTTTAAAA[AAATAAATAAATAAATAAAT]AAAAAGGGCGGTGAATTTCATCCCCTCCTTTATTTCTTTTCTGATTGAGAACGGACAAAATTTGTGGAAATATGAACTGTTACATCCTATATACAGTTGG
AAATAAATAAATAAAT	AAAT	7403	scaffold181639 74.8	16	CACAACCAACTTTATTTTCATATGATTTCATTTATGTGATATTGACAAAGTAATAACAAAAATTATACTACTATTACCCCTCTGTGAGGAAGGAGGGAAC[AAATAAATAAATAAAT]AAAAATAAACACAGATTCAAAGAGTTGATGTCTAAAGTCAAGGGCCTAAATTATTAAGAAATCAGAGCTTTATTCATAACGGATTATCTGATTATTCTTT
AAATAAATAAATAAAT	AAAT	27575	scaffold181653 73.8	16	AAAATCTAGTTTCATTTTTGGCCCAAGGCATTGATTACTGATAACAAGGAAAAAGGAACAAACAAACAAAATAAAAACTAAAGATAAAGATAACAAATAA[AAATAAATAAATAAAT]AACAATTACCCAATGAGAGCATGATTGCCACTGCTATTGAAATCGAAACACTCAATACCTAATGGATTATCCTGTATCAAAGTGAAAGGTAATAAGTTAA
AAATAAATAAATAAATAAAT	AAAT	9890	scaffold181815 64.8	20	ATTACCAACTTTATATATAACTTACATTGTATTGTATATTTATTGTTACATTTTCAATTTTAATTATGAGTTTCATGTGAGATCTACTAATGCTAGTTGG[AAATAAATAAATAAATAAAT]AAAAACACGCAAACACACAAAACAAACTTGATAGATGGAAATCTAACTAAGTGATCGTTTGAATTTATTACAGTTTATTATATTTTGTTTTTATTTTTAT
AAATAAATAAATAAAT	AAAT	501	scaffold181969 30.1	16	TATATCGGTATATCGGCGTATCGATTACGGTGTAATGGAAAGCGATGTATTGGACGCTGTAACAAATAGTATCGGTGTCGCGGTAGTAAATTTTTTTAAA[AAATAAATAAATAAAT]AAAGTGTATAGGCCATATCAGTTCAATACGGGTCTATTTTCTTGGAAAGTGACGTATAACAGTTCATATCAGTATGCATATCAGACTGGACTAGACAGAT
AAATAAATAAATAAAT	AAAT	8605	scaffold182271 73.3	16	CCAGTCAGCTTAAGCAAATCTTCCGAAGTTGCTCCTTATCTCTTTTCATTTTAGTAACTATGAGCTACTGGTTCTTAAATCTTTGTTTTTGAAGTCAGTG[AAATAAATAAATAAAT]AAGTTTTGGTATGGCTTCCACTATCAATTCTGGTGCTTTAAGTTAACCGTTGGGGTGGAATGGTGGATGTTAATTTTCTGTTTCCATTTTCTTAAAATCA
AAATAAATAAATAAAT	AAAT	64398	scaffold182271 73.3	16	TTATTTCTTCATTGTGTTGGTCTTGGAAGGTATGAAATATCAAACAAACCGTGAGTACTTAATTATCAAGAATTCAAGATTCAAGAATAGAGGGCTGGTA[AAATAAATAAATAAAT]TTATTTAAAGACTTGCATGTGTAATGCAAAAACATACGCAGATAGGGTATCTAGCGGATCGCAAACCCTAAATCTCGCTTCTTCTTTGTCAAAGTCTTGA
AAATAAATAAATAAAT	AAAT	26981	scaffold182681 73.6	16	TCCACTGGCTTCTGAAAAACCCGCCTATAACTTCCAGTCATACTGGTTATTGAAAATTCCCTAACCAAAATATCCACATGAAAAGCTCCAGTTATTAAAA[AAATAAATAAATAAAT]CCCCATGCATTGACCAAAAGAGAGAGAGAGAGAGATGGAGGGAACAGGAAGACAGAGTGACTGAGAATTTAAAGGACTGTTTTTATATGTACTTGACATT
AAATAAATAAATAAAT	AAAT	27160	scaffold182681 73.6	16	AGAATTTAAAGGACTGTTTTTATATGTACTTGACATTATGTACGCTTTCAGTCAAGTTGATCGCATCCTGATCAATACATATAAACAATAATTAGCAAGC[AAATAAATAAATAAAT]AACTTTAAATTAAAAAAACAGAAAATTTGTAGGTCAAATAAGTAAATAAAGAAAGCGGAAAATAGAAACCTAAAACAAACACTATGTCGCTTACTGCCCA
AAATAAATAAATAAAT	AAAT	19480	scaffold183009 75.9	16	GGTAAGTACAACTTTTATGGGCCTTAAATTTGTGTGGTCTATATATATGTGTTACAGGGAGGCATGGACCTAGAGTTTCCTAGCAAGAGGTTCCTCATCA[AAATAAATAAATAAAT]AGTAAAGCGAACGCCAAACCTAGGCTTAATGAAAACTAGTAAACTAGGGCAATCGAAGAGAAACTAGTATGACAATTTTTTTTTTTTGGCCAAGATGTAT
AAATAAATAAATAAAT	AAAT	258	scaffold183725 43.4	16	ATTTGATGGAATGTGCTATATGTTGAAGATTCCTTGTTTGTTTTCACTCTAAAAAGTCTTTTTTTGCTTGGAAGAATAAAAAGTTACTATATGAACTAAA[AAATAAATAAATAAAT]AATTATTATTTAAGTTACTCAAAACATCAACGAGTGTATAAATAACTTTTGGGTGTTCCTTGTTCTTTGTTTTATTTTCTGCCCCTACCACATGCCACCA
AAATAAATAAATAAATAAAT	AAAT	865	scaffold184063 68.1	20	ACCATCTCGATCATTTCTACAAATGATAAAATTAGCATACCAAGTATATAATAGAATCTTACAAATAAGAAGCAACAACAGAAAAACATTTATATGCAAA[AAATAAATAAATAAATAAAT]AATTCAAGCTAGGTTTAAGTGCTTTCATTGAAGCACTCCCTTAAAAAATTTGTCCCTCAAAAACATTATTAAAGAATAAAAATGAAGGATCCAATTACCA
AAATAAATAAATAAATAAAT	AAAT	7086	scaffold185725 72.5	20	ACGTCGGATGTGTTACGTGCGTTTTTATCCTGCCGTGTTTGACGGTTATTAACGAGACGAGCGCGCTGATAGCGAGTCAACTCATCAATGCAAAATTAAA[AAATAAATAAATAAATAAAT]CTTTTTTAATTGATAAATAAAAAAAATGGCAAGTTTTCTTTATATACATTTCTTATGATTTGTTAAGACTTTAAAATAATAGTAATTTTTTTTATGAGAA
AAATAAATAAATAAAT	AAAT	20532	scaffold185999 72.0	16	TCTCAACCAACATTACATTCTTTGCATATGAAACTTGCGGGCATATTAAGTGAATCCCTCACTATTCATGTTTTAATCAGTCAATTTTGGGATCATTTAA[AAATAAATAAATAAAT]AAAAATGAAAGGAATTTAATTTGGATACATCCTATAATATATTCAGTATTAATATATATATATATATATTGCTCGTCTATTTATTATCAAATTAAAATTT
AAATAAATAAATAAAT	AAAT	36590	scaffold186151 76.0	16	CTGTGCATTTTAATAATTATTTCTTATTTTTTAAATAAATCTTATAAATTTGTTTTGCATTTTTTTGTTTTTATTCTTTGAAAAAAATTAAGAAATTAAA[AAATAAATAAATAAAT]ATTTATGACCCATTTGGAATCCTTTTTTTTAGTTATGTTATTTTGTGTTTTATTGATAACTCATTATATTTAATATAAAAATACTAGAGGTAGAGACACG
AAATAAATAAATAAAT	AAAT	1749	scaffold186535 33.0	16	CCAAAAAAAATTTCCCAACCCCTTGCAAAATGCAAAGAGAGACTCAAACACTCGGATTCAAGTCCCCACCAGTGTAATATAAGTAATTCATTCTCCAAAC[AAATAAATAAATAAAT]AACAACAATAAGAGTTAATATAAATTAGTAGTCGTACCATTTGTCATTAGTATTTAAGGATTCATTCTGAAATATGACAGTGAGTTGCTGCATGGTGACA
AAATAAATAAATAAAT	AAAT	75304	scaffold186551 74.0	16	GAAAAAAATGAACATAAAAATTCATTTGTACTCGTTTGGCATAATATCAAACAATAAAAAATAATAATTTATTTAACTTTTCATCAATTATATTAAACAC[AAATAAATAAATAAAT]ATCATTATTTCTACTTTTCTATCATTCTATTTTTTAATTATTCAAATCAAATGAAATACTAAATTGTTTTTGGCAGAAAAAAAAGAACCAAATGTTTTTT
AAATAAATAAATAAAT	AAAT	3308	scaffold186663 71.8	16	GGCCGCACGAGTAAGCGAGAAGTAGATATTAGAGTGTGACGCTCTTGTTTTGAACTTTTGCTCTGGTGCTAAAATTCAGCTCAATTTAATTTTTTTAAAA[AAATAAATAAATAAAT]AAAGAGTTTAATGGCAAATAATTAATTTATATTATTATTTAATTACACATTATANNNNNNNNNNNNNNNNNNNNNNNNNNNNNNNNNNNNNNNNNNNNNN
AAATAAATAAATAAATAAAT	AAAT	931	scaffold187767 53.7	20	ATTCTACTTCCCATACTTTACCACTTGGGACCTTGAGCAGTACTGGGCTTGACATATTCTTTCCATATTTTCTTACAAACTTTCTTGGAATCCCCTGGGA[AAATAAATAAATAAATAAAT]ATATATATATATATATATATGCATGAATTAAGATTCCAAAATTTGGGGAGGAAATTAATTAAACTGAATAAAAATAAAAATAAAAAGGGTTAATTACAAA
AAATAAATAAATAAATAAAT	AAAT	81560	scaffold188291 74.0	20	GGCCTATGAATTAAGGCCTGGCCTTATTCCCATTCTTCCACCCCCACCCGCCCATCCCCTTCCCGCGGGTTCCCTTCCCGTGGGACTGGCTCCAACCCAA[AAATAAATAAATAAATAAAT]AAAACTCTTTTTAATTGCATTAATTTTTGTGTGCATTAATGTATGAAGATCCCAGAGATGGCAGTAGTTCATAGATAAAAGCGTACGAAGGTATTTTATA
AAATAAATAAATAAAT	AAAT	843	scaffold188563 78.9	16	AAGGACGTGCCTATCGTCTAATTAATTCACATTGTAATATTTAGGTAATTAAAAGGTGGAATCTGCATTTAAGAGAAAGAGTTGTACGCTGCTTTTGCAA[AAATAAATAAATAAAT]AATAAAATGTTGATGAACTAATAAGAATTATATGGTGTTATATTAATTTAATAACATATTTTATTCAATAAATTTATATCAGTGATATATTGATATATTA
AAATAAATAAATAAAT	AAAT	3493	scaffold189935 67.9	16	AAACCTAATAGAAAAAAAAAAAAAAAAATTGTATGTAGTAATTAATTTTGAATAATTTAATAAGGTATTCCTTTCAACTGTCTAATTTCTAGAGTAATAG[AAATAAATAAATAAAT]AACATGTTTTTTTATAGGCCAAAAAGGTAAATTATTAATAACAATTAATGAAAGATTAACAAAACATTAAGAACAAAAAGGAGAAGAGGAAAAACAAAAC
AAATAAATAAATAAAT	AAAT	29535	scaffold190839 65.2	16	AATCACCAACTTTAATGAGAAAGATAAAGTAAAATAAAGCAAACCAATCAAGAAAATATGATTCATGCATCTCATCAAATCATGCAACTTACTTTACACG[AAATAAATAAATAAAT]CCATAATCTTTGGCCCAAAAATATATATACATATATATATATATATATTTATTTATTTATTTTATTATTTATATATTTTTTAAAAATATGAAAGAGACGT
AAATAAATAAATAAAT	AAAT	21389	scaffold191057 75.0	16	TAAAAAATTAAAAAAAATTCACCTTGTAAAGGAGTGTTTGCCAAACACGCATTCTAAAAGCGTGTTTGACAAACACATTTTTTAAATATTTTTATTTTTA[AAATAAATAAATAAAT]TATTTTTCTTATTTTTATAAATAAAAAAAATCATAAATACGTGAATCTCAAACACGCCTTTCTTTATTTTTGTAAATACATTCTAAATCATTCTAAATCA
AAATAAATAAATAAAT	AAAT	22249	scaffold191083 74.4	16	TAACCTTAAAAAGAAAATTTGGGGAATACTTTAGAGCCAAGGGTTTTAGGTTAACCTTAAAGAACAATTATCGCATGATATCAAAACTAAAGAATTGGAA[AAATAAATAAATAAAT]AAAGTGGATCCTAAAAGCTCTAAGAACAAATAGATGCCCAAAAAAAATTCCACTATCATAAAAAGATTGTTTAATTAAAATTTAAGATGCAAAAGCTTAC
AAATAAATAAATAAAT	AAAT	504	scaffold191207 61.0	16	CAATTTATTAAAAATTAAATCGATCCAAAATTTAGAATTGCTTTCTTTACAAATATAAAATTATAAATTTTCATAAGTACTATTCTATATGCTTTTACAA[AAATAAATAAATAAAT]AAAATATAACACAATATCTGATTTTATTAATTAAAGAGTACAAAACACAATCATAAGTGTATTTGTCAGTATATTTACACATGTTTGGTGACACATGTGA
AAATAAATAAATAAAT	AAAT	5640	scaffold191245 71.0	16	CCATTCATGATTTTCAAATTTGTCAAATGATATAAATGTATTGAAATAATTAAAATATTATATCACACATAAAAACGTTAAAGTTGTGAATATATGTTAA[AAATAAATAAATAAAT]AATTTTATGACTTAATATATTCAAATAAACTTTAACTTATGCATGATAAATATATAATAATTCATAAATTACTGCGATAAAATAAATTGTTTACTTTGGT
AAATAAATAAATAAAT	AAAT	7223	scaffold191311 74.3	16	AATACATAAAGGAGTGTATGCTGTCACAAAAATAAATGTGTATACACGTCTCCATGTATATTCAAATCTTCAATAAAATAAGATTTTCTTATTTGCTTTA[AAATAAATAAATAAAT]ACCTCAGCTGCGGCTGAAGATGAGGCTTGCAGCATTGAAGAACCACCACTGCCAACAAAATCAACTTCATGTCAAATTATTATTATTGGTGAATTCTCAT
AAATAAATAAATAAATAAAT	AAAT	599	scaffold193431 73.2	20	TGCACTTGAACTTTTTTTTTGGATTAATGTTGGCCACATAATTTGAAAAATGTCAAATTTTAAGTCTCATTTATCTATAGACTTGGTTTAAGTGACACAA[AAATAAATAAATAAATAAAT]AAAAATATTAACGGAGTAAGTTTACAAACAAAAAATTAATATAATTCATAATTGTTCATCTTTTTTTAATTATTGAAATTTATAGTGTGTGGTTGTGATT
AAATAAATAAATAAAT	AAAT	37418	scaffold193511 73.6	16	TTAGGGAATGTTGTCCCCATCCCAAATGCACCCCATATATATTACAAATATACTCTGTAAGACCCCTAATCCTAAAAATCTCGATTAAGACAATACTTAA[AAATAAATAAATAAAT]AATAATGGTAAAAGGGAATACTAAGTCATCCAACTCAACTTTCTATAGTCTGACTTAGTCATAGGTGTCATAAAATTTTTATAATAAAATATTTTTTTTG
AAATAAATAAATAAAT	AAAT	4236	scaffold193619 62.6	16	TTTCTCTTTCTCAGACCTTTTTTGTATGATAAATGCGAGTTATAACTTTGCTAGGTTAGCCTAGGTTGTTGTACGTTATTAATTAGATGCTTTTTTTAAA[AAATAAATAAATAAAT]AAAAAACCATCAAAAGGGCACATAAGAGATGCCAAATAGTTAATAATTCCATTCTAAAAATAAATAAATATTATCCTTAACTTATAATTTTAAATGAATA
AAATAAATAAATAAAT	AAAT	7326	scaffold193743 71.1	16	TTTAAAATAGTTACCTACATTTAACTCTAATATTTTTTTATTCTTTCACTAAATCAAAGTGTTGTATCAATTAAGAAAATTTTAAACATTATTTTTTTAA[AAATAAATAAATAAAT]AAAGCATCAATTTTTTTCAACCACATAGCTAGAAGGTGTTGAAAACAAATTTCATTTTTTTTTTCCGAGGGAATATATCAAACCAAATATAGAAAATTAG
AAATAAATAAATAAAT	AAAT	29532	scaffold193743 71.1	16	GTCCAAAATATGTGGTTTTGCTTATTTTAGGTTTGTTTTCTTGCTAAAAATTTGTCTTCTTTGCCCTCATTTCTCCAACCATGACGGCAAGAGTAGAAAA[AAATAAATAAATAAAT]TCAAACACTTATAAAGGTAGCTTAGACCATTCTCTTCTCACTATTTCTTCTTGAAAATAATAGCAATAAAGAAAAAAAATTCTCACTTTTGTGAAAAATA
AAATAAATAAATAAAT	AAAT	22198	scaffold194949 66.3	16	TTCCAGAGCTTAATCAAGAAGAGATTATTAAAAATAAGGTTACTTCAAAATTAAGAACAAAAACATCAACAATAGCCATAATACCAATGCCAATAAAATA[AAATAAATAAATAAAT]AAGATGACAAACTTTTTAAAAGAAAAAAAAAACGAAAAAGAAGAATGGTAAAAAACTTGACCAACGGTGCAAAGTTTTCTCTACGGTTTATTCTTTTTTA
AAATAAATAAATAAAT	AAAT	17544	scaffold195059 75.9	16	CTATATACTTGAAGCCGTGGACCTTTGAGTTCAAATGTCATGCTGGTACCCTCCACTAGGAGCTGTACCTAGGATCGAGCCCCGGTGGCTCAATTACCAA[AAATAAATAAATAAAT]AATCTATATACTTGAACATAGACCATTGATCGTGAAGTCATAAATGAAAATCACAAAAAATATATATATAAAAAAGCCAACTCAACGCCATCAATTCATC
AAATAAATAAATAAAT	AAAT	18508	scaffold195385 75.9	16	AAATGGATAATTGTGCATAATATATTTTCTTTTAAGATTAGTACTAGTGTCACCCCATGCGATGCATGATTGCATTGAACCTGTGCTAATTTTAAGTTAA[AAATAAATAAATAAAT]TCTTACGAAGAAAATCTTATTTTAGAAAAATAAATATGTAAAACGAAATTGAGAAAGATGGAGAGAATGTATAATTGAAAAAAACAAAAGAATATAAAAG
AAATAAATAAATAAATAAAT	AAAT	143826	scaffold195439 82.6	20	TGTGAACAGCAGCAAGCATTTGGTGGTTTAGACTCAGAATCTCATCTGGGTCTTCACCATTTCTGCTTCCCATATACACTATATAAACCTGCAACCACAA[AAATAAATAAATAAATAAAT]AAAACACCACAAAAATAAGGCGCCAAAAAAAAAAGTTTCTTAGAAGAAATTTCGGAACTCTGAGTATCCAAAACATAACGTGATACACCTTAGAGGAAAA
AAATAAATAAATAAAT	AAAT	2638	scaffold195467 68.1	16	AAAACTCATTAATTAATCACATGGAATTCCAAGCATTCACTGTACCTGGAGTTAACAATGAATTAAGCAATTATACATATTAATGACTTCACACAAAATA[AAATAAATAAATAAAT]CAATGATAAAACATTAAACATTCATTGCTGAATCAAAATAAATAACTATGAATCCATGAAAAATTTCACCCCTAGCCTTAACTAGGAGCTTAGCTTATCA
AAATAAATAAATAAAT	AAAT	4513	scaffold195915 73.3	16	GGAGGGAGGGAAAATTAGGAGTGGGTATAAAAAGAAAGAAAGCTGAGTGGGAAAGTCCGCCCAGTGGCGATGAAAGCTGTGTCTGCTCAGAAAAACACAA[AAATAAATAAATAAAT]AAAGAAAATTCATGGGTTTTGGTAGGTTGTTGGAAGAGACGTTAAACTCCAAGGAAAAGGTTGGTTAGGTGTGGGAGTGCGCCAACTTTCCTGGTTTTTG
AAATAAATAAATAAAT	AAAT	7567	scaffold196489 38.5	16	GAATGATTGTTCAAATCATTTCATTGTGTTAACAGAGAATGTCAAATCCAGATTATGCAAATTATTTTAGTGTTAACAGATAATGACAAATCCAGAAGGA[AAATAAATAAATAAAT]ATGTATAAATAAATAAAAGTGTTATCAAACTTTCCATAACAAGCACACTTAAAAAAAAAATCATAAATTTAACTCATTTTTTTAACTTAATAAAAATATT
AAATAAATAAATAAATAAAT	AAAT	13788	scaffold196757 66.5	20	TTCACTTTCTCTTGAAGCAAATCAATTATGAAATTTATTTGAGATGCTTATCTCTTGTGGAGTAAGCAGTAATCTTACTCATATTAAGAGAAATAACTGA[AAATAAATAAATAAATAAAT]CTTGATAACCATATAATGAAAATAAATGTGTGCACCCCTACTTATATATGCATGTATATGAACGTTTGAAATAATTTTTAACAAACAAACAAAGTAGATG
AAATAAATAAATAAAT	AAAT	174	scaffold196843 31.0	16	AAAATATTTTTATTTTTTAAAAAAATAAATAAATAAATTTGACTAATTTCTAAGATCTAACAACCAAAAAAATCTAACATAATATTTTTATTTTTTAAAA[AAATAAATAAATAAAT]TTGACTAATTTCTAAGATCTAACAACCAAATAATCTCATATTTTAAGTTTTTAACACAAAAAAAAAAATTATTATGGGAGGAATTTTATCTAACAAGTAA
AAATAAATAAATAAAT	AAAT	3176	scaffold197145 62.4	16	TAATAATAATAATAATAATAAAAATAATAAAAATCAATGCCACACGTAAACCACAAAGCTTGCAAGTCTGTAACCACCAGAAAATGTTGACAAAAAATAG[AAATAAATAAATAAAT]AAAATCCTCAAAAATATAACTCATAAGATTGGACTTAAGACCTAATAAAGTAGCACTTAGGATATCTCTTTCATTGACATCATCGAAATTAGTTTCAAAT
AAATAAATAAATAAAT	AAAT	5860	scaffold197341 68.3	16	TAAAAGGTTTTGGGCGTATGGATTTTAAATATTAAGCAACAACTGCGTGAATTTTTCGCTAAACAAGTCTATATTGAAGAAGGCAAGTTTAATTAACCAA[AAATAAATAAATAAAT]TAAACATTAGTTCTAATAAGTTTCAAGTAAACTACAAGTAGTGTTTTTTGTATATTTACGCATCAAAATTCTCAATACACCTATCATGCAAACACATTAT
AAATAAATAAATAAAT	AAAT	4208	scaffold197443 77.4	16	CAATACCTTGTCCACTCTCTCTTCTGTGAGGTTCTCAGCATCACTTAGCACCCCCTTGGACCATTCATTTGTTACATTCTGATACAAAAATGGCAATAAA[AAATAAATAAATAAAT]TTAACCACCTGGGTAAATATTTCACAAACTAAATTCAGAAACAGTTCACAAAATCATTTCCTTTAGAAAGATATCTAGTAATTAAAACAACCTAAAGAAG
AAATAAATAAATAAAT	AAAT	864	scaffold197899 65.5	16	CAAATATAAATCTCTCTCTCTCTCTCTCTATCTCTCACGTGAGAACGTATCTCTGACCAGAGACCTATGGGAGTATATATTCTATCAATAAGCAACAACA[AAATAAATAAATAAAT]AAAATTCTACTTATAAGCAAGAGTTATAAATTACATAGTAAAATTATTGAAATACCCAAAAAAAAAAAATCAAGCGTTTTTTTTTTTTGCCATAAAAAAA
AAATAAATAAATAAAT	AAAT	3410	scaffold198361 73.1	16	ATGACAACTATAGAATGCCTTAAAAGTTTAAAAGTAACAAAATAAGAAACAGGGCACAGGGTAGAATCTAGACATTTCGAAAACAAGGAAATGAAGCAAA[AAATAAATAAATAAAT]AAAGGGAGAGAGATGAGAGAGAGTTGAGATCGAGATTAGTAGCAAGAGAGAGAGAGGGGTGATTCAGAAGAGAGAGGGGGGGAAACTATTCAGATCAAAG
AAATAAATAAATAAATAAAT	AAAT	1380	scaffold198747 59.1	20	ATAAAAAATAGAAAAAACAAAATATTGGTTTTGAAAATATGTGTTAATTGTTTTATAATTTTGATTTTAAAACTAAATTCAAAAAATTGATTTTTATCAA[AAATAAATAAATAAATAAAT]AAGAATTTTTTTCTTTTCTTCTAATACTAGAAAACTGAGTAAAACAAAAAAAAAAAAAACAAACAATTTCTCAACGTTTGTTTAGTTTTTCTTTATCTTC
AAATAAATAAATAAAT	AAAT	4654	scaffold198959 71.2	16	GAATATTTTTAATTAACACTCTATCGCCTAAATTAATGTTCAAATTAATAAAATATAGATCACATAATATGCTTGTGACATTTTAACGTGTAAATTGATA[AAATAAATAAATAAAT]ACCACAAAGTGAAAAGACCACCACTAGTTGATAAACACTATTAATTTATATTTTGATTTAGACAATAAAATATCAATTACAAATATTTGATAGATTAACA
AAATAAATAAATAAAT	AAAT	9819	scaffold198981 74.5	16	ATTTACATTCTATTTTAGTGATTCTGGTTATTTCTCGATAATTTTTTTAAAAAAATGTAAGTGAACTCATCTACATTTGCATTCTTTTAGAAACTCCATA[AAATAAATAAATAAAT]AAAAAACTACGACCACGGCCAAGTTTACTAAATTACATCTCAGGGTAGAAGAATGCTTGGCCAAATCATGAATTGCATATAAATGTAGTCTTTTACAATC
AAATAAATAAATAAAT	AAAT	519	scaffold200087 66.6	16	ACTGGTTGTGGGCTGATAGAGCCAAGTCAGTAAGCTGGAGCTAGTTGTGGGCTAAGGGGAAAAAACTGAAATCAATAACAAAAAAATAAAACATAAAATA[AAATAAATAAATAAAT]AAAAATTTGATTAAATTCTAATTATCTCTCTCGGAAAATAAAATAAAAAAACAATAGGTTAAAATGGGGTGTCTACAGGAACTTAAGCATTTCCTAAAAT
AAATAAATAAATAAAT	AAAT	1589	scaffold200817 76.4	16	ACATTTGTATCCTTTCCTTATTACAATTTTTTATATCATAGCTTTCTTCTCCATATTTAAGGGTTGCAGTTATTTAACTCTTATGCTTTTGTGTCTTATC[AAATAAATAAATAAAT]AAACTTGAATGCTTTCGTGGTGGATTTTCTTCTTTGCCTTTTGTCCATATTTTGTCCACTACTTTGAATTTCATAGCTTGTTAGATGCATTGCACCAGAA
AAATAAATAAATAAAT	AAAT	15519	scaffold200885 73.4	16	ATTTGGACAAAAAAAATTGTATCTTTATCATTAATCATTGCGTTAACATGATTTGTGAAGAGTTCTTGTTTTCACATCAATAAAAAAGAAGAATTTGTAA[AAATAAATAAATAAAT]AAAAAGGTACCAAACAATTAGACTGTTTTTACAATAATTTAAATATTTTCTTACAGCTTGTTAATAGAAGTGTTTAAATTTATTTGAGCATCTAATTAAT
AAATAAATAAATAAAT	AAAT	535	scaffold200901 30.5	16	TCTAGTCACAATGTTTTACTAAATATATCACGTGAATTAACATAAAATATATAAATAAATATCATAATATTTCATTGGTCATAATATATTAATTAATATA[AAATAAATAAATAAAT]ATCATAAATATTTTTCATGATTATATGATTGATTGATTAAAAGAGGTTTTTATGGGCTTTAATAGTGGCCCTCGCTTTAGCTTTGTATGCAATTGTAATT
AAATAAATAAATAAAT	AAAT	2267	scaffold200967 76.8	16	GATACGATAAGACAGGAATACGTGAATTAAATAATAATTTTTGTATATTTTTATATTACTATTATGTTTAAAAATGAATAGTAAGCATAAAAAATATTTA[AAATAAATAAATAAAT]AGCTTAGAAACACAATAACACACTCATCTCACAAGTGATTTTTAGACTACAAAGAAGAAATGAGAGTAAAAAAAACAATTATTTAGTACTACAATTATTT
AAATAAATAAATAAAT	AAAT	443	scaffold201227 52.1	16	AGCAATCAAATAAAATCTATATTTACTCTTAACATCTCCCTATCTATTAATCATCAAGCCAAATCAAGGAATGGAGCCTATTGATTTTTTTAAAAAATAA[AAATAAATAAATAAAT]TATTAAAAAAAAAAAAACAGAATAGTGTACTTTTTTGTTTTTTTGTTTTTAAAAGAAAATTATTAGAGAAACATATAAAGCCTTTTGATCATGAATGATC
AAATAAATAAATAAAT	AAAT	20581	scaffold201481 74.2	16	ATAAAAAATCTAATATGATATTCGCGAATTTGGATTTGAGATGGATTTGAGATCCACAATGCACATTCCAAAGAGAAAGTAGAATGTTTGACTGACAAAA[AAATAAATAAATAAAT]CAAGGATAACTGAGGAAAAACGGAGGAAGCATTCAAAAGAAACTAAACAACTAATATAAAAATAAAATAATTGAATTAAAAAGGCGATGTCAGCAAGAAT
AAATAAATAAATAAAT	AAAT	60605	scaffold201481 74.2	16	TCTAAAACCCTTTCCTGTAAGCTACTACTCAAGTAAGCAAGTGCACATTTCAAAAATACAAACTTGAAAACTAAAATTCAGATTACCGCAAGTAAAGCAA[AAATAAATAAATAAAT]AAAAGAGGAATTTTGAACTCATCATCACATGTAAATTCACACAACGATTCAGCATTCCATACATAAATAATGTCCAGAAATAGAATCAAAATGGTACAAA
AAATAAATAAATAAAT	AAAT	7023	scaffold201581 69.6	16	CTTTTATTAATTTTTATACAGATTAATGTAGTATTTGTAGTGTTAATATGATATTATGGATACAACAGTATATCACGTTAATTTATATAAAAATTAATAA[AAATAAATAAATAAAT]ATCATGAGCATTTTTCAAAAGGATTAGCCTTGTTAATGTATAAAAGTGAAGTTAATTTACCAGTTGCCGGCCGGTTTCCTCTCTGATACCAGCAGCTGCT
[truncated: 90,659 more rows]

## Sheet: Supplementary Table 9
Table S9. Simple sequence repeat (SSRs) found in T. sinensis.
[truncated: 72,706 more rows]

## Sheet: Supplementary Table 10
Table S10. Offspring sex ratio from 14 Tapiscia sinensis individuals in five locations.
[truncated: 17 more rows]

[truncated: 16 more sheets: Supplementary Table 11, Supplementary Table 12, Supplementary Table 13, Supplementary Table 14, Supplementary Table 15, Supplementary Table 16, Supplementary Table 17, Supplementary Table 18, Supplementary Table 19, Supplementary Table 20, Supplementary Table 21, Supplementary Table 22, Supplementary Table 23, Supplementary Table 24, Supplementary Table 25, Supplementary Table 26]
